# Supplementary material for: Toward a Functional Trait Approach to Bee Ecology
Source: Ecol Evol. 2024 Oct 18;14(10):e70465. doi: 10.1002/ece3.70465 (PMC11487340; doi:10.1002/ece3.70465)
Supplement: Supplementary file 2 — Table S2. Metadata from 152 studies analyzed in our review, including citations, the traits analyzed, the types of trait measurements, and the data sources. [file ECE3-14-e70465-s004.csv]

Reference	DOI	Year	Country	State or Province	Landscape	Topic	Sociality: Data Type	Nesting (location): Data Type	Nesting (ability): Data Type	Reproductive Strategy: Data Type	Body size: Data Type	Diet Breadth: Data Type	Voltinism: Data Type	Seasonality: Data Type	Tongue Length: Data Type	Other Functional Traits	Other traits: Data type	Total Functional Traits Measured	Source of traits: literature?	Source of traits: own measurement/observations?	Source of traits: calculation from proxy?	Number of bee species analyzed	Trait data available?	NOTES	EFFECT?
Bommarco, R., Biesmeijer, J. C., Meyer, B., Potts, S. G., PÃ¶yry, J., Roberts, S. P. M., Steffan-Dewenter, I., & Ãckinger, E. (2010). Dispersal capacity and diet breadth modify the response of wild bees to habitat loss. Proceedings of the Royal Society B: Biological Sciences, 277(1690), 2075â2082. https://doi.org/10.1098/rspb.2009.2221	https://doi.org/10.1098/rspb.2009.2221	2010	Finland, Germany, Sweden	NA	Agroecosystem	Habitat fragmentation	categorical	NA	NA	NA	categorical	categorical	NA	NA	NA	NA	NA	3	yes	yes	no	138	no
Cabral Borges, R., Padovani, K., Imperatriz-Fonseca, V. L., & Giannini, T. C. (2020). A dataset of multi-functional ecological traits of Brazilian bees. Scientific Data, 7(1), 120. https://doi.org/10.1038/s41597-020-0461-3	https://doi.org/10.1038/s51597-020-0461-3	2020	Brazil	NA	Natural	Diversity	categorical	categorical	NA	NA	categorical	NA	NA	NA	NA	foraging range	both	4	yes	yes	no	334	yes
Cane, J. H., Minckley, R. L., Kervin, L. J., Roulston, T. H., & Williams, N. M. (2006). Complex Responses Within A Desert Bee Guild (Hymenoptera: Apiformes) To Urban Habitat Fragmentation. Ecological Applications, 16(2), 632â644. https://doi.org/10.1890/1051-0761(2006)016[0632:CRWADB]2.0.CO;2	https://doi.org/10.1890/1051-0761(2006)016[0632:CRWADB]2.0.CO;2	2006	USA	Arizona	Urban	Habitat fragmentation	NA	categorical	NA	NA	categorical	categorical	NA	NA	NA	NA	NA	3	yes	yes	no	62	no
Carper, A. L., Adler, L. S., Warren, P. S., & Irwin, R. E. (2014). Effects of Suburbanization on Forest Bee Communities. Environmental Entomology, 43(2), 253â262. https://doi.org/10.1603/EN13078	https://doi.org/10.1603/EN13078	2014	USA	North Carolina	Urban; Natural	Urbanization	categorical	categorical	NA	NA	categorical	categorical	NA	NA	NA	NA	NA	4	yes	no	no	71	no
Davis, T. S., & Comai, N. (2022). Canopy cover and seasonality are associated with variation in native bee assemblages across a mixed pineâjuniper woodland. Agricultural and Forest Entomology, 24(4), 497â505. https://doi.org/10.1111/afe.12511	https://doi.org/10.1111/afe.12511	2022	USA	Colorado	Natural	Diversity	categorical	categorical	NA	NA	categorical	categorical	NA	NA	NA	NA	NA	4	yes	no	no	unspecified	yes
Ekroos, J., RundlÃ¶f, M., & Smith, H. G. (2013). Trait-dependent responses of flower-visiting insects to distance to semi-natural grasslands and landscape heterogeneity. Landscape Ecology, 28(7), 1283â1292. https://doi.org/10.1007/s10980-013-9864-2	https://doi.org/10.1007/s10980-013-9864-2	2013	Sweden	NA	Agroecosystem	Diversity	NA	categorical	NA	NA	categorical	NA	NA	categorical	categorical	colony size	both	5	unspecified	unspecified	unspecified	14	no
Fortuin, C. C., & Gandhi, K. J. K. (2021). Functional traits and nesting habitats distinguish the structure of bee communities in clearcut and managed hardwood & pine forests in Southeastern USA. Forest Ecology and Management, 496, 119351. https://doi.org/10.1016/j.foreco.2021.119351	https://doi.org/10.1016/j.foreco.2021.119351	2021	USA	Georgia	Natural	Land use and management	categorical	categorical	NA	NA	categorical	categorical	NA	categorical	NA	NA	NA	5	unspecified	unspecified	no	103	no
Garibaldi, L. A., Bartomeus, I., Bommarco, R., Klein, A. M., Cunningham, S. A., Aizen, M. A., Boreux, V., Garratt, M. P. D., Carvalheiro, L. G., Kremen, C., Morales, C. L., SchÃ¼epp, C., Chacoff, N. P., Freitas, B. M., Gagic, V., Holzschuh, A., Klatt, B. K., Krewenka, K. M., Krishnan, S., â¦ Woyciechowski, M. (2015). Trait matching of flower visitors and crops predicts fruit set better than trai…	https://doi.org/10.1111/1365-2664.12530	2015	Meta-analysis: multiple countries	NA	Agroecosystem	Pollination	categorical	NA	NA	categorical	categorical	categorical	NA	categorical	categorical	buzz pollination, centralplace foraging	categorical	8	yes	no	no	unspecified	no
Geppert, C., Cappellari, A., Corcos, D., Caruso, V., Cerretti, P., Mei, M., & Marini, L. (2023). Temperature and not landscape composition shapes wild bee communities in an urban environment. Insect Conservation and Diversity, 16(1), 65â76. https://doi.org/10.1111/icad.12602	https://doi.org/10.1111/icad.12602	2023	Italy	NA	Urban	Urbanization	categorical	categorical	NA	NA	categorical	categorical	NA	NA	NA	NA	NA	4	yes	yes	no	96	yes
Giannini, T. C., Costa, W. F., Borges, R. C., Miranda, L., da Costa, C. P. W., Saraiva, A. M., & Imperatriz Fonseca, V. L. (2020). Climate change in the Eastern Amazon: Crop-pollinator and occurrence-restricted bees are potentially more affected. Regional Environmental Change, 20, 9. https://doi.org/10.1007/s10113-020-01611-y	https://doi.org/10.1007/s10113-020-01611-y	2020	Brazil	NA	Natural	Climate change	categorical	categorical	NA	NA	categorical	NA	NA	NA	NA	crop pollination	categorical	4	yes	yes	no	216	yes
Hall, M. A., Nimmo, D. G., Cunningham, S. A., Walker, K., & Bennett, A. F. (2019). The response of wild bees to tree cover and rural land use is mediated by speciesâ traits. Biological Conservation, 231, 1â12. https://doi.org/10.1016/j.biocon.2018.12.032	https://doi.org/10.1016/j.biocon.2018.12.032	2019	Australia	NA	Agroecosystem	Land use and management	categorical	categorical	NA	NA	categorical	categorical	NA	numeric	NA	NA	NA	5	yes	yes	no	59	no
HopfenmÃ¼ller, S., Steffan-Dewenter, I., & Holzschuh, A. (2014). Trait-Specific Responses of Wild Bee Communities to Landscape Composition, Configuration and Local Factors. PLoS ONE, 9(8), e104439. https://doi.org/10.1371/journal.pone.0104439	https://doi.org/10.1016/j.agee.2021.107544	2014	Germany	NA	Natural	Diversity	categorical	NA	categorical	NA	categorical	NA	NA	NA	NA	habitat specialization	categorical	4	yes	no	no	189	yes
Lazarina, M., Sgardelis, S. P., Tscheulin, T., Kallimanis, A. S., Devalez, J., & Petanidou, T. (2016). Bee response to fire regimes in Mediterranean pine forests: The role of nesting preference, trophic specialization, and body size. Basic and Applied Ecology, 17(4), 308â320. https://doi.org/10.1016/j.baae.2016.02.001	http://dx.doi.org/10.1016/j.baae.2016.02.001	2016	Greece	NA	Natural	Disturbance	NA	categorical	NA	NA	categorical	categorical	NA	NA	NA	NA	NA	3	yes	yes	no	99	no
Le FÃ©on, V., Poggio, S. L., Torretta, J. P., Bertrand, C., Molina, G. A. R., Burel, F., Baudry, J., & Ghersa, C. M. (2016). Diversity and life-history traits of wild bees (Insecta: Hymenoptera) in intensive agricultural landscapes in the Rolling Pampa, Argentina. Journal of Natural History, 50(19â20), 1175â1196. https://doi.org/10.1080/00222933.2015.1113315	http://dx.doi.org/10.1080/00222933.2015.1113315	2016	Argentina	NA	Agroecosystem	Agricultural intensification	categorical	categorical	categorical	NA	categorical	categorical	NA	NA	NA	NA	NA	5	yes	yes	no	28	no
McCravy, K., Geroff, R., & Gibbs, J. (2019). Bee (Hymenoptera: Apoidea: Anthophila) Functional Traits in Relation to Sampling Methodology in a Restored Tallgrass Prairie. Florida Entomologist, 102(1), 134. https://doi.org/10.1653/024.102.0122	https://doi.org/10.1653/024.102.0122	2019	USA	Illinois	Natural	Other	categorical	categorical	NA	NA	categorical	categorical	NA	NA	NA	NA	NA	4	yes	no	no	58	yes
MontoyaâPfeiffer, P. M., Rodrigues, R. R., & Alves dos Santos, I. (2020). Bee pollinator functional responses and functional effects in restored tropical forests. Ecological Applications, 30(3), e02054. https://doi.org/10.1002/eap.2054	https://doi.org/10.1002/eap.2054	2020	Brazil	NA	Agroecosystem	Land use and management	categorical	categorical	NA	NA	categorical	categorical	NA	NA	NA	NA	NA	4	yes	no	no	85	yes
Munyuli, T. (2014). Influence of functional traits on foraging behaviour and pollination efficiency of wild social and solitary bees visiting coffee ( Coffea canephora ) flowers in Uganda. Grana, 53(1), 69â89. https://doi.org/10.1080/00173134.2013.853831	http://dx.doi.org/10.1080/00173134.2013.853831	2014	Uganda	NA	Agroecosystem	Pollination	categorical	categorical	NA	NA	categorical	NA	NA	NA	categorical	NA	NA	4	unspecified	unspecified	unspecified	47	no
Pei, C. K., Hovick, T. J., Duquette, C. A., Limb, R. F., Harmon, J. P., & Geaumont, B. A. (2022). Two common bee-sampling methods reflect different assemblages of the bee (Hymenoptera: Apoidea) community in mixed-grass prairie systems and are dependent on surrounding floral resource availability. Journal of Insect Conservation, 26(1), 69â83. https://doi.org/10.1007/s10841-021-00362-3	https://doi.org/10.1007/s10841-021-00362-3	2022	USA	North Dakota	Natural; Agroecosystem	Other	categorical	NA	NA	NA	categorical	categorical	NA	NA	NA	NA	NA	3	yes	yes	no	131	no
Poulsen, N. R., & Rasmussen, C. (2020). Island bees: Do wood nesting bees have better island dispersal abilities? Apidologie, 51(6), 1006â1017. https://doi.org/10.1007/s13592-020-00778-x	https://doi.org/10.1007/s13592-020-00778-x	2020	Meta-analysis: multiple countries	NA	Natural; Agroecosystem; Urban	Other	NA	categorical	NA	NA	categorical	NA	NA	NA	NA	NA	NA	2	yes	no	no	638	no
SamnegÃ¥rd, U., HambÃ¤ck, P. A., Eardley, C., Nemomissa, S., & Hylander, K. (2015). Turnover in bee species composition and functional trait distributions between seasons in a tropical agricultural landscape. Agriculture, Ecosystems & Environment, 211, 185â194. https://doi.org/10.1016/j.agee.2015.06.010	https://doi.org/10.1016/j.agee.2015.06.010	2015	Ethiopia	NA	Agroecosystem	Agricultural intensification	NA	categorical	NA	NA	categorical	NA	NA	NA	NA	NA	NA	2	yes	yes	no	93	yes
SobierajâBetliÅska, A., Szefer, P., & Twerd, L. (2022). Linear woodlots increase wild bee abundance by providing additional food sources in an agricultural landscape. Agricultural and Forest Entomology, afe.12529. https://doi.org/10.1111/afe.12529	https://doi.org/10.1111/afe.12529	2022	Poland	NA	Agroecosystem	Land use and management	categorical	categorical	NA	NA	categorical	categorical	NA	categorical	NA	NA	NA	5	yes	yes	no	134	yes
Woodcock, B. A., Harrower, C., Redhead, J., Edwards, M., Vanbergen, A. J., Heard, M. S., Roy, D. B., & Pywell, R. F. (2014). National patterns of functional diversity and redundancy in predatory ground beetles and bees associated with key UK arable crops. Journal of Applied Ecology, 51(1), 142â151. https://doi.org/10.1111/1365-2664.12171	https://doi.org/10.1111/1365-2664.12171	2014	United Kingdom	NA	Agroecosystem	Diversity	categorical	NA	categorical	NA	categorical	categorical	categorical	both	NA	NA	NA	6	yes	no	no	45	no
Coutinho, J. G. D. E., Garibaldi, L. A., & Viana, B. F. (2018). The influence of local and landscape scale on single response traits in bees: A meta-analysis. Agriculture, Ecosystems & Environment, 256, 61Ð73. https://doi.org/10.1016/j.agee.2017.12.025	https://doi.org/10.1016/j.agee.2017.12.025	2018	Meta-analysis: multiple countries	NA	Agroecosystem; Natural	Land use and management	categorical	categorical	NA	NA	categorical	categorical	NA	NA	NA	NA	NA	4	yes	no	no	unspecified	no
Dalmazzo, M., Zumoffen, L., Ghiglione, C., Roig-Alsina, A., & Chacoff, N. (2024). Diversity and biological traits of bees visiting flowers of Cucurbita maxima var. Zapallito differ between biodiversity-based and conventional management practices. Environmental Monitoring and Assessment, 196(1), 6. https://doi.org/10.1007/s10661-023-12161-1	https://doi.org/10.1007/s10661-023-12161-1	2024	Argentina	Santa Fe	Agroecosystem	Land use and management	categorical	categorical	NA	NA	categorical	NA	NA	NA	NA	NA	NA	3	yes	no	no	16	yes
Ferrari, A., & Polidori, C. (2022). How city traits affect taxonomic and functional diversity of urban wild bee communities: Insights from a worldwide analysis. Apidologie, 53(4), 46. https://doi.org/10.1007/s13592-022-00950-5	https://doi.org/10.1007/s13592-022-00950-5	2022	Meta-analysis: multiple countries	NA	Urban	Urbanization	categorical	categorical	NA	NA	categorical	categorical	NA	NA	NA	NA	NA	4	yes	no	no	1460	yes		yes
Pei, C. K., Hovick, T. J., Limb, R. F., Harmon, J. P., & Geaumont, B. A. (2023). Invasive grass and litter accumulation constrain bee and plant diversity in altered grasslands. Global Ecology and Conservation, 41, e02352. https://doi.org/10.1016/j.gecco.2022.e02352	https://doi.org/10.1016/j.gecco.2022.e02352	2023	USA	North Dakota	Natural	Land use and management	categorical	categorical	NA	NA	categorical	categorical	NA	NA	NA	NA	NA	4	yes	no	no	201	yes		yes
Villalobos, S., & Vamosi, J. C. (2018). Climate and habitat influences on bee community structure in Western Canada. Canadian Journal of Zoology, 96(9), 1002Ð1009. https://doi.org/10.1139/cjz-2017-0226	https://doi.org/10.1139/cjz-2017-0226	2018	Canada	NA	Natural	Climate change; Diversity	categorical	categorical	NA	categorical	categorical	NA	NA	categorical	NA	NA	NA	5	yes	no	no	66	yes		yes
Weber, M., Diektter, T., Dietzsch, A. C., Erler, S., Greil, H., Jtte, T., Krahner, A., & Pistorius, J. (2023). Urban wild bees benefit from flower-rich anthropogenic land use depending on bee trait and scale. Landscape Ecology, 38(11), 2981Ð2999. https://doi.org/10.1007/s10980-023-01755-2	https://doi.org/10.1007/s10980-023-01755-2	2023	Germany	Saxony	Urban	Urbanization	NA	categorical	NA	NA	categorical	categorical	NA	NA	NA	NA	NA	3	yes	no	no	102	yes		yes
Wu, P., Axmacher, J. C., Song, X., Zhang, X., Xu, H., Chen, C., Yu, Z., & Liu, Y. (2018). Effects of Plant Diversity, Vegetation Composition, and Habitat Type on Different Functional Trait Groups of Wild Bees in Rural Beijing. Journal of Insect Science, 18(4). https://doi.org/10.1093/jisesa/iey065	https://doi.org/10.1093/jisesa/iey065	2018	China	NA	Agroecosystem	Agricultural intensification	categorical	categorical	NA	NA	categorical	NA	NA	NA	NA	NA	NA	3	yes	yes	no	76	no		yes
Querejeta, M., Marchal, L., Pfeiffer, P., Roncoroni, M., Bretagnolle, V., Gaba, S., & Boyer, S. (2023). Environmental variables and species traits as drivers of wild bee pollination in intensive agroecosystemsÑA metabarcoding approach. Environmental DNA, 5(5), 1078Ð1091. https://doi.org/10.1002/edn3.421	https://doi.org/10.1002/edn3.421	2023	France	NA	Agroecosystem	Pollination	categorical	NA	NA	NA	categorical	NA	NA	NA	NA	NA	NA	2	unspecified	unspecified	no	33	no		yes
Davies, C. B., & Davis, T. S. (2023). Social but not solitary bee abundance tracks pollen protein accumulation in forest canopy gaps. Ecological Entomology, 48(6), 738Ð754. https://doi.org/10.1111/een.13269	https://doi.org/10.1111/een.13269	2023	USA	Colorado	Natural	Land use and management	categorical	categorical	NA	NA	categorical	NA	NA	NA	NA	NA	NA	3	yes	no	no	42	yes		yes
Braman, C. A., McCarty, E., Ulyshen, M. D., Janvier, A. J., Traylor, C., Edelkind-Vealey, M., & Braman, S. K. (2023). Urban bee functional groups response to landscape context in the Southeastern US. Frontiers in Sustainable Cities, 5, 1192588. https://doi.org/10.3389/frsc.2023.1192588	https://doi.org/10.3389/frsc.2023.1192588	2023	USA	Georgia	Urban; Natural	Land use and management	categorical	categorical	NA	NA	categorical	categorical	NA	categorical	NA	native vs. exotic status	categorical	6	yes	no	no	122	yes		yes
Harmon-Threatt, A. N., & Anderson, N. L. (2023). Bee movement between natural fragments is rare despite differences in species, patch, and matrix variables. Landscape Ecology, 38(10), 2519Ð2531. https://doi.org/10.1007/s10980-023-01719-6	https://doi.org/10.1007/s10980-023-01719-6	2023	USA	Missouri	Natural	Habitat fragmentation	NA	categorical	NA	NA	categorical	NA	NA	NA	NA	NA	NA	2	yes	yes	no	54	yes		yes
Edelkind-Vealey, M., Ulyshen, M. D., & Braman, S. K. (2024). Local factors influence the wild bee functional community at the urban-forest interface. Frontiers in Ecology and Evolution, 12, 1389619. https://doi.org/10.3389/fevo.2024.1389619	https://doi.org/10.3389/fevo.2024.1389619	2024	USA	Georgia	Natural	Urbanization	categorical	categorical	NA	NA	categorical	categorical	NA	categorical	NA	native vs. exotic status	NA	6	yes	no	no	122	yes		yes
Brasil, S. N. R., George, M., & Rehan, S. M. (2024). Functional traits of wild bees in response to urbanization. Journal of Insect Conservation, 28(1), 127Ð139. https://doi.org/10.1007/s10841-023-00528-1	https://doi.org/10.1007/s10841-023-00528-1	2024	Canada	NA	Urban	Urbanization	categorical	categorical	NA	NA	categorical	categorical	categorical	NA	NA	wing wear	numeric	6	yes	yes	no	5	no
Hamblin, A. L., Youngsteadt, E., & Frank, S. D. (2018). Wild bee abundance declines with urban warming, regardless of floral density. Urban Ecosystems, 21(3), 419Ð428. https://doi.org/10.1007/s11252-018-0731-4	https://doi.org/10.1007/s11252-018-0731-4	2018	USA	North Carolina	Urban	Climate change	categorical	categorical	NA	NA	categorical	categorical	NA	NA	NA	NA	NA	4	yes	yes	no	113	yes		yes
MacInnis, G., Normandin, E., & Ziter, C. D. (2023). Decline in wild bee species richness associated with honey bee (Apis mellifera L.) abundance in an urban ecosystem. PeerJ, 11, e14699. https://doi.org/10.7717/peerj.14699	https://doi.org/10.7717/peerj.14699	2023	Canada	NA	Urban	Urbanization	NA	NA	NA	NA	categorical	NA	NA	NA	NA	native vs. exotic status	categorical	2	yes	no	no	120	yes		yes
Hahs, A. K., Fournier, B., Aronson, M. F. J., Nilon, C. H., Herrera-Montes, A., Salisbury, A. B., Threlfall, C. G., Rega-Brodsky, C. C., Lepczyk, C. A., La Sorte, F. A., MacGregor-Fors, I., Scott MacIvor, J., Jung, K., Piana, M. R., Williams, N. S. G., Knapp, S., Vergnes, A., Acevedo, A. A., Gainsbury, A. M., É Moretti, M. (2023). Urbanisation generates multiple trait syndromes for terrestrial an…	https://doi.org/10.1038/s41467-023-39746-1	2023	Multiple	NA	Urban	Urbanization	categorical	categorical	NA	NA	categorical	NA	NA	NA	categorical	NA	NA	4	yes	no	no	486	yes		yes
Dalmazzo, M. (2010). Diversidad y aspectos biolÃ³gicos de abejas silvestres de un ambiente urbano y otro natural de la regiÃ³n central de Santa Fe, Argentina.	NA	2010	Argentina	NA	Urban; Natural	Land use and management	categorical	categorical	NA	NA	NA	categorical	NA	NA	NA	NA	NA	3	unspecified	unspecified	no	62	no
Dorian, N. N., McCarthy, M. W., & Crone, E. E. (2022). Ecological traits explain longâterm phenological trends in solitary bees. Journal of Animal Ecology, 1365-2656.13778. https://doi.org/10.1111/1365-2656.13778	https://doi.org/10.1111/1365-2656.13778	2022	United States	multiple	Agroecosystem; Urban; Natural	Climate change	NA	categorical	NA	NA	NA	categorical	NA	numeric	NA	NA	NA	3	yes	no	no	70	yes
Evans, E., Smart, M., Cariveau, D., & Spivak, M. (2018). Wild, native bees and managed honey bees benefit from similar agricultural land uses. Agriculture, Ecosystems & Environment, 268, 162â170. https://doi.org/10.1016/j.agee.2018.09.014	https://doi.org/10.1016/j.agee.2018.09.014	2018	USA	North Dakota	Agroecosystem; Natural	Land use and management	NA	categorical	NA	NA	NA	categorical	NA	numeric	numeric	NA	NA	4	yes	no	yes	149	no
Graf, L. V., Schneiberg, I., & GonÃ§alves, R. B. (2022). Bee functional groups respond to vegetation cover and landscape diversity in a Brazilian metropolis. Landscape Ecology, 37(4), 1075â1089. https://doi.org/10.1007/s10980-022-01430-y	https://doi.org/10.1007/s10980-022-01430-y	2022	Brazil	Parana	Urban	Urbanization	categorical	categorical	NA	NA	NA	categorical	NA	NA	NA	NA	NA	3	yes	no	no	288	yes
Main, A. R., Webb, E. B., Goyne, K. W., & Mengel, D. (2019). Field-level characteristics influence wild bee functional guilds on public lands managed for conservation. Global Ecology and Conservation, 17, e00598. https://doi.org/10.1016/j.gecco.2019.e00598	https://doi.org/10.1016/j.gecco.2019.e00598	2019	USA	Missouri	Agroecosystem	Agricultural intensification	NA	NA	categorical	NA	NA	categorical	NA	NA	NA	NA	NA	2	yes	no	no	97	no
Mazzeo, N. M., & Torretta, J. P. (2015). Wild bees (Hymenoptera: Apoidea) in an urban botanical garden in Buenos Aires, Argentina. Studies on Neotropical Fauna and Environment, 50(3), 182â193. https://doi.org/10.1080/01650521.2015.1093764	http://dx.doi.org/10.1080/01650521.2015.1093764	2015	Argentina	Buenos Aires	Urban	Urbanization	categorical	categorical	NA	NA	NA	categorical	NA	NA	NA	native/exotic status	categorical	4	yes	no	no	66	yes
Nooten, S. S., Odanaka, K., & Rehan, S. M. (2020). Characterization of wild bee communities in apple and blueberry orchards. Agricultural and Forest Entomology, 22(2), 157â168. https://doi.org/10.1111/afe.12370	https://doi.org/10.1111/afe.12370	2020	USA	New Hemisphere	Agroecosystem	Pollination	categorical	categorical	NA	NA	NA	NA	NA	NA	NA	NA	NA	2	yes	no	no	76	yes
OâBrien, C., & Arathi, H. S. (2019). Bee diversity and abundance on flowers of industrial hemp (Cannabis sativa L.). Biomass and Bioenergy, 122, 331â335. https://doi.org/10.1016/j.biombioe.2019.01.015	https://doi.org/10.1016/j.biombioe.2019.01.015	2019	USA	Colorado	Agroecosystem	Pollination	categorical	categorical	NA	NA	NA	NA	NA	NA	NA	NA	NA	2	yes	no	no	24	yes
Odanaka, K. A., & Rehan, S. M. (2019). Impact indicators: Effects of land use management on functional trait and phylogenetic diversity of wild bees. Agriculture, Ecosystems & Environment, 286, 106663. https://doi.org/10.1016/j.agee.2019.106663	https://doi.org/10.1016/j.agee.2019.106663	2019	USA	New Hampshire	Agroecosystem	Land use and management	categorical	categorical	NA	NA	NA	categorical	NA	NA	NA	NA	NA	3	unspecified	unspecified	no	239	yes
Passaseo, A., PÃ©tremand, G., Rochefort, S., & Castella, E. (2020). Pollinator emerging from extensive green roofs: Wild bees (Hymenoptera, Antophila) and hoverflies (Diptera, Syrphidae) in Geneva (Switzerland). Urban Ecosystems, 23(5), 1079â1086. https://doi.org/10.1007/s11252-020-00973-9	https://doi.org/10.1007/s11252-020-00973-9	2020	Switzerland	NA	Urban	Diversity	categorical	categorical	NA	NA	NA	categorical	categorical	NA	NA	habitat specialization	categorical	5	yes	no	no	5	yes
Rollin, O., Bretagnolle, V., Fortel, L., Guilbaud, L., & Henry, M. (2015). Habitat, spatial and temporal drivers of diversity patterns in a wild bee assemblage. Biodiversity and Conservation, 24(5), 1195â1214. https://doi.org/10.1007/s10531-014-0852-x	https://doi.org/10.1016/j.agee.2020.107188	2015	France	NA	Agroecosystem	Diversity	categorical	categorical	NA	NA	NA	categorical	NA	NA	NA	NA	NA	3	yes	no	no	191	yes
Wilson, C. J., & Jamieson, M. A. (2019). The effects of urbanization on bee communities depends on floral resource availability and bee functional traits. PLOS ONE, 14(12), e0225852. https://doi.org/10.1371/journal.pone.0225852	https://doi.org/10.1371/journal.pone.0225852	2019	USA	Michigan	Urban; Agroecosystem	Urbanization	categorical	categorical	NA	NA	NA	categorical	NA	NA	NA	native/exotic status	categorical	4	yes	no	no	106	yes
Cecala, J. M., & Wilson Rankin, E. E. (2021). Wild bee functional diversity and plant associations in native and conventional plant nurseries. Ecological Entomology, 46(6), 1283Ð1292. https://doi.org/10.1111/een.13074	https://doi.org/10.1111/een.13074	2021	USA	California	Other	Diversity	categorical	categorical	NA	NA	NA	categorical	NA	NA	NA	NA	NA	3	yes	no	no	153	yes
Fauviau, A., Baude, M., Bazin, N., Fiordaliso, W., Fisogni, A., Fortel, L., Garrigue, J., Geslin, B., Goulnik, J., Guilbaud, L., Hautekete, N., Heiniger, C., Kuhlmann, M., Lambert, O., Langlois, D., Le Fon, V., Lopez Vaamonde, C., Maillet, G., Massol, F., É Henry, M. (2022). A large-scale dataset reveals taxonomic and functional specificities of wild bee communities in urban habitats of Western…	https://doi.org/10.1038/s41598-022-21512-w	2022	France; Belgium; Switzerland	NA	Urban	Urbanization	categorical	categorical	NA	NA	NA	categorical	NA	NA	NA	NA	NA	4	yes	no	no	580	no
Felderhoff, J., Gathof, A. K., Buchholz, S., & Egerer, M. (2023). Vegetation complexity and nesting resource availability predict bee diversity and functional traits in community gardens. Ecological Applications, 33(2), e2759. https://doi.org/10.1002/eap.2759	https://doi.org/10.1002/eap.2759	2023	Germany	NA	Urban	Urbanization	categorical	categorical	categorical	NA	NA	categorical	categorical	NA	NA	pollen transport; hibernation stage	categorical	6	yes	no	no	102	yes
Graf, L. V., Schneiberg, I., & Gonalves, R. B. (2022). Bee functional groups respond to vegetation cover and landscape diversity in a Brazilian metropolis. Landscape Ecology, 37(4), 1075Ð1089. https://doi.org/10.1007/s10980-022-01430-y	https://doi.org/10.1007/s10980-022-01430-y	2022	Brazil	Paran	Urban	Urbanization	categorical	categorical	NA	categorical	NA	categorical	NA	NA	NA	NA	NA	4	yes	no	no	288	yes		yes
Morales-Alba, A., Carvajal-Cogollo, J., & Morales, I. (2021). Abejas en sistemas agrcolas: Revisin de la diversidad taxonmica y funcional, y perspectivas de investigacin. Acta Biolgica Colombiana, 27(2), 282Ð291. https://doi.org/10.15446/abc.v27n2.92192	https://doi.org/10.15446/abc.v27n2.92192	2021	Colombia	NA	Agroecosystem	Diversity	categorical	categorical	NA	NA	NA	NA	NA	NA	NA	pollen transport	categorical	3	yes	no	no	116	no		yes
Wyver, C., Potts, S. G., Edwards, M., Edwards, R., Roberts, S., & Senapathi, D. (2023). Climate-driven phenological shifts in emergence dates of British bees. Ecology and Evolution, 13(7), e10284. https://doi.org/10.1002/ece3.10284	https://doi.org/10.1002/ece3.10284	2023	United Kingdom	NA	Unspecified	Climate change	NA	NA	NA	NA	NA	categorical	categorical	categorical	NA	overwintering stage	categorical	4	yes	no	no	88	yes		no
Schmolke, A., Galic, N., & Hinarejos, S. (2023). SolBeePop: A model of solitary bee populations in agricultural landscapes. Journal of Applied Ecology, 60(12), 2573Ð2585. https://doi.org/10.1111/1365-2664.14541	https://doi.org/10.1111/1365-2664.14541	2023	Unspecified	NA	Agroecosystem	Agricultural intensification	NA	categorical	NA	NA	NA	NA	categorical	numeric	NA	NA	NA	3	yes	no	no	7	no		yes
Aguirre-GutiÃ©rrez, J., Kissling, W. D., Carvalheiro, L. G., WallisDeVries, M. F., FranzÃ©n, M., & Biesmeijer, J. C. (2016). Functional traits help to explain half-century long shifts in pollinator distributions. Scientific Reports, 6(1), 24451. https://doi.org/10.1038/srep24451	https://doi.org/10.1038/srep24451	2016	Netherlands	NA	Agroecosystem; Natural; Urban	Climate change; Land use and management	NA	NA	NA	NA	numeric	categorical	categorical	numeric	NA	habitat specialization	categorical	5	yes	no	no	207	no
Banaszak-Cibicka, W., & Å»mihorski, M. (2012). Wild bees along an urban gradient: Winners and losers. Journal of Insect Conservation, 16(3), 331â343. https://doi.org/10.1007/s10841-011-9419-2	https://doi.org/10.1007/s10841-011-9419-2	2012	Poland	NA	Urban	Urbanization	categorical	categorical	NA	NA	numeric	categorical	NA	categorical	NA	NA	NA	5	yes	no	no	104	yes
Bartomeus, I., Ascher, J. S., Gibbs, J., Danforth, B. N., Wagner, D. L., Hedtke, S. M., & Winfree, R. (2013). Historical changes in northeastern US bee pollinators related to shared ecological traits. Proceedings of the National Academy of Sciences, 110(12), 4656â4660. https://doi.org/10.1073/pnas.1218503110	https://doi.org/10.1073/pnas.1218503110	2013	USA	NA	Natural; Agroecosystem; Urban	Climate change	categorical	categorical	NA	NA	numeric	categorical	categorical	categorical	NA	NA	NA	6	yes	no	no	187	yes
Bartomeus, I., Cariveau, D. P., Harrison, T., & Winfree, R. (2018). On the inconsistency of pollinator species traits for predicting either response to land-use change or functional contribution. Oikos, 127(2), 306â315. https://doi.org/10.1111/oik.04507	https://doi.org/10.1111/oik.04507	2018	USA	Pennsylvania, New Jersey	Agroecosystem	Agricultural intensification	categorical	categorical	NA	categorical	numeric	numeric	NA	NA	numeric	NA	NA	6	yes	yes	no	127	no
Beyer, N., Gabriel, D., Kirsch, F., SchulzâKesting, K., Dauber, J., & Westphal, C. (2020). Functional groups of wild bees respond differently to faba bean Vicia faba L. cultivation at landscape scale. Journal of Applied Ecology, 57(12), 2499â2508. https://doi.org/10.1111/1365-2664.13745	https://doi.org/10.1111/1365-2664.13745	2020	Germany	NA	Agroecosystem	Pollination	NA	NA	NA	NA	numeric	NA	NA	NA	numeric	NA	NA	2	no	yes	yes	80	yes
Beyer, N., Kirsch, F., Gabriel, D., & Westphal, C. (2021). Identity of mass-flowering crops moderates functional trait composition of pollinator communities. Landscape Ecology, 36, 2657â2671. https://doi.org/10.1007/s10980-021-01261-3	https://doi.org/10.1007/s10980-021-01261-3	2021	Germany	NA	Agroecosystem	Pollination	categorical	NA	NA	NA	numeric	NA	NA	NA	categorical	NA	NA	3	yes	yes	no	66	yes
Buchholz, S., Gathof, A. K., Grossmann, A. J., Kowarik, I., & Fischer, L. K. (2020). Wild bees in urban grasslands: Urbanisation, functional diversity and species traits. Landscape and Urban Planning, 196, 103731. https://doi.org/10.1016/j.landurbplan.2019.103731	https://doi.org/10.1016/j.landurbplan.2019.103731	2020	Germany	NA	Urban	Urbanization	categorical	categorical	categorical	NA	numeric	categorical	categorical	numeric	NA	NA	NA	7	yes	no	no	61	yes
Campbell, A. J., Lichtenberg, E. M., Carvalheiro, L. G., Menezes, C., Borges, R. C., Coelho, B. W. T., Freitas, M. A. B., Giannini, T. C., LeÃ£o, K. L., de Oliveira, F. F., Silva, T. S. F., & MauÃ©s, M. M. (2022). High bee functional diversity buffers crop pollination services against Amazon deforestation. Agriculture, Ecosystems & Environment, 326, 107777. https://doi.org/10.1016/j.agee.2021.107…	https://doi.org/10.1016/j.agee.2021.107777	2022	Brazil	Parana	Agroecosystem	Pollination	NA	NA	categorical	NA	numeric	numeric	NA	NA	NA	foraging behavior, colony size, tegument color	both	6	yes	yes	no	33	yes
CarriÃ©, R., Andrieu, E., Cunningham, S. A., Lentini, P. E., Loreau, M., & Ouin, A. (2017). Relationships among ecological traits of wild bee communities along gradients of habitat amount and fragmentation. Ecography, 40(1), 85â97. https://doi.org/10.1111/ecog.02632	https://doi.org/10.1111/ecog.02632	2017	France, Australia	NA	Agroecosystem	Habitat fragmentation	categorical	categorical	NA	NA	numeric	categorical	NA	numeric	NA	NA	NA	5	yes	yes	no	89	yes
Cohen, H., Egerer, M., Thomas, S.-S., & Philpott, S. M. (2022). Local and landscape features constrain the trait and taxonomic diversity of urban bees. Landscape Ecology, 37(2), 583â599. https://doi.org/10.1007/s10980-021-01370-z	https://doi.org/10.1007/s10980-021-01370-z(0123456789().,-volV)(0123456789().,-volV)	2022	USA	California	Urban	Urbanization	categorical	categorical	categorical	NA	numeric	categorical	NA	NA	NA	pollen transport	categorical	5	yes	yes	no	46	no
Coutinho, J. G. E., HipÃ³lito, J., Santos, R. L. S., Moreira, E. F., Boscolo, D., & Viana, B. F. (2021). Landscape Structure Is a Major Driver of Bee Functional Diversity in Crops. Frontiers in Ecology and Evolution, 9, 624835. https://doi.org/10.3389/fevo.2021.624835	https://doi.org/10.1016/j.agee.2017.12.025	2021	Brazil	Bahia	Agroecosystem	Diversity	categorical	categorical	categorical	NA	numeric	categorical	NA	NA	categorical	pilosity, pollen transport, resource specialization	categorical	10	yes	yes	no	125	no
CunninghamâMinnick, M. J., Peters, V. E., & Crist, T. O. (2020). Bee communities and pollination services in adjacent crop fields following flower removal in an invasive forest shrub. Ecological Applications, 30(4), e02078. https://doi.org/10.1002/eap.2078	https://doi.org/10.1002/eap.2078	2020	USA	Indiana, Ohio	Agroecosystem	Habitat fragmentation	categorical	categorical	NA	NA	numeric	categorical	NA	NA	NA	pollen transport, pilosity, foraging range	both	8	yes	yes	yes	107	yes
De Palma, A., Kuhlmann, M., Roberts, S. P. M., Potts, S. G., BÃ¶rger, L., Hudson, L. N., Lysenko, I., Newbold, T., & Purvis, A. (2015). Ecological traits affect the sensitivity of bees to landâuse pressures in E uropean agricultural landscapes. Journal of Applied Ecology, 52(6), 1567â1577. https://doi.org/10.1111/1365-2664.12524	https://doi.org/10.1111/1365-2664.12524	2015	Meta-analysis: multiple countries	NA	Agroecosystem	Agricultural intensification	categorical	NA	categorical	NA	numeric	categorical	categorical	categorical	categorical	NA	NA	7	yes	no	no	257	yes
Figueroa, L. L., Compton, S., Grab, H., & McArt, S. H. (2021). Functional traits linked to pathogen prevalence in wild bee communities. Scientific Reports, 11, 7529. https://doi.org/10.1038/s41598-021-87103-3	https://doi.org/10.1038/s41598-021-87103-3	2021	USA	New York	Agroecosystem	Other	categorical	categorical	NA	NA	numeric	NA	NA	numeric	NA	NA	NA	4	yes	yes	no	57	yes
Forrest, J. R. K., Thorp, R. W., Kremen, C., & Williams, N. M. (2015). Contrasting patterns in species and functional-trait diversity of bees in an agricultural landscape. Journal of Applied Ecology, 52(3), 706â715. https://doi.org/10.1111/1365-2664.12433	https://doi.org/10.1111/1365-2664.12433	2015	USA	California	Agroecosystem	Agricultural intensification	categorical	categorical	categorical	NA	numeric	categorical	NA	numeric	NA	NA	NA	6	yes	yes	no	140	yes
Fortel, L., Henry, M., Guilbaud, L., Guirao, A. L., Kuhlmann, M., Mouret, H., Rollin, O., & VaissiÃ¨re, B. E. (2014). Decreasing Abundance, Increasing Diversity and Changing Structure of the Wild Bee Community (Hymenoptera: Anthophila) along an Urbanization Gradient. PLoS ONE, 9(8), e104679. https://doi.org/10.1371/journal.pone.0104679	https://doi.org/10.1371/journal.pone.0104679.g002	2014	France	NA	Urban	Urbanization	categorical	categorical	NA	categorical	numeric	NA	NA	NA	categorical	NA	NA	5	yes	yes	yes	291	yes
Graham, K. K., Gibbs, J., Wilson, J., May, E., & Isaacs, R. (2021). Resampling of wild bees across fifteen years reveals variable species declines and recoveries after extreme weather. Agriculture, Ecosystems & Environment, 317, 107470. https://doi.org/10.1016/j.agee.2021.107470	https://doi.org/10.1016/j.agee.2021.107470	2021	USA	Michigan	Agroecosystem	Climate change	categorical	categorical	NA	NA	numeric	categorical	categorical	numeric	NA	NA	NA	6	unspecified	unspecified	no	50	yes
Gruver, A., & CaraDonna, P. (2021). Chicago Bees: Urban Areas Support Diverse Bee Communities but With More Non-Native Bee Species Compared to Suburban Areas. Environmental Entomology, 50(4), 982â994. https://doi.org/10.1093/ee/nvab048	https://doi.org/10.1093/ee/nvab048	2021	USA	Illinois	Urban	Urbanization	categorical	categorical	NA	NA	numeric	categorical	NA	NA	NA	native/exotic status	categorical	5	yes	no	no	83	no
Guenat, S., Kunin, W. E., Dougill, A. J., & Dallimer, M. (2019). Effects of urbanisation and management practices on pollinators in tropical Africa. Journal of Applied Ecology, 56(1), 214â224. https://doi.org/10.1111/1365-2664.13270	https://doi.org/10.1111/1365-2664.13270	2019	Ghana	NA	Urban	Urbanization	categorical	categorical	NA	NA	numeric	categorical	NA	NA	categorical	habitat specialization	categorical	5	yes	yes	no	167	yes
GutiÃ©rrez-ChacÃ³n, C., Valderrama-A, C., & Klein, A.-M. (2020). Biological corridors as important habitat structures for maintaining bees in a tropical fragmented landscape. Journal of Insect Conservation, 24(1), 187â197. https://doi.org/10.1007/s10841-019-00205-2	https://doi.org/10.1007/s10841-019-00205-2	2020	Colombia	Quindio	Agroecosystem	Land use and management	categorical	categorical	categorical	NA	numeric	NA	NA	NA	NA	NA	NA	4	yes	yes	no	41	yes
Hamblin, A. L., Youngsteadt, E., Lopez-Uribe, M. M., & Frank, S. D. (2017). Physiological thermal limits predict differential responses of bees to urban heat-island effects. Biology Letters, 13, 0125.	https://doi.org/10.1098/rsbl.2017.0125	2017	USA	North Carolina	Urban	Urbanization	categorical	categorical	NA	NA	numeric	NA	NA	NA	NA	NA	NA	3	yes	yes	no	15	yes
Harrison, T., Gibbs, J., & Winfree, R. (2018). Forest bees are replaced in agricultural and urban landscapes by native species with different phenologies and life-history traits. Global Change Biology, 24(1), 287â296. https://doi.org/10.1111/gcb.13921	https://doi.org/10.1111/gcb.13921	2018	USA	New Jersey	Natural; Agroecosystem; Urban	Urbanization	categorical	categorical	NA	categorical	numeric	categorical	NA	numeric	NA	NA	NA	6	yes	yes	no	245	no
Hass, A. L., Liese, B., Heong, K. L., Settele, J., Tscharntke, T., & Westphal, C. (2018). Plant-pollinator interactions and bee functional diversity are driven by agroforests in rice-dominated landscapes. Agriculture, Ecosystems & Environment, 253, 140â147. https://doi.org/10.1016/j.agee.2017.10.019	https://doi.org/10.1016/j.agee.2017.10.019	2018	Philippines	NA	Agroecosystem	Habitat fragmentation	NA	categorical	NA	NA	numeric	NA	NA	NA	numeric	NA	NA	3	yes	yes	yes	31	yes
Hevia, V., Carmona, C. P., AzcÃ¡rate, F. M., Heredia, R., & GonzÃ¡lez, J. A. (2021). Role of floral strips and semi-natural habitats as enhancers of wild bee functional diversity in intensive agricultural landscapes. Agriculture, Ecosystems & Environment, 319, 107544. https://doi.org/10.1016/j.agee.2021.107544	https://doi.org/10.1016/j.agee.2021.107544	2021	Spain	NA	Agroecosystem	Habitat fragmentation	NA	NA	NA	NA	numeric	categorical	NA	NA	NA	pilosity	numeric	4	unspecified	yes	no	46	no
Hoiss, B., Krauss, J., Potts, S. G., Roberts, S., & Steffan-Dewenter, I. (2012). Altitude acts as an environmental filter on phylogenetic composition, traits and diversity in bee communities. Proceedings of the Royal Society B: Biological Sciences, 279(1746), 4447â4456. https://doi.org/10.1098/rspb.2012.1581	https://doi.org/10.1098/rspb.2012.1581	2012	Germany	NA	Natural	Diversity	categorical	categorical	NA	categorical	numeric	categorical	categorical	NA	NA	NA	NA	6	yes	no	no	87	yes
Hung, K. J., Ascher, J. S., Davids, J. A., & Holway, D. A. (2019). Ecological filtering in scrub fragments restructures the taxonomic and functional composition of native bee assemblages. Ecology, 100(5). https://doi.org/10.1002/ecy.2654	https://doi.org/10.1002/ecy.2654	2019	USA	California	Natural	Habitat fragmentation	categorical	categorical	categorical	NA	numeric	categorical	NA	categorical	numeric	NA	NA	7	yes	yes	yes	160	yes
Hung, K.-L. J., Sandoval, S. S., Ascher, J. S., & Holway, D. A. (2021). Joint Impacts of Drought and Habitat Fragmentation on Native Bee Assemblages in a California Biodiversity Hotspot. Insects, 12(2), 135. https://doi.org/10.3390/insects12020135	https://doi.org/10.3390/insects12020135	2021	USA	California	Natural; Urban	Habitat fragmentation	categorical	NA	NA	NA	numeric	categorical	NA	NA	NA	NA	NA	3	yes	no	no	172	yes
Ibanez, S. (2012). Optimizing size thresholds in a plantâpollinator interaction web: Towards a mechanistic understanding of ecological networks. Oecologia, 170(1), 233â242. https://doi.org/10.1007/s00442-012-2290-3	https://doi.org/10.1007/s00442-012-2290-3	2012	France	NA	Agroecosystem	Pollination	NA	NA	NA	NA	numeric	NA	NA	NA	numeric	NA	NA	2	no	yes	no	20	yes
Jacquemin, F., Violle, C., Munoz, F., Mahy, G., Rasmont, P., Roberts, S. P. M., Vray, S., & DufrÃªne, M. (2020). Loss of pollinator specialization revealed by historical opportunistic data: Insights from network-based analysis. PLOS ONE, 15(7), e0235890. https://doi.org/10.1371/journal.pone.0235890	https://doi.org/10.1371/journal.pone.0235890	2020	Belgium	NA	Natural; Agroecosystem; Urban	Climate change; Land use and management	categorical	NA	categorical	NA	numeric	categorical	NA		categorical	NA	NA	6	yes	no	no	191	yes
Jauker, B., Krauss, J., Jauker, F., & Steffan-Dewenter, I. (2013). Linking life history traits to pollinator loss in fragmented calcareous grasslands. Landscape Ecology, 28(1), 107â120. https://doi.org/10.1007/s10980-012-9820-6	https://doi.org/10.1007/s10980-012-9820-6	2013	Germany	NA	Agroecosystem	Habitat fragmentation	categorical	NA	categorical	NA	numeric	NA	NA	NA	NA	NA	NA	3	yes	yes	no	109	yes
Kammerer, M., Goslee, S. C., Douglas, M. R., Tooker, J. F., & Grozinger, C. M. (2021). Wild bees as winners and losers: Relative impacts of landscape composition, quality, and climate. Global Change Biology, 27(6), 1250â1265. https://doi.org/10.1111/gcb.15485	https://doi.org/10.1111/gcb.15485	2021	USA	Maryland, Delaware, Washington	Natural; Agroecosystem; Urban	Land use and management	categorical	categorical	NA	categorical	numeric	NA	NA	NA	NA	native/exotic status, foraging range	both	5	yes	no	yes	134	yes
Kratschmer, S., Pachinger, B., Gaigher, R., Pryke, J. S., van Schalkwyk, J., Samways, M. J., Melin, A., Kehinde, T., Zaller, J. G., & Winter, S. (2021). Enhancing flowering plant functional richness improves wild bee diversity in vineyard interârows in different floral kingdoms. Ecology and Evolution, 11(12), 7927â7945. https://doi.org/10.1002/ece3.7623	https://doi.org/10.1002/ece3.7623	2021	Austria, South Africa	NA	Agroecosystem	Land use and management	categorical	categorical	NA	NA	numeric	categorical	NA	categorical	numeric	pollen transport	categorical	7	yes	yes	yes	122	yes
Kratschmer, S., Pachinger, B., Schwantzer, M., Paredes, D., GuzmÃ¡n, G., GomÃ©z, J. A., Entrenas, J. A., Guernion, M., Burel, F., Nicolai, A., Fertil, A., Popescu, D., Macavei, L., Hoble, A., Bunea, C., Kriechbaum, M., Zaller, J. G., & Winter, S. (2019). Response of wild bee diversity, abundance, and functional traits to vineyard interârow management intensity and landscape diversity across Eur…	https://doi.org/10.1002/ece3.5039	2019	Spain, France, Austria, Romania	NA	Agroecosystem	Land use and management	categorical	categorical	NA	NA	numeric	categorical	NA	NA	NA	NA	NA	4	yes	yes	yes	113	yes
Laha, S., Chatterjee, S., Das, A., Smith, B., & Basu, P. (2020). Exploring the importance of floral resources and functional trait compatibility for maintaining bee fauna in tropical agricultural landscapes. Journal of Insect Conservation, 24(3), 431â443. https://doi.org/10.1007/s10841-020-00225-3	https://doi.org/10.1007/s10841-020-00225-3	2020	India	NA	Agroecosystem	Habitat fragmentation	NA	NA	NA	NA	numeric	NA	NA	NA	numeric	NA	NA	2	no	yes	no	20	yes
Lane, I. G., Portman, Z. M., HerronâSweet, C. H., Pardee, G. L., & Cariveau, D. P. (2021). Differences in bee community composition between restored and remnant prairies are more strongly linked to forb community differences than landscape differences. Journal of Applied Ecology, 59(1), 129â140. https://doi.org/10.1111/1365-2664.14035	https://doi.org/10.1111/1365-2664.14035	2021	USA	Minnesota	Natural	Land use and management	NA	NA	NA	NA	numeric	categorical	NA	NA	numeric	NA	NA	3	yes	yes	yes	164	yes
Lichtenberg, E. M., Mendenhall, C. D., & Brosi, B. (2017). Foraging traits modulate stingless bee community disassembly under forest loss. Journal of Animal Ecology, 86(6), 1404â1416. https://doi.org/10.1111/1365-2656.12747	https://doi.org/10.1111/1365-2656.12747	2017	Costa Rica	NA	Agroecosystem	Habitat fragmentation	NA	categorical	NA	NA	numeric	numeric	NA	NA	NA	colony size, foraging behavior, inquilinism	both	7	yes	no	no	18	yes
Maas, B., Brandl, M., Hussain, R. I., Frank, T., Zulka, K. P., Rabl, D., Walcher, R., & Moser, D. (2021). Functional traits driving pollinator and predator responses to newly established grassland strips in agricultural landscapes. Journal of Applied Ecology, 58(8), 1728â1737. https://doi.org/10.1111/1365-2664.13892	https://doi.org/10.1111/1365-2664.13892	2021	Austria	NA	Agroecosystem	Land use and management	NA	NA	NA	NA	numeric	categorical	NA	NA	NA	NA	NA	2	yes	yes	no	91	yes
Martins, K. T., Gonzalez, A., & Lechowicz, M. J. (2015). Pollination services are mediated by bee functional diversity and landscape context. Agriculture, Ecosystems & Environment, 200, 12â20. https://doi.org/10.1016/j.agee.2014.10.018	http://dx.doi.org/10.1016/j.agee.2014.10.018	2015	Canada	Quebec	Agroecosystem	Pollination	categorical	NA	NA	NA	numeric	NA	NA	categorical	NA	foraging range	both	4	yes	yes	yes	36	yes
Moretti, M., de Bello, F., Roberts, S. P. M., & Potts, S. G. (2009). Taxonomical vs. Functional responses of bee communities to fire in two contrasting climatic regions. Journal of Animal Ecology, 78(1), 98â108. https://doi.org/10.1111/j.1365-2656.2008.01462.x	https://doi.org/10.1111/j.1365-2656.2008.01462.x	2009	Israel, Switzerland	NA	Natural	Disturbance	categorical	NA	categorical	categorical	numeric	categorical	categorical	numeric	categorical	habitat specialization	categorical	8	yes	no	no	221	no
Normandin, Ã., Vereecken, N. J., Buddle, C. M., & Fournier, V. (2017). Taxonomic and functional trait diversity of wild bees in different urban settings. PeerJ, 5, e3051. https://doi.org/10.7717/peerj.3051	https://doi.org/10.7717/peerj.3051	2017	Canada	NA	Urban	Urbanization	categorical	categorical	NA	NA	numeric	categorical	NA	categorical	categorical	pollen transport	categorical	7	yes	yes	no	200	yes
Papanikolaou, A. D., KÃ¼hn, I., Frenzel, M., Kuhlmann, M., Poschlod, P., Potts, S. G., Roberts, S. P. M., & Schweiger, O. (2017). Wild bee and floral diversity co-vary in response to the direct and indirect impacts of land use. Ecosphere, 8(11), e02008. https://doi.org/10.1002/ecs2.2008	https://doi.org/10.1002/ecs2.2008	2017	Meta-analysis: multiple countries	NA	Agroecosystem	Agricultural intensification	categorical	NA	NA	NA	numeric	categorical	NA	categorical	NA	NA	NA	4	yes	yes	no	180	no
Persson, A. S., RundlÃ¶f, M., Clough, Y., & Smith, H. G. (2015). Bumble bees show trait-dependent vulnerability to landscape simplification. Biodiversity and Conservation, 24(14), 3469â3489. https://doi.org/10.1007/s10531-015-1008-3	https://doi.org/10.1007/s10531-015-1008-3	2015	Sweden	NA	Agroecosystem	Agricultural intensification	NA	categorical	NA	NA	numeric	NA	NA	categorical	numeric	colony size, pollen transport	categorical	6	yes	yes	no	13	yes
Peters, M. K., Peisker, J., Steffan-Dewenter, I., & Hoiss, B. (2016). Morphological traits are linked to the cold performance and distribution of bees along elevational gradients. Journal of Biogeography, 43(10), 2040â2049. https://doi.org/10.1111/jbi.12768	https://doi.org/10.1111/jbi.12768	2016	Germany	NA	Natural; Agroecosystem; Urban	Climate change	NA	NA	NA	NA	numeric	NA	NA	NA	NA	NA	NA	4	no	yes	no	84	yes
Phillips, B. B., Williams, A., Osborne, J. L., & Shaw, R. F. (2018). Shared traits make flies and bees effective pollinators of oilseed rape (Brassica napus L.). Basic and Applied Ecology, 32, 66â76. https://doi.org/10.1016/j.baae.2018.06.004	https://doi.org/10.1016/j.baae.2018.06.004	2018	United Kingdom	NA	Agroecosystem	Pollination	NA	NA	NA	NA	numeric	NA	NA	NA	NA	pilosity	numeric	2	no	yes	no	20	yes
Pisanty, G., & Mandelik, Y. (2015). Profiling crop pollinators: Life history traits predict habitat use and crop visitation by Mediterranean wild bees. Ecological Applications, 25(3), 742â752. https://doi.org/10.1890/14-0910.1	https://doi.org/10.1890/14-0910.1	2015	Israel	NA	Agroecosystem	Pollination	categorical	categorical	NA	NA	numeric	categorical	NA	NA	NA	NA	NA	4	yes	yes	no	254	yes
Ponisio, L. C., de Valpine, P., MâGonigle, L. K., & Kremen, C. (2019). Proximity of restored hedgerows interacts with local floral diversity and speciesâ traits to shape longâterm pollinator metacommunity dynamics. Ecology Letters, 22(7), 1048â1060. https://doi.org/10.1111/ele.13257	https://doi.org/10.1111/ele.13257	2019	USA	California	Agroecosystem	Habitat fragmentation; Land use and management	NA	NA	NA	NA	numeric	numeric	NA	NA	NA	NA	NA	2	yes	yes	no	120	no
Rader, R., Bartomeus, I., Tylianakis, J. M., & LalibertÃ©, E. (2014). The winners and losers of land use intensification: Pollinator community disassembly is non-random and alters functional diversity. Diversity and Distributions, 20(8), 908â917. https://doi.org/10.1111/ddi.12221	https://doi.org/10.1111/ddi.12221	2014	New Zealand	NA	Agroecosystem	Agricultural intensification	categorical	NA	NA	NA	numeric	numeric	NA	NA	NA	pollen transport	categorical	4	yes	yes	no	5	no
Raiol, R. L., Gastauer, M., Campbell, A. J., Borges, R. C., Awade, M., & Giannini, T. C. (2021). Specialist Bee Species Are Larger and Less Phylogenetically Distinct Than Generalists in Tropical PlantâBee Interaction Networks. Frontiers in Ecology and Evolution, 9, 699649. https://doi.org/10.3389/fevo.2021.699649	https://doi.org/10.3389/fevo.2021.699649	2021	Brazil	NA	Agroecosystem; Urban; Natural	Other	NA	NA	NA	NA	numeric	numeric	NA	NA	NA	NA	NA	2	yes	no	no	386	yes
RamÃ­rez, S. R., HernÃ¡ndez, C., Link, A., & LÃ³pez-Uribe, M. M. (2015). Seasonal cycles, phylogenetic assembly, and functional diversity of orchid bee communities. Ecology and Evolution, 5(9), 1896â1907. https://doi.org/10.1002/ece3.1466	https://doi.org/10.1002/ece3.1466	2015	Colombia	NA	Natural	Other	NA	NA	NA	NA	numeric	NA	NA	NA	numeric	NA	NA	2	no	yes	no	50	no
Rhoades, P., Griswold, T., Waits, L., Bosque-PÃ©rez, N. A., Kennedy, C. M., & Eigenbrode, S. D. (2017). Sampling technique affects detection of habitat factors influencing wild bee communities. Journal of Insect Conservation, 21(4), 703â714. https://doi.org/10.1007/s10841-017-0013-0	https://doi.org/10.1007/s10841-017-0013-0	2017	USA	NA	Natural	Other	NA	NA	NA	categorical	numeric	categorical	NA	NA	NA	NA	NA	3	yes	yes	no	210	no
Ricotta, C., & Moretti, M. (2011). CWM and Raoâs quadratic diversity: A unified framework for functional ecology. Oecologia, 167(1), 181â188. https://doi.org/10.1007/s00442-011-1965-5	https://doi.org/10.1007/s00442-011-1965-5	2011	Switzerland	NA	Natural	Disturbance	categorical	NA	NA	NA	numeric	categorical	categorical	numeric	categorical	habitat specialization	categorical	8	unspecified	unspecified	unspecified	145	no
RodrÃ­guez S, S., PÃ©rez-Giraldo, L. C., Vergara, P. M., Carvajal, M. A., & Alaniz, A. J. (2021). Native bees in Mediterranean semi-arid agroecosystems: Unravelling the effects of biophysical habitat, floral resource, and honeybees. Agriculture, Ecosystems & Environment, 307, 107188. https://doi.org/10.1016/j.agee.2020.107188	https://doi.org/10.1016/j.agee.2020.107188	2021	Chile	NA	Agroecosystem	Diversity	NA	NA	NA	NA	numeric	categorical	NA	NA	numeric	pollen transport	categorical	4	unspecified	unspecified	no	21	no
RoquerâBeni, L., Alins, G., Arnan, X., Boreux, V., GarcÃ­a, D., HambÃ¤ck, P. A., Happe, A., Klein, A., MiÃ±arro, M., Mody, K., Porcel, M., Rodrigo, A., SamnegÃ¥rd, U., Tasin, M., & Bosch, J. (2021). Managementâdependent effects of pollinator functional diversity on apple pollination services: A responseâeffect trait approach. Journal of Applied Ecology, 58(12), 2843â2853. https://doi.org/…	https://doi.org/10.1111/1365-2664.14022	2021	Sweden, Germany, Spain	NA	Agroecosystem	Pollination	categorical	categorical	NA	NA	numeric	NA	categorical	NA	numeric	pilosity, forewing aspect ratio, pollen transport	both	8	yes	yes	no	45	yes
Shi, X., Axmacher, J. C., Chong, H., Xiao, H., Luo, S., Xu, H., Li, W., & Zou, Y. (2022). Effects of farmland consolidation in southern China on wild bee species composition, nesting location and body size variations. Agricultural and Forest Entomology, 24(3), 371â379. https://doi.org/10.1111/afe.12500	https://doi.org/10.1111/afe.12500	2022	China	NA	Agroecosystem	Agricultural intensification	NA	categorical	NA	NA	numeric	NA	NA	NA	NA	NA	NA	2	yes	yes	no	34	yes
Staton, T., Walters, R. J., Breeze, T. D., Smith, J., & Girling, R. D. (2022). Niche complementarity drives increases in pollinator functional diversity in diversified agroforestry systems. Agriculture, Ecosystems & Environment, 336, 108035. https://doi.org/10.1016/j.agee.2022.108035	https://doi.org/10.1016/j.agee.2022.108035	2022	United Kingdom	NA	Agroecosystem	Land use and management	categorical	NA	NA	NA	numeric	NA	categorical	categorical	numeric	NA	NA	5	yes	no	yes	39	yes
Steinert, M., Sydenham, M. A. K., Eldegard, K., & Moe, S. R. (2020). Conservation of solitary bees in power-line clearings: Sustained increase in habitat quality through woody debris removal. Global Ecology and Conservation, 21, e00823. https://doi.org/10.1016/j.gecco.2019.e00823	https://doi.org/10.1016/j.gecco.2019.e00823	2020	Norway	NA	Natural	Land use and management	NA	categorical	NA	NA	numeric	NA	NA	NA	numeric	NA	NA	3	yes	yes	yes	91	yes
Stemkovski, M., Pearse, W. D., Griffin, S. R., Pardee, G. L., Gibbs, J., Griswold, T., Neff, J. L., Oram, R., Rightmyer, M. G., Sheffield, C. S., Wright, K., Inouye, B. D., Inouye, D. W., & Irwin, R. E. (2020). Bee phenology is predicted by climatic variation and functional traits. Ecology Letters, 23(11), 1589â1598. https://doi.org/10.1111/ele.13583	https://doi.org/10.1111/ele.13583	2020	USA	Colorado	Natural	Other	NA	categorical	NA	NA	numeric	NA	NA	NA	NA	NA	NA	3	unspecified	no	no	67	yes
Sydenham, M. A. K., Moe, S. R., StanescuâYadav, D. N., Totland, Ã., & Eldegard, K. (2016). The effects of habitat management on the species, phylogenetic and functional diversity of bees are modified by the environmental context. Ecology and Evolution, 6(4), 961â973. https://doi.org/10.1002/ece3.1963	https://doi.org/10.1002/ece3.1963	2016	Norway	NA	Natural	Land use and management	NA	categorical	NA	categorical	numeric	categorical	NA	categorical	NA	NA	NA	5	yes	no	no	63	yes
Tonietto, R. K., Ascher, J. S., & Larkin, D. J. (2017). Bee communities along a prairie restoration chronosequence: Similar abundance and diversity, distinct composition. Ecological Applications, 27(3), 705â717. https://doi.org/10.1002/eap.1481	https://doi.org/10.1002/eap.1481	2017	USA	Illinois	Agroecosystem; Natural	Land use and management	categorical	categorical	NA	NA	numeric	categorical	NA	categorical	NA	native/exotic status	categorical	6	yes	no	no	115	yes
Turo, K. J., Spring, M. R., Sivakoff, F. S., Delgado de la flor, Y. A., & Gardiner, M. M. (2021). Conservation in postâindustrial cities: How does vacant land management and landscape configuration influence urban bees? Journal of Applied Ecology, 58(1), 58â69. https://doi.org/10.1111/1365-2664.13773	https://doi.org/10.1111/1365-2664.13773	2021	USA	Ohio	Urban	Land use and management	NA	categorical	NA	NA	numeric	categorical	NA	NA	NA	native/exotic status	categorical	4	unspecified	unspecified	no	107	yes
Williams, N. M., Crone, E. E., Roulston, T. H., Minckley, R. L., Packer, L., & Potts, S. G. (2010). Ecological and life-history traits predict bee species responses to environmental disturbances. Biological Conservation, 143(10), 2280â2291. https://doi.org/10.1016/j.biocon.2010.03.024	https://doi.org/10.1016/j.biocon.2010.03.024	2010	Meta-analysis: multiple countries	NA	Agroecosystem; Urban; Natural	Disturbance	categorical	categorical	categorical	NA	numeric	categorical	NA	NA	NA	NA	NA	5	yes	yes	no	613	no
Woodcock, B. A., Garratt, M. P. D., Powney, G. D., Shaw, R. F., Osborne, J. L., Soroka, J., LindstrÃ¶m, S. A. M., Stanley, D., Ouvrard, P., Edwards, M. E., Jauker, F., McCracken, M. E., Zou, Y., Potts, S. G., RundlÃ¶f, M., Noriega, J. A., Greenop, A., Smith, H. G., Bommarco, R., â¦ Pywell, R. F. (2019). Meta-analysis reveals that pollinator functional diversity and abundance enhance crop pollina…	https://doi.org/10.1038/s41467-019-09393-6	2019	Meta-analysis: multiple countries	NA	Agroecosystem	Pollination	NA	NA	NA	NA	numeric	NA	NA	NA	categorical	pilosity, pollen transport	categorical	4	yes	no	no	36	no
Wray, J. C., Neame, L. A., & Elle, E. (2014). Floral resources, body size, and surrounding landscape influence bee community assemblages in oak-savannah fragments: Bee communities in oak-savannah fragments. Ecological Entomology, 39(1), 83â93. https://doi.org/10.1111/een.12070	https://doi.org/10.1111/een.12070	2014	Canada	NA	Natural	Habitat fragmentation	NA	NA	categorical	NA	numeric	categorical	NA	NA	NA	NA	NA	3	yes	yes	no	75	no
Arajo, E. D., Costa, M., Chaud-Netto, J., & Fowler, H. G. (2004). Body size and flight distance in stingless bees (Hymenoptera: Meliponini): inference of flight range and possible ecological implications. Brazilian Journal of Biology, 64(3b), 563Ð568. https://doi.org/10.1590/S1519-69842004000400003	https://doi.org/10.1371/journal.pone.0225852	2004	Unspecified	NA	Unspecified	Other	NA	NA	NA	NA	numeric	NA	NA	NA	NA	foraging range	numeric	2	yes	yes	yes	18	no	body length AND ITD
Banaszak-Cibicka, W., & Dylewski, _. (2021). Species and functional diversityÑA better understanding of the impact of urbanization on bee communities. Science of The Total Environment, 774, 145729. https://doi.org/10.1016/j.scitotenv.2021.145729	https://doi.org/10.1016/j.scitotenv.2021.145729	2021	Poland	NA	Urban; Natural	Urbanization	categorical	categorical	NA	NA	numeric	categorical	NA	categorical	NA	pollen transport	categorical	5	yes	no	no	176	yes	body length
McCravy, K., Geroff, R., & Gibbs, J. (2019). Bee (Hymenoptera: Apoidea: Anthophila) Functional Traits in Relation to Sampling Methodology in a Restored Tallgrass Prairie. Florida Entomologist, 102(1), 134. https://doi.org/10.1653/024.102.0122	https://doi.org/10.1653/024.102.0122	2019	USA	Illinois	Natural	Other	categorical	categorical	NA	NA	numeric	categorical	NA	NA	NA	NA	NA	4	yes	no	no	11	yes	body length
Casanelles-Abella, J., Fontana, S., Meier, E., Moretti, M., & Fournier, B. (2023). Spatial mismatch between wild bee diversity hotspots and protected areas. Conservation Biology, 37(4), e14082. https://doi.org/10.1111/cobi.14082	https://doi.org/10.1111/cobi.14082	2023	Switzerland	NA	Unspecified	Diversity	categorical	categorical	NA	categorical	numeric	categorical	NA	numeric	categorical	NA	NA	7	yes	no	no	547	no
Chase, M. H., Charles, B., Harmon_Threatt, A., & Fraterrigo, J. M. (2023). Diverse forest management strategies support functionally and temporally distinct bee communities. Journal of Applied Ecology, 60(11), 2375Ð2388. https://doi.org/10.1111/1365-2664.14513	https://doi.org/10.1111/1365-2664.14513	2023	USA	Illinois	Natural	Land use and management	categorical	categorical	NA	categorical	numeric	categorical	NA	numeric	numeric	scopa number	categorical	8	yes	yes	yes	32	yes
Corts-Gmez, A. M., Gonzlez-Chaves, A., Urbina-Cardona, N., & Garibaldi, L. A. (2023). Functional Traits in Bees: The Role of Body Size and Hairs in the Pollination of a Passiflora Crop. Neotropical Entomology, 52(4), 642Ð651. https://doi.org/10.1007/s13744-023-01058-w	https://doi.org/10.1007/s13744-023-01058-w	2023	Colombia	NA	Agroecosystem	Pollination	categorical	categorical	NA	NA	numeric	categorical	NA	NA	NA	pollen transport; pilosity	numeric; categorical	10	yes	yes	no	24	no
de Bello, F., Lep_, J., Lavorel, S., & Moretti, M. (2007). Importance of species abundance for assessment of trait composition: An example based on pollinator communities. Community Ecology, 8(2), 163Ð170. https://doi.org/10.1556/ComEc.8.2007.2.3	https://doi.org/10.1556/ComEc.8.2007.2.3	2007	Switzerland	NA	Natural	Disturbance	categorical	NA	NA	NA	numeric	NA	categorical	categorical	categorical	NA	NA	5	yes	yes	no	unspecified	no
Everaars, J., Settele, J., & Dormann, C. F. (2018). Fragmentation of nest and foraging habitat affects time budgets of solitary bees, their fitness and pollination services, depending on traits: Results from an individual-based model. PLOS ONE, 13(2), e0188269. https://doi.org/10.1371/journal.pone.0188269	https://doi.org/10.1371/journal.pone.0188269	2018	Unspecified	NA	Unspecified	Habitat fragmentation	NA	categorical	NA	NA	numeric	NA	NA	NA	NA	NA	NA	2	yes	no	no	unspecified	no		yes
Grab, H., Branstetter, M. G., Amon, N., Urban-Mead, K. R., Park, M. G., Gibbs, J., Blitzer, E. J., Poveda, K., Loeb, G., & Danforth, B. N. (2019). Agriculturally dominated landscapes reduce bee phylogenetic diversity and pollination services. Science, 363(6424), 282Ð284. https://doi.org/10.1126/science.aat6016	https://doi.org/10.1126/science.aat6016	2019	USA	New York	Agroecosystem	Land use and management	NA	NA	NA	NA	numeric	NA	NA	NA	NA	foraging behaviors	numeric; categorical	2	no	yes	no	43	yes		yes
Greenleaf, S. S., Williams, N. M., Winfree, R., & Kremen, C. (2007). Bee foraging ranges and their relationship to body size. Oecologia, 153(3), 589Ð596. https://doi.org/10.1007/s00442-007-0752-9	https://doi.org/10.1007/s00442-007-0752-9	2007	Meta-analysis: multiple countries	NA	Unspecified	Other	NA	NA	NA	NA	numeric	NA	NA	NA	NA	maximum foraging distance	numeric	2	yes	yes	no	unspecified	no		yes
Hoiss, B., Krauss, J., Potts, S. G., Roberts, S., & Steffan-Dewenter, I. (2012). Altitude acts as an environmental filter on phylogenetic composition, traits and diversity in bee communities. Proceedings of the Royal Society B: Biological Sciences, 279(1746), 4447Ð4456. https://doi.org/10.1098/rspb.2012.1581	https://doi.org/10.1098/rspb.2012.1581	2012	Germany	NA	Natural	Diversity	categorical	categorical	NA	categorical	numeric	categorical	categorical	NA	NA	NA	NA	6	yes	yes	no	87	no
Kazenel, M. R., Wright, K. W., Griswold, T., Whitney, K. D., & Rudgers, J. A. (2024). Heat and desiccation tolerances predict bee abundance under climate change. Nature, 628(8007), 342Ð348. https://doi.org/10.1038/s41586-024-07241-2	https://doi.org/10.1038/s41586-024-07241-2	2024	USA	New Mexico	Natural	Climate change	NA	NA	NA	NA	numeric	categorical	NA	NA	NA	heat tolerance; desiccation resistance; overwintering stage		6	yes	yes	yes	variable	yes		yes
Kendall, L. K., Mola, J. M., Portman, Z. M., Cariveau, D. P., Smith, H. G., & Bartomeus, I. (2022). The potential and realized foraging movements of bees are differentially determined by body size and sociality. Ecology, 103(11), e3809. https://doi.org/10.1002/ecy.3809	https://doi.org/10.1002/ecy.3809	2022	Meta-analysis: multiple countries	NA	Unspecified	Other	categorical	NA	NA	NA	numeric	NA	NA	NA	NA	foraging range	numer	3	yes	no	yes	81	yes		yes
Kratschmer, S., Kriechbaum, M., & Pachinger, B. (2018). Buzzing on top: Linking wild bee diversity, abundance and traits with green roof qualities. Urban Ecosystems, 21(3), 429Ð446. https://doi.org/10.1007/s11252-017-0726-6	https://doi.org/10.1007/s11252-017-0726-6	2018	Austria	NA	Urban	Urbanization	categorical	categorical	NA	NA	numeric	categorical	NA	NA	NA	NA	NA	4	yes	no	no	90	yes		yes
Kratschmer, S., Pachinger, B., Schwantzer, M., Paredes, D., Guernion, M., Burel, F., Nicolai, A., Strauss, P., Bauer, T., Kriechbaum, M., Zaller, J. G., & Winter, S. (2018). Tillage intensity or landscape features: What matters most for wild bee diversity in vineyards? Agriculture, Ecosystems & Environment, 266, 142Ð152. https://doi.org/10.1016/j.agee.2018.07.018	https://doi.org/10.1016/j.agee.2018.07.018	2018	Austria	NA	Agroecosystem	Pollination	categorical	categorical	NA	NA	numeric	categorical	NA	NA	NA	NA	NA	4	yes	yes	no	84	yes		yes
Marcacci, G., Grass, I., Rao, V. S., Kumar S, S., Tharini, K. B., Belavadi, V. V., Nlke, N., Tscharntke, T., & Westphal, C. (2022). Functional diversity of farmland bees across ruralÐurban landscapes in a tropical megacity. Ecological Applications, 32(8), e2699. https://doi.org/10.1002/eap.2699	https://doi.org/10.1002/eap.2699	2022	India	Karnataka	Urban	Urbanization	categorical	categorical	NA	NA	numeric	numeric	NA	NA	NA	NA	NA	4	yes	yes	no	40	yes		yes
Ockermller, E., Kratschmer, S., Hainz-Renetzeder, C., Sauberer, N., Meimberg, H., Frank, T., Pascher, K., & Pachinger, B. (2023). Agricultural land-use and landscape composition: Response of wild bee species in relation to their characteristic traits. Agriculture, Ecosystems & Environment, 353, 108540. `	https://doi.org/10.1016/j.agee.2023.108540	2023	Austria	NA	Agroecosystem	Agricultural intensification	categorical	categorical	NA	NA	numeric	categorical	categorical	numeric	categorical	NA	NA	7	yes	no	no	214	yes	body length	yes
Ramrez, S. R., Hernndez, C., Link, A., & Lpez-Uribe, M. M. (2015). Seasonal cycles, phylogenetic assembly, and functional diversity of orchid bee communities. Ecology and Evolution, 5(9), 1896Ð1907. https://doi.org/10.1002/ece3.1466	https://doi.org/10.1002/ece3.1466	2015	Colombia	NA	Natural; Agroecosystem	Diversity	NA	NA	NA	NA	numeric	NA	NA	NA	numeric	NA	NA	2	no	yes	no	50	no	body length AND ITD
Ramos-Fabiel, M. A., Prez-Garca, E. A., Gonzlez, E. J., Yez-Ordoez, O., & Meave, J. A. (2019). Successional dynamics of the bee community in a tropical dry forest: Insights from taxonomy and functional ecology. Biotropica, 51(1), 62Ð74. https://doi.org/10.1111/btp.12619	https://doi.org/10.1111/btp.12619	2019	Mexico	Oaxaca	Natural; Agroecosystem	Land use and management	categorical	categorical	NA	NA	numeric	NA	NA	NA	NA	NA	NA	3	yes	yes	no	68	yes
Ribeiro, C., Varassin, I. G., Pagioro, T. A., & Souza, J. M. T. D. (2024). Bee and plant traits drive temporal similarity of pollination interactions in areas under distinct restoration strategies. Arthropod-Plant Interactions. https://doi.org/10.1007/s11829-024-10064-7	https://doi.org/10.1007/s11829-024-10064-7	2024	Brazil	Paran	Natural	Land use and management	categorical	categorical	NA	NA	numeric	NA	NA	NA	numeric	NA	NA	4	yes	yes	yes	98	yes		yes
Smith, C., Weinman, L., Gibbs, J., & Winfree, R. (2019). Specialist foragers in forest bee communities are small, social or emerge early. Journal of Animal Ecology, 88(8), 1158Ð1167. https://doi.org/10.1111/1365-2656.13003	https://doi.org/10.1111/1365-2656.13003	2019	USA	New Jersey; Pennsylvania	Natural	Pollination	categorical	NA	NA	NA	numeric	categorical	NA	NA	NA	NA	NA	3	yes	yes	yes	56	yes		yes
Steffan-Dewenter, I., & Tscharntke, T. (2001). Succession of bee communities on fallows. Ecography, 24(1), 83Ð93. https://doi.org/10.1034/j.1600-0587.2001.240110.x	https://doi.org/10.1034/j.1600-0587.2001.240110.x	2001	Germany	Baden-Wrttemberg	Agroecosystem	Land use and management	categorical	categorical	NA	NA	numeric	categorical	numeric	NA	NA	NA	NA	5	yes	no	no	129	no		yes
Trk, E., Gall, R., & Batry, P. (2022). Fragmentation of forest-steppe predicts functional community composition of wild bee and wasp communities. Global Ecology and Conservation, 33, e01988. https://doi.org/10.1016/j.gecco.2021.e01988	https://doi.org/10.1016/j.gecco.2021.e01988	2022	Hungary	NA	Natural	Habitat fragmentation	categorical	categorical	NA	NA	numeric	categorical	NA	NA	NA	NA	NA	4	yes	no	no	45	yes	body length	yes
Villalta, I., Bouget, C., Lopez-Vaamonde, C., & Baude, M. (2022). Phylogenetic, functional and taxonomic responses of wild bee communities along urbanisation gradients. Science of The Total Environment, 832, 154926. https://doi.org/10.1016/j.scitotenv.2022.154926	https://doi.org/10.1016/j.scitotenv.2022.154926	2022	France	NA	Urban	Urbanization	categorical	categorical	NA	NA	numeric	categorical	categorical	numeric	NA	NA	NA	6	yes	no	no	159	yes	body length	yes
Wray, J. C., Neame, L. A., & Elle, E. (2014). Floral resources, body size, and surrounding landscape influence bee community assemblages in oak-savannah fragments. Ecological Entomology, 39(1), 83Ð93. https://doi.org/10.1111/een.12070	https://doi.org/10.1111/een.12070	2014	Canada	British Columbia	Natural; Urban	Urbanization	NA	NA	categorical	NA	numeric	categorical	NA	NA	NA	NA	NA	3	yes	yes	no	75	no		yes
Sydenham, M. A. K., Moe, S. R., Totland, ¯., & Eldegard, K. (2015). Does multi_level environmental filtering determine the functional and phylogenetic composition of wild bee species assemblages? Ecography, 38, 140Ð153. https://doi.org/10.1111/ecog.00938	https://doi.org/10.1111/ecog.00938	2015	Norway	NA	Unspecified	Diversity	categorical	categorical	NA	NA	numeric	categorical	NA	categorical; numeric	NA	NA	NA	5	yes	yes	no	52	yes	data available just difficult	yes
Eggenberger, H., Frey, D., Pellissier, L., Ghazoul, J., Fontana, S., & Moretti, M. (2019). Urban bumblebees are smaller and more phenotypically diverse than their rural counterparts. Journal of Animal Ecology, 88(10), 1522Ð1533. https://doi.org/10.1111/1365-2656.13051	https://doi.org/10.1111/1365-2656.13051	2019	Switzerland	NA	Urban	Urbanization	NA	NA	NA	NA	numeric	NA	NA	NA	numeric	NA	NA	2	no	yes	no	2	yes		yes
Casanelles-Abella, J., Fontana, S., Fournier, B., Frey, D., & Moretti, M. (2023). Low resource availability drives feeding niche partitioning between wild bees and honeybees in a European city. Ecological Applications, 33(1), e2727. https://doi.org/10.1002/eap.2727	https://doi.org/10.1002/eap.2727	2023	Switzerland	NA	Urban	Urbanization	NA	NA	NA	NA	numeric	categorical	NA	numeric	numeric	daytime activity	numeric	5	yes	yes	no	63	no		yes
Xie, T., Orr, M. C., Zhang, D., Ferrari, R. R., Li, Y., Liu, X., Niu, Z., Wang, M., Zhou, Q., Hao, J., Zhu, C., & Chesters, D. (2023). Phylogeny-based assignment of functional traits to DNA barcodes outperforms distance-based, in a comparison of approaches. Molecular Ecology Resources, 23(7), 1526Ð1539. https://doi.org/10.1111/1755-0998.13813	https://doi.org/10.1111/1755-0998.13813	2023	China	NA	Unspecified	Diversity	categorical	categorical	NA	NA	numeric	categorical	NA	NA	numeric	parasitism status	categorical	7	yes	yes	no	unspecified	yes	body length AND ITD	yes
Jacobs, J., Beenaerts, N., & Artois, T. (2023). Green roofs and pollinators, useful green spots for some wild bee species (Hymenoptera: Anthophila), but not so much for hoverflies (Diptera: Syrphidae). Scientific Reports, 13(1), 1449. https://doi.org/10.1038/s41598-023-28698-7	https://doi.org/10.1038/s41598-023-28698-7	2023	Belgium	NA	Urban	Urbanization	categorical	categorical	NA	NA	numeric	categorical	NA	NA	NA	NA	NA	4	yes	no	no	40	yes	body length	yes
Kueneman, J. G., Bonadies, E., Thomas, D., Roubik, D. W., & Wcislo, W. T. (2023). Neotropical bee microbiomes point to a fragmented social core and strong species-level effects. Microbiome, 11(1), 150. https://doi.org/10.1186/s40168-023-01593-z	https://doi.org/10.1186/s40168-023-01593-z	2023	Panama	NA	Natural	Diversity	categorical	NA	NA	NA	numeric	NA	NA	NA	numeric	NA	NA	3	yes	yes	no	16	no	body length	no
Glenny, W., Runyon, J. B., & Burkle, L. A. (2023). Habitat characteristics structuring bee communities in a forest-shrubland ecotone. Forest Ecology and Management, 534, 120883. https://doi.org/10.1016/j.foreco.2023.120883	https://doi.org/10.1016/j.foreco.2023.120883	2023	USA	Montana	Natural	Land use and management	categorical	categorical	NA	NA	numeric	categorical	NA	NA	NA	NA	NA	4	yes	yes	no	149	yes		yes
																						13.25627742
