# Supplementary material for: Toward a Functional Trait Approach to Bee Ecology
Source: Ecol Evol. 2024 Oct 18;14(10):e70465. doi: 10.1002/ece3.70465 (PMC11487340; doi:10.1002/ece3.70465)
Supplement: Supplementary file 3 — Table S3. Trait classes, definitions, and associated data sources, where available, for the three most commonly studied behavioral traits: nesting biology, sociality, and diet breadth. [file ECE3-14-e70465-s005.csv]

Trait	Authors	Year	Term	Simplified Term	Text Definition	Term Definition Citation	Data Source Citations
Diet breadth	Banaszak-Cibicka and Dylewski	2021	oligolectic	oligolectic	single plant species or genus	NA	NA
Diet breadth	Banaszak-Cibicka and Dylewski	2021	polylectic	polylectic	many plant species	NA	NA
Diet breadth	Braman et al.	2023	oligolectic	oligolectic	specializing on a single plant species or family	NA	NA
Diet breadth	Braman et al.	2023	polylectic	polylectic	generalists	NA	NA
Diet breadth	Brasil et al.	2024	oligolectic	oligolectic	NA	NA	Hurd et al. (1974); Hurd (1979); Abrams and Eickwort (1980); Rehan and Richards (2010); Williams et al. (2014)
Diet breadth	Brasil et al.	2024	polylectic	polylectic	NA	NA	Hurd et al. (1974); Hurd (1979); Abrams and Eickwort (1980); Rehan and Richards (2010); Williams et al. (2014)
Diet breadth	Casanelles-Abella et al.	2023	oligolectic and monolectic	oligolectic	species feeding on fewer than five plant genus or a single plant species	Robertson (1927); Cane and Sipes (2006); M�ller and Kuhlman (2008)	European trait database
Diet breadth	Casanelles-Abella et al.	2023	polylectic	polylectic	NA	Robertson (1927); Cane and Sipes (2006); M�ller and Kuhlman (2008)	European trait database
Diet breadth	Casanelles-Abella et al.	2023	monolectic	monolectic	NA	NA	European Bee Traits Database
Diet breadth	Casanelles-Abella et al.	2023	oligolectic	oligolectic	NA	NA	European Bee Traits Database
Diet breadth	Casanelles-Abella et al.	2023	polylectic	polylectic	NA	NA	European Bee Traits Database
Diet breadth	Cecala and Wilson Rankin	2021	generalists	polylectic	collecting pollen of plants from many unrelated families to provision offspring	Cane and Sipes (2006)	NA
Diet breadth	Cecala and Wilson Rankin	2021	specialists	oligolectic	oligolectic, mesolectic, or monolectic	Cane and Sipes (2006)	NA
Diet breadth	Cecala and Wilson Rankin	2021	cleptoparasite	cleptoparasite	NA	NA	NA
Diet breadth	Chase et al.	2023	polylectic	polylectic	NA	NA	NA
Diet breadth	Chase et al.	2023	oligolectic	oligolectic	NA	NA	NA
Diet breadth	Coutinho et al.	2018	oligolectic	oligolectic	NA	NA	NA
Diet breadth	Coutinho et al.	2018	oligolectic	polylectic	NA	NA	NA
Diet breadth	Coutinho et al.	2018	polylectic	polylectic	NA	NA	NA
Diet breadth	Coutinho et al.	2018	oligolectic	oligolectic	NA	NA	NA
Diet breadth	Eldekind-Vealey et al.	2024	oligolectic	oligolectic	specializing on a single plant species or family	NA	NA
Diet breadth	Eldekind-Vealey et al.	2024	polylectic	polylectic	generalists	NA	NA
Diet breadth	Fauviau et al.	2022	specialist	oligolectic	NA	NA	NA
Diet breadth	Fauviau et al.	2022	generalist	polylectic	NA	NA	NA
Diet breadth	Felderhoff et al.	2023	polylectic	polylectic	generalist from a variety of different plant species and families	NA	Westrich (2018)
Diet breadth	Felderhoff et al.	2023	oligolectic	oligolectic	specialized in one to a few plant species or families	NA	Westrich (2018)
Diet breadth	Ferrari and Polidori	2022	polylectic	polylectic	species foraging for pollen from a very wide spectrum of unrelated plants	Cane and Sipes (2006)	meta-analysis
Diet breadth	Ferrari and Polidori	2022	oligolectic	oligolectic	species foraging for pollen from at most one plant family	Cane and Sipes (2006)	meta-analysis
Diet breadth	Ferrari and Polidori	2022	do not collect pollen	parasitic	parasitic species do not collect pollen as food for their brood	Cane and Sipes (2006)	meta-analysis
Diet breadth	Hamblin et al.	2018	oligolectic	oligolectic	NA	NA	NA
Diet breadth	Hamblin et al.	2018	polylectic	polylectic	NA	NA	NA
Diet breadth	Hoiss et al.	2012	oligolectic	oligolectic	only one family or genus as a pollen source	NA	European trait database; Westrich (2018); Gogala (1999); Amiet et al. (2001)
Diet breadth	Hoiss et al.	2012	polylectic	polylectic	use of more than one plant family	NA	European trait database; Westrich (2018); Gogala (1999); Amiet et al. (2001)
Diet breadth	Jacobs et al.	2023	polylectic	polylectic	NA	NA	NA
Diet breadth	Jacobs et al.	2023	oligolectic	oligolectic	NA	NA	NA
Diet breadth	Kazenel et al.	2024	specialist	oligolectic	NA	NA	cited in supp. Materials
Diet breadth	Kazenel et al.	2024	generalist	polylectic	NA	NA	cited in supp. Materials
Diet breadth	Kazenel et al.	2024	parasitic	parasitic	NA	NA	cited in supp. Materials
Diet breadth	Kratschmer et al.	2018	polylectic	polylectic	no pollen specialization	NA	Westrich (1989); Michener (2007); Scheuchl and Willner (2016)
Diet breadth	Kratschmer et al.	2018	oligolectic	oligolectic	pollen specialization on a plant family or genus	NA	Westrich (1989); Michener (2007); Scheuchl and Willner (2016)
Diet breadth	Kratschmer et al. (Agriculture, Ecosystems, and Environment)	2018	polylectic	polylectic	pollen generalists: foraging on plants of different families but can show a certain degree of flower constancy	NA	Greenleaf et al (2007); Scheuchl and Willner (2016); Westrich (1989)
Diet breadth	Kratschmer et al. (Agriculture, Ecosystems, and Environment)	2018	oligolectic	oligolectic	pollen specialists: only foraging on plants from the same genus or family	NA	Greenleaf et al (2007); Scheuchl and Willner (2016); Westrich (1989)
Diet breadth	McCravy et al.	2021	oligolectic	oligolectic	NA	NA	NA
Diet breadth	McCravy et al.	2022	polylectic	polylectic	NA	NA	NA
Diet breadth	Ockerm�ller et al.	2023	parasitic	parasitic	NA	NA	Sheuchl and Willner (2016), Wiesbauer (2020)
Diet breadth	Ockerm�ller et al.	2023	oligolectic	oligolectic	collect pollen from only one plant species or from plants within the same genus or family	NA	Sheuchl and Willner (2016), Wiesbauer (2020)
Diet breadth	Ockerm�ller et al.	2023	polylectic	polylectic	forage on plants of different families (at least more than one)	NA	Sheuchl and Willner (2016), Wiesbauer (2020)
Diet breadth	Pei et al.	2023	polylectic	polylectic	bees that provision nests with pollen from many plant species across plant families	NA	NA
Diet breadth	Pei et al.	2023	oligolectic	oligolectic	species that specialize on pollen from within a single plant family	NA	NA
Diet breadth	Smith et al.	2019	oligolectic	oligolectic	only collect pollen from a single plant family, genus or species	NA	Bartomeus et al. (2013)
Diet breadth	Smith et al.	2019	polylectic	polylectic	NA	NA	Bartomeus et al. (2013)
Diet breadth	Steffan-Dewenter and Tscharntke	2001	oligolectic	oligolectic	using only one plant family or genus as pollen source		Westrich (1989)
Diet breadth	Syndenham et al.	2017	pollen specialists	oligolectic	NA	Michener (2007)	Westrich (1989)
Diet breadth	Syndenham et al.	2018	pollen generalist	polylectic	NA	Michener (2007)	Westrich (1989)
Diet breadth	T�r�k et al.	2022	oligolectic	oligolectic	collect pollen from a single plant family	NA	Bees, Wasps & Ants Recording Society (BWARS); Bogusch & Straka (2012); Falk (2015); Michez et al. (2019)
Diet breadth	T�r�k et al.	2022	polylectic	polylectic	collect pollen from several plant families	NA	Bees, Wasps & Ants Recording Society (BWARS); Bogusch & Straka (2012); Falk (2015); Michez et al. (2019)
Diet breadth	Villalta et al.	2022	specialist	oligolectic	NA	NA	Drossart et al. (2019); Fortel et al. (2014); Scheuchl & Willner (2016); D. Genoud, personal communication
Diet breadth	Villalta et al.	2022	opportunist	polylectic	NA	NA	Drossart et al. (2019); Fortel et al. (2014); Scheuchl & Willner (2016); D. Genoud, personal communication
Diet breadth	Weber et al.	2023	polylectic	polylectic	NA	NA	Westrich (2018); Scheuchl and Wilner (2016); Hagen and Aichhorn (2003)
Diet breadth	Weber et al.	2023	parasitic	parasitic	NA	NA	Westrich (2018); Scheuchl and Wilner (2016); Hagen and Aichhorn (2003)
Diet breadth	Weber et al.	2023	oligolectic	oligolectic	NA	NA	Westrich (2018); Scheuchl and Wilner (2016); Hagen and Aichhorn (2003)
Diet breadth	Wray et al.	2014	oligolectic	oligolectic	collect pollen from one to a few genera within a single plant family	Cane and Sipes (2006)	Gielens et al. unpub.
Diet breadth	Wray et al.	2014	polylectic	polylectic	NA	Cane and Sipes (2006)	Gielens et al. unpub.
Diet breadth	Wyver et al.	2023	polylectic	polylectic	Visits a wide range of unrelated plant species for pollen	NA	European Bee Traits Database
Diet breadth	Wyver et al.	2023	oligolectic	oligolectic	Visits a narrow range of plant species from a single plant family for pollen	NA	European Bee Traits Database
Diet breadth	Wyver et al.	2023	clepto- and social parasites	NA	NA	NA	European Bee Traits Database
Diet breadth	Banaszak-Cibicka and Zmihorski	2012	oligolectic	oligolectic	single plant species or genus	NA	Banaszak (1993); Scheuchl (1995); Schmid-Egger and Scheuchl (1997); Banaszak et al. (2001); Pesenko et al. (2002); Pawlikowski and Celary (2003)
Diet breadth	Banaszak-Cibicka and Zmihorski	2012	polylectic	polylectic	many plant species	NA	Banaszak (1993); Scheuchl (1995); Schmid-Egger and Scheuchl (1997); Banaszak et al. (2001); Pesenko et al. (2002); Pawlikowski and Celary (2003)
Diet breadth	Bartomeus et al.	2013	oligolectic	oligolectic	NA	NA	NA
Diet breadth	Bartomeus et al.	2013	polylectic	polylectic	NA	NA	NA
Diet breadth	Bommarco et al.	2010	oligolectic (specialist)	oligolectic	bees that collect pollen only from plants within the same plant family	NA	e.g. Westrich (1990); Michener (2000)
Diet breadth	Bommarco et al.	2010	polylectic (generalist)	polylectic	bees that collect pollen from different plant families	NA	e.g. Westrich (1990); Michener (2000)
Diet breadth	Buchholz et al.	2020	oligolectic	oligolectic	NA	NA	Amiet (1996); Amiet et al. (1999, 2001, 2004, 2007); Gokcezade et al. (2010)
Diet breadth	Buchholz et al.	2020	polylectic	polylectic	NA	NA	Amiet (1996); Amiet et al. (1999, 2001, 2004, 2007); Gokcezade et al. (2010)
Diet breadth	Cane et al.	2006	floral generalist	generalist	NA	NA	Hurd and Linsley (1975); Krombein et al. (1979); Minckley et al. (1999, 2000)
Diet breadth	Cane et al.	2006	Larrea specialist	Larrea specialist	NA	NA	Hurd and Linsley (1975); Krombein et al. (1979); Minckley et al. (1999, 2000)
Diet breadth	Carper et al.	2014	oligolectic	oligolectic	NA	NA	NA
Diet breadth	Carper et al.	2014	polylectic	polylectic	NA	NA	NA
Diet breadth	Carrie et al.	2016	oligolectic	oligolectic	diet specialization was definted by the number of plant families bees collect pollen from (polylectic species = several plant families; oligolectic species = one plant family)	NA	Settele et al. (2005); Michener (2000); Gathmann and Tscharntke (2002); Bommarco et al. (2010); Fortel et al. (2014); Forrest et al. (2015)
Diet breadth	Carrie et al.	2016	polylectic	polylectic	diet specialization was definted by the number of plant families bees collect pollen from (polylectic species = several plant families; oligolectic species = one plant family)	NA	Settele et al. (2005); Michener (2000); Gathmann and Tscharntke (2002); Bommarco et al. (2010); Fortel et al. (2014); Forrest et al. (2015)
Diet breadth	Cohen et al.	2022	oligolectic	oligolectic	Generalists = polylectic. Example species: Dufourea spp.	NA	NA
Diet breadth	Cohen et al.	2022	polylectic	polylectic	Specialists = oligolectic. Example species: Xylocopa tabaniformis	NA	NA
Diet breadth	Cohen et al.	2022	variable	variable	When trait varies within taxon. Example species: Lasioglossum spp.	NA	NA
Diet breadth	Coutinho et al.	2021	oligolectic (pollen specialist)	oligolectic	NA	NA	Michener (2000); Menezes et al. (2012); Paula (2014)
Diet breadth	Coutinho et al.	2021	polylectic (pollen generalist)	polylectic	NA	NA	Michener (2000); Menezes et al. (2012); Paula (2014)
Diet breadth	Cunningham-Minnick et al.	2020	oligo	oligolectic	represents a species suggested to forage on <=10 plant families	NA	NA
Diet breadth	Cunningham-Minnick et al.	2020	poly	polylectic	assigned to species that forage on >10 families	NA	NA
Diet breadth	Dalmazzo	2010	especialistas	specialist	abejas que colectan de un mismo género, tribu, subfamilia, o familia de plantas	Minckley et al. (1999)	NA
Diet breadth	Dalmazzo	2010	generalistas	generalist	especies que recogen polen de un amplio número de especies pertenecientes a diversos taxones	Minckley et al. (1999)	NA
Diet breadth	Davis and Comai	2022	oligolectic	oligolectic	NA	NA	Scott (2011); Michener (2007)
Diet breadth	Davis and Comai	2022	parasitic	parasitic	NA	NA	Scott (2011); Michener (2007)
Diet breadth	Davis and Comai	2022	polylectic	polylectic	NA	NA	Scott (2011); Michener (2007)
Diet breadth	De Palma et al.	2015	obligately oligolectic	obligately oligolectic	NA	NA	NA
Diet breadth	De Palma et al.	2015	polylectic/flexible	polylectic	NA	NA	NA
Diet breadth	Dorian et al.	2022	specialist	specialist	specialists collect pollen from plants belonging to a single family or a few related genera	NA	Fowler (2016)
Diet breadth	Dorian et al.	2022	generalist	generalist	NA	NA	Fowler (2016)
Diet breadth	Forrest et al.	2015	oligolectic (pollen specialist)	oligolectic	NA	NA	Krombein et al. (1979)
Diet breadth	Forrest et al.	2015	polylectic (pollen generalist)	polylectic	NA	NA	Krombein et al. (1979)
Diet breadth	Fortuin and Gandhi	2021	generalist	generalist	NA	NA	NA
Diet breadth	Fortuin and Gandhi	2021	specialist	specialist	NA	NA	NA
Diet breadth	Garibaldi et al.	2015	oligolectic (no)	oligolectic	NA	NA	NA
Diet breadth	Garibaldi et al.	2015	oligolectic (yes)	oligolectic	flower visitors that collect pollen from one or a few closely related plant species	NA	NA
Diet breadth	Geppert et al.	2023	oligolectic	oligolectic	NA	NA	Refs in supplementary
Diet breadth	Geppert et al.	2023	polylectic	polylectic	NA	NA	Refs in supplementary
Diet breadth	Graf et al.	2022	generalist	generalist	NA	Martins et al. (2013)	NA
Diet breadth	Graf et al.	2022	specialist	specialist	NA	Martins et al. (2013)	NA
Diet breadth	Graham et al.	2021	oligolectic	oligolectic	NA	NA	NA
Diet breadth	Graham et al.	2021	polylectic	polylectic	NA	NA	NA
Diet breadth	Gruver and Caradonna	2021	oligolectic	oligolectic	NA	NA	NA
Diet breadth	Gruver and Caradonna	2021	polylectic	polylectic	NA	NA	NA
Diet breadth	Guenat et al.	2018	oligolectic	oligolectic	NA	NA	Michener (1971, 2000); Pauly (1998); Eardley et al. (2010)
Diet breadth	Guenat et al.	2018	polylectic	polylectic	NA	NA	Michener (1971, 2000); Pauly (1998); Eardley et al. (2010)
Diet breadth	Hall et al.	2019	broadly polylectic	broadly polylectic	NA	Cane and Sipes (2006)	NA
Diet breadth	Hall et al.	2019	mesolectic	mesolectic	NA	Cane and Sipes (2006)	NA
Diet breadth	Hall et al.	2019	oligolectic	oligolectic	NA	Cane and Sipes (2006)	NA
Diet breadth	Hall et al.	2019	polylectic	polylectic	NA	Cane and Sipes (2006)	NA
Diet breadth	Harrison et al.	2018	not oligolectic	NA	NA	NA	NA
Diet breadth	Harrison et al.	2018	oligolectic	oligolectic	females are known to collect polen from within a single plant family	NA	NA
Diet breadth	Hoiss et al.	2012	oligolectic	oligolectic	only one family or genus as pollen source	NA	NA
Diet breadth	Hoiss et al.	2012	polylectic	polylectic	use of more than one plant family... as pollen source	NA	NA
Diet breadth	Hung et al.	2019	cleptoparasitic	parasitic	limited to pollen resources of their host bees	NA	NA
Diet breadth	Hung et al.	2021	mesolectic	mesolectic	NA	NA	NA
Diet breadth	Hung et al.	2019	mesolectic	mesolectic	restricted to or strongly preferring pollen from fewer than five plant families	NA	NA
Diet breadth	Hung et al.	2021	oligolectic	oligolectic	NA	NA	NA
Diet breadth	Hung et al.	2019	oligolectic	oligolectic	specialized on a single plant family	NA	NA
Diet breadth	Hung et al.	2019	polylectic	polylectic	accepting pollen from five or more plant families	NA	NA
Diet breadth	Hung et al.	2021	polylectic	polylectic	NA	NA	NA
Diet breadth	Jacquemin et al.	2020	oligolectic	oligolectic	visiting a small number of floral genera from a single plant family	Robertson (1927)	NA
Diet breadth	Jacquemin et al.	2020	polylectic	polylectic	visiting several floral genera from more than one plant familiy	Robertson (1927)	NA
Diet breadth	Kratschmer et al.	2019	oligolectic	oligolectic	pollen specialists: pollen is collected from closely related or single plant taxa	NA	Scheuchel and Willner (2016)
Diet breadth	Kratschmer et al.	2021	oligolectic	oligolectic	bees are specialized on closely related/single plant taxa (i.e., narrow oligolecty, monolecty cf. Cane and Sipes, 2006)	Cane and Sipes (2006)	Scheuchel and Willner (2016); Greenleaf et al. (2007); Westrich (2018)
Diet breadth	Kratschmer et al.	2019	polylectic	polylectic	pollen generalists: pollen is collected on different plant taxa but species can show a certain degree of flower constancy	NA	Scheuchel and Willner (2016)
Diet breadth	Kratschmer et al.	2021	polylectic	polylectic	bees collect pollen from different plant taxa (i.e., broad polylecty, mesolecty cf. Cane and Sipes, 2006)	Cane and Sipes (2006)	Scheuchel and Willner (2016); Greenleaf et al. (2007); Westrich (2018)
Diet breadth	Lane et al.	2021	oligolectic	oligolectic	consistently provision their young with pollen from a single plant family	Linsley and MacSwain (1958)	Refs in table
Diet breadth	Lane et al.	2021	polylectic	polylectic	NA	Linsley and MacSwain (1958)	Refs in table
Diet breadth	Lazarina et al.	2016	oligolectic	oligolectic	visiting a narrow variety of plant species	NA	Petanidou et al. (2013); Müller (2015); Westrich (1989)
Diet breadth	Lazarina et al.	2016	polylectic	polylectic	visiting a wide variety of plant spaces	NA	Petanidou et al. (2013); Müller (2015); Westrich (1989)
Diet breadth	Le Feon et al.	2015	generalist	generalist	polylectic (i.e. collecting pollen from several plant families) and non-oil-collecting species	NA	Refs in paper
Diet breadth	Le Feon et al.	2015	specialist (oil-collecting)	specialist (oil-collecting)	collect oil on specific plant species	NA	Refs in paper
Diet breadth	Le Feon et al.	2015	specialist (oligolectic)	specialist	collect pollen from a single plant family	NA	Refs in paper
Diet breadth	Maas et al.	2021	oligolectic	oligolectic	NA	NA	NA
Diet breadth	Maas et al.	2021	polylectic	polylectic	NA	NA	NA
Diet breadth	Main et al.	2019	generalist	generalist	Forages on a broad range of floral resources (i.e., polylectic)	NA	Brittain and Potts (2011); Otieno et al. (2015)
Diet breadth	Main et al.	2019	specialist	specialist	Forages on limited resources; requires specific habitat (i.e., oligolectic)	NA	Brittain and Potts (2011); Otieno et al. (2015)
Diet breadth	Mazzeo and Torretta	2015	generalist or polylectic	generalist	NA	NA	NA
Diet breadth	Mazzeo and Torretta	2015	specialist or oligolectic/monolectic	specialist	NA	NA	NA
Diet breadth	McCravy et al.	2019	oligolectic	oligolectic	NA	NA	Refs in paper
Diet breadth	McCravy et al.	2019	polylectic	polylectic	NA	NA	Refs in paper
Diet breadth	Montoya-Pfeiffer et al.	2020	oligolectic	oligolectic	NA	NA	NA
Diet breadth	Montoya-Pfeiffer et al.	2020	polylectic	polylectic	NA	NA	NA
Diet breadth	Moretti et al.	2009	monolectic	monolectic	pollen collecting at a single species	NA	NA
Diet breadth	Moretti et al.	2009	no lectic status	parasitic	having no pollen collecting requirements (i.e. a cleptoparasite)	NA	NA
Diet breadth	Moretti et al.	2009	oligolectic	oligolectic	pollen collecting restricted to plants within the same plant family	NA	NA
Diet breadth	Moretti et al.	2009	polylectic	polylectic	pollen collecting on a number of species from different plant families	NA	NA
Diet breadth	Normandin et al.	2017	oligolectic	oligolectic	NA	NA	Ascher and Pickering (2014)
Diet breadth	Normandin et al.	2017	polylectic	polylectic	NA	NA	Ascher and Pickering (2014)
Diet breadth	Odanaka and Rehan	2019	oligolecty	oligolectic	NA	Kratschmer et al. (2019)	NA
Diet breadth	Odanaka and Rehan	2019	parasitic	parasitic	NA	Kratschmer et al. (2019)	NA
Diet breadth	Odanaka and Rehan	2019	polylecty	polylectic	NA	Kratschmer et al. (2019)	NA
Diet breadth	Papanikolaou et al.	2017	oligolectic	oligolectic	NA	NA	NA
Diet breadth	Papanikolaou et al.	2017	polylectic	polylectic	NA	NA	NA
Diet breadth	Passaseo et al.	2020	generalist	generalist	NA	NA	Banaszak-Cibicka and Zmihorski (2012); Geslin et al. (2013)
Diet breadth	Passaseo et al.	2020	specialist	specialist	NA	NA	Banaszak-Cibicka and Zmihorski (2012); Geslin et al. (2013)
Diet breadth	Pisanty and Mandelik	2015	oligolege	oligolectic	single plant family	NA	NA
Diet breadth	Pisanty and Mandelik	2015	polylege	polylectic	two or more plant families	NA	NA
Diet breadth	Rhoades et al.	2017	oligolectic	oligolectic	NA	NA	Williams et al. (2010); Kennedy et al. (2013)
Diet breadth	Rhoades et al.	2017	polylectic	polylectic	NA	NA	Williams et al. (2010); Kennedy et al. (2013)
Diet breadth	Ricotta and Moretti	2011	monolectic	monolectic	pollen collecting at a single species	NA	NA
Diet breadth	Ricotta and Moretti	2011	no lectic status	parasitic	no feeding specialization having no pollen collecting requirements (i.e., cleptoparasite)	NA	NA
Diet breadth	Ricotta and Moretti	2011	oligolectic	oligolectic	pollen collecting restricted to plants within the same plant family	NA	NA
Diet breadth	Ricotta and Moretti	2011	polylectic	polylectic	pollen collecting on a number of species from different plant families	NA	NA
Diet breadth	Rodriguez et al.	2021	oligolectic	oligolectic	NA	NA	NA
Diet breadth	Rodriguez et al.	2021	polylectic	polylectic	NA	NA	NA
Diet breadth	Rollin et al.	2015	oligolectic	oligolectic	specialized on a particular pollen taxon	Michener (2007)	refs in paper
Diet breadth	Rollin et al.	2015	polylectic	polylectic	forage on various unrelated kinds of flowers for pollen	Michener (2007)	refs in paper
Diet breadth	Sobieraj-Betlinska et al.	2022	oligolectic	oligolectic	NA	NA	NA
Diet breadth	Sobieraj-Betlinska et al.	2022	polylectic	polylectic	NA	NA	NA
Diet breadth	Syndeham et al.	2016	pollen specialist (no)	specialist	NA	NA	NA
Diet breadth	Syndeham et al.	2016	pollen specialist (yes)	specialist	NA	NA	NA
Diet breadth	Tonietto et al.	2017	not oligolectic	NA	NA	NA	NA
Diet breadth	Tonietto et al.	2017	oligolectic	oligolectic	NA	NA	NA
Diet breadth	Turo et al.	2021	generalist	generalist	NA	NA	NA
Diet breadth	Turo et al.	2021	specialist	specialist	NA	NA	NA
Diet breadth	Williams et al.	2010	generalist	generalist	NA	NA	NA
Diet breadth	Williams et al.	2010	specialist	specialist	NA	NA	NA
Diet breadth	Wilson and Jamieson	2019	generalist	generalist	collecting pollen from many plant families	NA	Gibbs et al.
Diet breadth	Wilson and Jamieson	2019	specialist	specialist	collecting or preferring pollen from one plant family	NA	Gibbs et al.
Diet breadth	Woodcock et al.	2014	oligolectic	oligolectic	NA	NA	NA
Diet breadth	Woodcock et al.	2014	polylectic	polylectic	NA	NA	NA
Diet breadth	Wray et al.	2014	oligolectic	oligolectic	NA	NA	NA
Diet breadth	Wray et al.	2014	polylectic	polylectic	NA	NA	NA
Nesting biology	Banaszak-Cibicka and Dylewski	2021	cavity	cavity	NA	NA	NA
Nesting biology	Banaszak-Cibicka and Dylewski	2021	soil	below-ground	NA	NA	NA
Nesting biology	Banaszak-Cibicka and Dylewski	2021	hive	cleptoparasite	NA	NA	NA
Nesting biology	Braman et al.	2023	cavity	cavity	built in pithy stems and dead wood	NA	NA
Nesting biology	Braman et al.	2023	litter	litter	built in leaf litter, grass, the organic layer above soil, or vacated rodent dens	NA	NA
Nesting biology	Braman et al.	2023	softwood	wood	built in wood that has been heavily decayed but still holds shape	NA	NA
Nesting biology	Braman et al.	2023	occupied	kleptoparasite	not built, but rather, the maternal bee lays her egg in another bee species' nest	NA	NA
Nesting biology	Brasil et al.	2024	cavity	cavity	NA	NA	Hurd et al. (1974); Hurd (1979); Abrams and Eickwort (1980); Rehan and Richards (2010); Williams et al. (2014)
Nesting biology	Brasil et al.	2024	ground	below-ground	NA	NA	Hurd et al. (1974); Hurd (1979); Abrams and Eickwort (1980); Rehan and Richards (2010); Williams et al. (2014)
Nesting biology	Brasil et al.	2024	cavity	cavity	NA	NA	Hurd et al. (1974); Hurd (1979); Abrams and Eickwort (1980); Rehan and Richards (2010); Williams et al. (2014)
Nesting biology	Casanelles-Abella et al.	2023	below-ground	below-ground	NA	NA	NA
Nesting biology	Casanelles-Abella et al.	2023	above-ground	above-ground	NA	NA	NA
Nesting biology	Cecala and Wilson Rankin	2021	above-ground nesting	above-ground	including cavity-renting and -excavating species nestin gin stems or wood	NA	NA
Nesting biology	Cecala and Wilson Rankin	2021	below-ground	below-ground	soil excavators and burrow renters	NA	NA
Nesting biology	Chase et al.	2023	ground nesting	below-ground	NA	NA	NA
Nesting biology	Chase et al.	2023	cavity renting		NA	NA	NA
Nesting biology	Chase et al.	2023	cavity excavating		NA	NA	NA
Nesting biology	Chase et al.	2023	diverse nesting		bee species that utilize multiple nesting strategies	NA	NA
Nesting biology	Chase et al.	2023	subsocial	subsocial	NA	NA	NA
Nesting biology	Chase et al.	2023	primitively eusocial	primitively eusocial	NA	NA	NA
Nesting biology	Cort�s-G�mez et al.	2023	above	above-ground	NA	NA	NA
Nesting biology	Cort�s-G�mez et al.	2023	under	below-ground	NA	NA	NA
Nesting biology	Coutinho et al.	2018	above-ground nesting	above-ground	NA	NA	NA
Nesting biology	Coutinho et al.	2018	below-ground nesting	below-ground	NA	NA	NA
Nesting biology	Dalmazzo et al.	2024	ground nesting	below-ground	species nest below ground, in the soil	NA	Michener (2007); Dalmazzo & Roig-Alsina (2015, 2018)
Nesting biology	Dalmazzo et al.	2024	above ground	above-ground	above-ground nesting species neset in various types of above-ground cavities (e.g., plant stems or trunk and decomposing wood)	NA	Michener (2007); Dalmazzo & Roig-Alsina (2015, 2018)
Nesting biology	Davies and Davis	2023	above	above	NA	NA	NA
Nesting biology	Davies and Davis	2023	below	below	NA	NA	NA
Nesting biology	Davies and Davis	2023	both	both	NA	NA	NA
Nesting biology	Eldekind-Vealey et al.	2024	cavity	cavity	built in pithy stems and dead wood	NA	NA
Nesting biology	Eldekind-Vealey et al.	2024	litter	litter	built in leaf litter, grass, the organic layer above soil, or vacated rodent dens	NA	NA
Nesting biology	Eldekind-Vealey et al.	2024	softwood	wood	built in wood that has been heavily decayed but still holds shape	NA	NA
Nesting biology	Eldekind-Vealey et al.	2024	soil	soil	NA	NA	NA
Nesting biology	Eldekind-Vealey et al.	2024	occupied	kleptoparasite	not built, but rather, the maternal bee lays her egg in another bee species' nest	NA	NA
Nesting biology	Everaars et al.	2018	wood nesting	wood	nesting in dead wood and other cavities	NA	NA
Nesting biology	Everaars et al.	2018	soil nesting	below-ground	nesting in the upper soil layer	NA	NA
Nesting biology	Fauviau et al.	2022	above ground	above-ground	NA	NA	NA
Nesting biology	Fauviau et al.	2022	below ground	below-ground	NA	NA	NA
Nesting biology	Felderhoff et al.	2023	subterranean	below-ground	NA	NA	Westrich (2018)
Nesting biology	Felderhoff et al.	2023	aboveground	above-ground	NA	NA	Westrich (2018)
Nesting biology	Felderhoff et al.	2023	both	variable	NA	NA	Westrich (2018)
Nesting biology	Ferrari and Polidori	2022	above	above-ground	nests are built above the ground level (i.e. cavities, hollow stems)	Danforth et al. (2019)	meta-analysis
Nesting biology	Ferrari and Polidori	2022	below	below-ground	nests are built below the ground level (i.e. excavated in bare soils, underground cavities)	Danforth et al. (2019)	meta-analysis
Nesting biology	Ferrari and Polidori	2022	do not build nest	parasitic	parasitic species do not build their own nests	Danforth et al. (2019)	meta-analysis
Nesting biology	Glenny et al.	2023	belowground	below-ground	NA	NA	Harmon-Threatt (2020); Michener (2007); Durney (2018)
Nesting biology	Glenny et al.	2023	belowground-cavity	belowground-cavity	NA	NA	Harmon-Threatt (2020); Michener (2007); Durney (2018)
Nesting biology	Glenny et al.	2023	aboveground-cavity	aboveground-cavity	NA	NA	Harmon-Threatt (2020); Michener (2007); Durney (2018)
Nesting biology	Glenny et al.	2023	parasitic-belowground	parasitic-belowground	NA	NA	Harmon-Threatt (2020); Michener (2007); Durney (2018)
Nesting biology	Glenny et al.	2023	parasitic-aboveground	parasitic-aboveground	NA	NA	Harmon-Threatt (2020); Michener (2007); Durney (2018)
Nesting biology	Hahs et al.	2023	below-ground	below-ground	NA	NA	Hinners et al. (2012); Normandin et al. (2017); Threlfall et al. (2015)
Nesting biology	Hahs et al.	2023	above-ground	above-ground	NA	NA	Hinners et al. (2012); Normandin et al. (2017); Threlfall et al. (2015)
Nesting biology	Hahs et al.	2023	parasite	parasite	NA	NA	Hinners et al. (2012); Normandin et al. (2017); Threlfall et al. (2015)
Nesting biology	Hamblin et al.	2018	above ground	above-ground	NA	NA	NA
Nesting biology	Hamblin et al.	2018	below ground	below-ground	NA	NA	NA
Nesting biology	Harmon-Threatt and Anderson	2023	below ground	below-ground	NA	NA	NA
Nesting biology	Harmon-Threatt and Anderson	2023	at or near soil surface	at or near soil surface	NA	NA	NA
Nesting biology	Harmon-Threatt and Anderson	2023	above ground	above-ground	NA	NA	NA
Nesting biology	Hoiss et al.	2012	below-ground	below-ground	NA	NA	European trait database; Westrich (2018); Gogala (1999); Amiet et al. (2001)
Nesting biology	Hoiss et al.	2012	above-ground	above-ground	NA	NA	European trait database; Westrich (2018); Gogala (1999); Amiet et al. (2001)
Nesting biology	Jacobs et al.	2023	ground-nesting	below-ground	NA	NA	NA
Nesting biology	Jacobs et al.	2023	above and ground-nesting	above and ground-nesting	NA	NA	NA
Nesting biology	Kratschmer et al.	2018	ground nesting	below-ground	excavate nests in the ground	NA	Westrich (1989); Michener (2007); Scheuchl and Willner (2016)
Nesting biology	Kratschmer et al.	2018	above-ground	above-ground	nesting in cavities, plant stems, dead wood or build on structures (ing. Bombus spp.)	NA	Westrich (1989); Michener (2007); Scheuchl and Willner (2016)
Nesting biology	Kratschmer et al. (Agriculture, Ecosystems, and Environment)	2018	ground nesting	below-ground	excavate nests in the ground	NA	Greenleaf et al (2007); Scheuchl and Willner (2016); Westrich (1989)
Nesting biology	Kratschmer et al. (Agriculture, Ecosystems, and Environment)	2018	above-ground	above-ground	nesting in cavities, plant stems, dead wood or build on structures (ing. Bombus spp.)	NA	Greenleaf et al (2007); Scheuchl and Willner (2016); Westrich (1989)
Nesting biology	Kratschmer et al. (Agriculture, Ecosystems, and Environment)	2018	parasitic	parasitic	females lay their eggs in nests of certain host species	NA	Greenleaf et al (2007); Scheuchl and Willner (2016); Westrich (1989)
Nesting biology	Marcacci et al.	2022	ground	below-ground	NA	NA	Michener (2007)
Nesting biology	Marcacci et al.	2023	cavity	cavity	NA	NA	Michener (2007)
Nesting biology	Marcacci et al.	2024	parasitic	parasitic	NA	NA	Michener (2007)
Nesting biology	McCravy et al.	2023	aboveground	above-ground	NA	NA	NA
Nesting biology	McCravy et al.	2024	belowground	below-ground	NA	NA	NA
Nesting biology	Morales-Alba et al.	2021	cualquier cavidad	cavity	NA	NA	NA
Nesting biology	Morales-Alba et al.	2021	suelo	below-ground	NA	NA	NA
Nesting biology	Morales-Alba et al.	2021	madera	wood	NA	NA	NA
Nesting biology	Ockerm�ller et al.	2023	ground nesting	ground-nesting	excavate their nest below ground (e.g., Halictus) and often require bare ground	NA	Sheuchl and Willner (2016), Wiesbauer (2020)
Nesting biology	Ockerm�ller et al.	2023	above-ground	above-ground	use pre-existing cavities (incl. Bombus), plant stems, dead wood or snail shells to build their nest	NA	Sheuchl and Willner (2016), Wiesbauer (2020)
Nesting biology	Ockerm�ller et al.	2023	parasitic	parasitic	lay eggs in other bee species' nests	NA	Sheuchl and Willner (2016), Wiesbauer (2020)
Nesting biology	Pei et al.	2023	ground-nesting	ground-nesting	dug nests in ground substrate		NA
Nesting biology	Pei et al.	2023	ground-cavity	cavity	bumble bees that generally nested in or on pre-existing ground cavities	NA	NA
Nesting biology	Pei et al.	2023	cavity-nesting	cavity	species that nest in wood, pithy stem, or other cavities	NA	NA
Nesting biology	Pei et al.	2023	hive	hive	for honey bees	NA	NA
Nesting biology	Ramos-Fabiel et al.	2022	ground-nesters	ground-nesting	NA	NA	Frankie et al. (1993); Michener (2006); Neff (2008)
Nesting biology	Ramos-Fabiel et al.	2023	aerial (cavity) nesters	cavity	NA	NA	Frankie et al. (1993); Michener (2006); Neff (2008)
Nesting biology	Ribeiro et al.	2024	cavity/overground	cavity	NA	NA	NA
Nesting biology	Ribeiro et al.	2024	not build	parasitic	NA	NA	NA
Nesting biology	Ribeiro et al.	2024	soil	ground-nesting	NA	NA	NA
Nesting biology	Schmolke et al.	2023	above	above-ground	nesting in existing above-ground cavities using soil/mud to build cell partitions	NA	NA
Nesting biology	Schmolke et al.	2023	below	below-ground	excavating nests in the soil	NA	NA
Nesting biology	Schmolke et al.	2023	leafcutting	stem	nesting in existing above-ground cavities using leaf pieces to line nest cells	NA	NA
Nesting biology	Steffan-Dewenter and Tscharntke	2001	soil-nesting	below-ground	NA	NA	Westrich (1989)
Nesting biology	Syndenham et al.	2015	belowground	below-ground	NA	Michener (2007)	Westrich (1989)
Nesting biology	Syndenham et al.	2016	aboveground	above-ground	NA	Michener (2007)	Westrich (1989)
Nesting biology	T�r�k et al.	2022	soil	below-ground	NA	NA	Bees, Wasps & Ants Recording Society (BWARS); Bogusch & Straka (2012); Falk (2015); Michez et al. (2019)
Nesting biology	T�r�k et al.	2022	herbaceous plant stem	stem	NA	NA	Bees, Wasps & Ants Recording Society (BWARS); Bogusch & Straka (2012); Falk (2015); Michez et al. (2019)
Nesting biology	T�r�k et al.	2022	deadwood and wood	wood	NA	NA	Bees, Wasps & Ants Recording Society (BWARS); Bogusch & Straka (2012); Falk (2015); Michez et al. (2019)
Nesting biology	Villalobos et al.	2018	cavity	cavity	NA	NA	NA
Nesting biology	Villalobos et al.	2018	soil	below-ground	NA	NA	NA
Nesting biology	Villalobos et al.	2018	rotten wood	wood	NA	NA	NA
Nesting biology	Villalobos et al.	2018	eusocial	eusocial	having a wide range of cooperative organizations forming large colonies	Brady et al. (2006)	NA
Nesting biology	Villalobos et al.	2018	solitary	solitary	work their nests with no co-operation among individuals, although nests may be aggregated	Gathmann and Tscharntke (2002)	NA
Nesting biology	Villalobos et al.	2018	kleptoparasite	parasitic	do not build or provision their own nests, but instead they lay their eggs on the nest of other species	Rozen (2003)	NA
Nesting biology	Villalta et al.	2022	ground-nesting	ground-nesting	NA	NA	Drossart et al. (2019); Fortel et al. (2014); D. Genoud, personal communication
Nesting biology	Villalta et al.	2022	cavities	cavity	NA	NA	Drossart et al. (2019); Fortel et al. (2014); D. Genoud, personal communication
Nesting biology	Villalta et al.	2022	dead stem	stem	NA	NA	Drossart et al. (2019); Fortel et al. (2014); D. Genoud, personal communication
Nesting biology	Villalta et al.	2022	carder	carder	NA	NA	Drossart et al. (2019); Fortel et al. (2014); D. Genoud, personal communication
Nesting biology	Weber et al.	2023	below-ground	below-ground	NA	NA	Westrich (2018); Scheuchl and Wilner (2016); Hagen and Aichhorn (2003)
Nesting biology	Weber et al.	2023	above-ground	above-ground	NA	NA	Westrich (2018); Scheuchl and Wilner (2016); Hagen and Aichhorn (2003)
Nesting biology	Weber et al.	2023	both	variable	NA	NA	Westrich (2018); Scheuchl and Wilner (2016); Hagen and Aichhorn (2003)
Nesting biology	Weber et al.	2023	parasitic	parasitic	NA	NA	Westrich (2018); Scheuchl and Wilner (2016); Hagen and Aichhorn (2003)
Nesting biology	Wu et al.	2018	above-ground	above-ground	NA	NA	Wu (1965); Kremen and M'Gonigle (2015)
Nesting biology	Wu et al.	2018	below-ground	below-ground	NA	NA	Wu (1965); Kremen and M'Gonigle (2015)
Nesting biology	Xie et al.	2023	below ground	below-ground	NA	NA	NA
Nesting biology	Xie et al.	2023	above ground	above-ground	NA	NA	NA
Nesting biology	Xie et al.	2023	polylectic	polylectic	NA	NA	NA
Nesting biology	Xie et al.	2023	oligolectic	oligolectic	NA	NA	NA
Nesting biology	Banaszak-Cibicka and Zmihorski	2012	cavity	cavity	NA	NA	Banaszak (1993); Scheuchl (1995); Schmid-Egger and Scheuchl (1997); Banaszak et al. (2001); Pesenko et al. (2002); Pawlikowski and Celary (2003)
Nesting biology	Banaszak-Cibicka and Zmihorski	2012	soil	soil	NA	NA	Banaszak (1993); Scheuchl (1995); Schmid-Egger and Scheuchl (1997); Banaszak et al. (2001); Pesenko et al. (2002); Pawlikowski and Celary (2003)
Nesting biology	Bartomeus et al.	2013	cavity	cavity	NA	NA	NA
Nesting biology	Bartomeus et al.	2018	large cavities	cavity	NA	NA	NA
Nesting biology	Bartomeus et al.	2018	ground	ground	NA	NA	NA
Nesting biology	Bartomeus et al.	2013	hole	hole	NA	NA	NA
Nesting biology	Bartomeus et al.	2018	pre-existing holes in wood	pre-existing holes in wood	NA	NA	NA
Nesting biology	Bartomeus et al.	2013	soil	soil	NA	NA	NA
Nesting biology	Bartomeus et al.	2013	stem	stem	NA	NA	NA
Nesting biology	Bartomeus et al.	2018	stems	stem	NA	NA	NA
Nesting biology	Bartomeus et al.	2018	decaying wood	wood	NA	NA	NA
Nesting biology	Bartomeus et al.	2013	wood	wood	NA	NA	NA
Nesting biology	Bruninga-Socolar et al.	2022	large cavity	cavity	large-cavity nesting bees use old rodent burrows or similar cavities that can be either above- or belowground	NA	Frison (1921); Sakagami and Michener (1962); Michener (1966); Medler (1967); Rozen (1967); Michener (1978); Cameron et al. (1996); Hoebeke and Wheeler (1999); Pesenko and Astafurova (2006); Michener (2007); Packer et al. (2007); Dumesh and Sheffield (2012); Smith et al. (2012); Gibbs et al. (2017)
Nesting biology	Bruninga-Socolar et al.	2022	ground	ground	NA	NA	Frison (1921); Sakagami and Michener (1962); Michener (1966); Medler (1967); Rozen (1967); Michener (1978); Cameron et al. (1996); Hoebeke and Wheeler (1999); Pesenko and Astafurova (2006); Michener (2007); Packer et al. (2007); Dumesh and Sheffield (2012); Smith et al. (2012); Gibbs et al. (2017)
Nesting biology	Bruninga-Socolar et al.	2022	stem/hole	variable	stem/hole nesters use preexisting cylindrical cavities, typically in logs or plant stems of various ages (hole nesters), or excavate fresh pithy stems to construct nests (stem nesters)	NA	Frison (1921); Sakagami and Michener (1962); Michener (1966); Medler (1967); Rozen (1967); Michener (1978); Cameron et al. (1996); Hoebeke and Wheeler (1999); Pesenko and Astafurova (2006); Michener (2007); Packer et al. (2007); Dumesh and Sheffield (2012); Smith et al. (2012); Gibbs et al. (2017)
Nesting biology	Buchholz et al.	2020	aboveground cavity	above-ground cavity	NA	NA	Amiet (1996); Amiet et al. (1999, 2001, 2004, 2007); Gokcezade et al. (2010)
Nesting biology	Buchholz et al.	2020	aboveground cavity and tunnel	aboveground cavity and tunnel	NA	NA	Amiet (1996); Amiet et al. (1999, 2001, 2004, 2007); Gokcezade et al. (2010)
Nesting biology	Buchholz et al.	2020	kleptoparasite	cleptoparasite	NA	NA	Amiet (1996); Amiet et al. (1999, 2001, 2004, 2007); Gokcezade et al. (2010)
Nesting biology	Buchholz et al.	2020	tunnel	tunnel	NA	NA	Amiet (1996); Amiet et al. (1999, 2001, 2004, 2007); Gokcezade et al. (2010)
Nesting biology	Cabral Borges et al.	2020	ant	ant nest	species that nest in association with a pre-existent ant nest	NA	refs included in dataset CSV
Nesting biology	Cabral Borges et al.	2020	cavity	cavity	species that nest in a pre-existent or excavated cavity in tree trunks or branches	NA	refs included in dataset CSV
Nesting biology	Cabral Borges et al.	2020	exposed	exposed	species with exposed nests that are constructed around tree trunks or branches or around human-made structures	NA	refs included in dataset CSV
Nesting biology	Cabral Borges et al.	2020	cavity/human-made	human-made structure	species that nest in a pre-existent or excavated cavity in human-made structures such as walls, bricks and fences	NA	refs included in dataset CSV
Nesting biology	Cabral Borges et al.	2020	soil	soil	species with subterranean nests in excavated or pre-existent cavities belowground	NA	refs included in dataset CSV
Nesting biology	Cabral Borges et al.	2020	soil/termite	termite nest	species that nest belowground, in association with subterranean termite nests	NA	refs included in dataset CSV
Nesting biology	Cabral Borges et al.	2020	termite	termite nest	species that nest in association with pre-existent termite nests	NA	refs included in dataset CSV
Nesting biology	Cabral Borges et al.	2020	soil/cavity/human-made	variable	species that nest belowground and in pre-existent natural or human-made nests	NA	refs included in dataset CSV
Nesting biology	Cabral Borges et al.	2020	exposed/cavity	variable	species that nest in exposed areas and in cavities	NA	refs included in dataset CSV
Nesting biology	Cane et al.	2006	above-ground cavity	above-ground cavity	NA	NA	Hurd and Linsley (1975); Krombein et al. (1979); Minckley et al. (1999, 2000)
Nesting biology	Cane et al.	2006	subterranean	below-ground	NA	NA	Hurd and Linsley (1975); Krombein et al. (1979); Minckley et al. (1999, 2000)
Nesting biology	Carper et al.	2014	cavity	cavity	NA	NA	NA
Nesting biology	Carper et al.	2014	hive	hive	NA	NA	NA
Nesting biology	Carper et al.	2014	soil	soil	NA	NA	NA
Nesting biology	Carper et al.	2014	pithy stems	stem	NA	NA	NA
Nesting biology	Carper et al.	2014	wood	wood	NA	NA	NA
Nesting biology	Carrie et al.	2016	above-ground	above-ground	NA	NA	Settele et al. (2005); Michener (2000); Gathmann and Tscharntke (2002); Bommarco et al. (2010); Fortel et al. (2014); Forrest et al. (2015)
Nesting biology	Carrie et al.	2016	below-ground	below-ground	NA	NA	Settele et al. (2005); Michener (2000); Gathmann and Tscharntke (2002); Bommarco et al. (2010); Fortel et al. (2014); Forrest et al. (2015)
Nesting biology	Cohen et al.	2022	above ground	above-ground	All nest types, from cavity nests to tunnels burrowed into wood	NA	NA
Nesting biology	Cohen et al.	2022	below ground	below-ground	NA	NA	NA
Nesting biology	Cohen et al.	2022	both	variable	NA	NA	NA
Nesting biology	Coutinho et al.	2021	above-ground	above-ground	NA	NA	Stockhammer (1966); Michener (2000); Almeida (2008)
Nesting biology	Coutinho et al.	2021	below-ground	below-ground	NA	NA	Stockhammer (1966); Michener (2000); Almeida (2008)
Nesting biology	Coutinho et al.	2021	mixed	variable	NA	NA	Stockhammer (1966); Michener (2000); Almeida (2008)
Nesting biology	Cunningham-Minnick et al.	2020	ground	below-ground	includes bees that nest within, as well as on the surface, of the soil	NA	NA
Nesting biology	Cunningham-Minnick et al.	2020	hive	hive	NA	NA	NA
Nesting biology	Cunningham-Minnick et al.	2020	wood	wood	includes cavity nesting and pith-excavating bees, as well as bees that bore into wood grain (i.e., Xylocopa)	NA	NA
Nesting biology	Dalmazzo	2010	cavidades preexistentes	cavity	nidifican en cavidades y huecos formados en troncos, ramas, cañas y construcciones	Michener (2007)	NA
Nesting biology	Dalmazzo	2010	el suelo	below-ground	NA	Michener (2007)	NA
Nesting biology	Dorian et al.	2022	above-ground	above-ground	NA	NA	Harmon-Threatt (2020)
Nesting biology	Dorian et al.	2022	below-ground	below-ground	NA	NA	Harmon-Threatt (2020)
Nesting biology	Ekroos et al.	2013	above ground	above-ground	NA	NA	Persson (2011)
Nesting biology	Ekroos et al.	2013	below ground	below-ground	NA	NA	Persson (2011)
Nesting biology	Evans et al.	2018	above ground	above-ground	NA	NA	Hobbs (1966, 1967, 1968); Michener (2000); Sheffield et al. (2008)
Nesting biology	Evans et al.	2018	below ground	below-ground	NA	NA	Hobbs (1966, 1967, 1968); Michener (2000); Sheffield et al. (2008)
Nesting biology	Evans et al.	2018	cleptoparasitic	cleptoparasite	NA	NA	Hobbs (1966, 1967, 1968); Michener (2000); Sheffield et al. (2008)
Nesting biology	Figueroa et al.	2021	above-ground	above-ground	NA	NA	NA
Nesting biology	Figueroa et al.	2021	below-ground	below-ground	NA	NA	NA
Nesting biology	Forrest et al.	2015	above-ground	above-ground	NA	NA	Krombein (1967); Michener (2000); Cane, Griswold & Parker (2007); Sheffield et al. (2011)
Nesting biology	Forrest et al.	2015	below-ground	below-ground	NA	NA	Krombein (1967); Michener (2000); Cane, Griswold & Parker (2007); Sheffield et al. (2011)
Nesting biology	Forrest et al.	2015	mixed	variable	NA	NA	Krombein (1967); Michener (2000); Cane, Griswold & Parker (2007); Sheffield et al. (2011)
Nesting biology	Fortuin and Gandhi	2021	cavity nesting	cavity	NA	NA	NA
Nesting biology	Fortuin and Gandhi	2021	occupied nests (cleptoparasites)	cleptoparasite	NA	NA	NA
Nesting biology	Fortuin and Gandhi	2021	litter nesting	litter	NA	NA	NA
Nesting biology	Fortuin and Gandhi	2021	softwood nesting	soft wood	NA	NA	NA
Nesting biology	Fortuin and Gandhi	2021	soil nesting	below-ground	NA	NA	NA
Nesting biology	Geppert et al.	2023	above ground	above-ground	NA	NA	Refs in supplementary
Nesting biology	Geppert et al.	2023	below ground	below-ground	NA	NA	Refs in supplementary
Nesting biology	Giannini	2020	cavity	cavity	NA	NA	NA
Nesting biology	Giannini	2020	exposed	exposed	NA	NA	NA
Nesting biology	Giannini	2020	soil	below-ground	NA	NA	NA
Nesting biology	Giannini	2020	termite	termite nest	NA	NA	NA
Nesting biology	Giannini	2020	multi	variable	NA	NA	NA
Nesting biology	Graf et al.	2022	above ground	above-ground	NA	Martins et al. (2013)	NA
Nesting biology	Graf et al.	2022	soil	soil	NA	Martins et al. (2013)	NA
Nesting biology	Graham et al.	2021	cavity	cavity	NA	NA	NA
Nesting biology	Graham et al.	2021	ground	below-ground	NA	NA	NA
Nesting biology	Gruver and Caradonna	2021	above-ground nesting	above-ground	NA	NA	NA
Nesting biology	Gruver and Caradonna	2021	ground nesting	below-ground	NA	NA	NA
Nesting biology	Guenat et al.	2018	cavity nesting	cavity	NA	NA	Michener (1968, 1971); Eardley et al. (2010)
Nesting biology	Guenat et al.	2018	soil nesting	soil	NA	NA	Michener (1968, 1971); Eardley et al. (2010)
Nesting biology	Gutiérrez-Chacón et al.	2020	above ground	above-ground	NA	NA	NA
Nesting biology	Gutiérrez-Chacón et al.	2020	below ground	below-ground	NA	NA	NA
Nesting biology	Hall et al.	2019	bare ground	bare ground	NA	NA	Michener (2007)
Nesting biology	Hall et al.	2019	ground	ground	NA	NA	Michener (2007)
Nesting biology	Hall et al.	2019	hollow branch	stem	NA	NA	Michener (2007)
Nesting biology	Hamblin et al.	2017	cavity	cavity	NA	NA	NA
Nesting biology	Hamblin et al.	2017	ground	below-ground	NA	NA	NA
Nesting biology	Hamblin et al.	2017	stem/wood	variable	NA	NA	NA
Nesting biology	Harrison et al.	2018	cavities	cavity	NA	NA	NA
Nesting biology	Harrison et al.	2018	soil burrows	soil burrows	NA	NA	NA
Nesting biology	Harrison et al.	2018	plant stems	stem	NA	NA	NA
Nesting biology	Harrison et al.	2018	wood	wood	NA	NA	NA
Nesting biology	Hass et al.	2018	above-ground nesting	above-ground	NA	NA	Michener (2007)
Nesting biology	Hass et al.	2018	below-ground nesting	below-ground	NA	NA	Michener (2007)
Nesting biology	Hoiss et al.	2012	above ground	above-ground	NA	NA	NA
Nesting biology	Hoiss et al.	2012	below ground	below-ground	NA	NA	NA
Nesting biology	Hung et al.	2019	nesting aboveground	above-ground	NA	NA	NA
Nesting biology	Hung et al.	2019	nesting underground	below-ground	NA	NA	NA
Nesting biology	Hung et al.	2019	nesting opportunistically either above or underground	variable	NA	NA	NA
Nesting biology	Kammerer et al.	2021	ground nesters	below-ground	NA	NA	NA
Nesting biology	Kammerer et al.	2021	cavity/stem nesters	stem	NA	NA	NA
Nesting biology	Kratschmer et al.	2019	above-ground nesting	above-ground	nesting in pre-existing cavities, plant stems, dead wood	NA	Scheuchel and Willner (2016)
Nesting biology	Kratschmer et al.	2019	parasitic	cleptoparasite	females lay their eggs in nests of specific host species	NA	Scheuchel and Willner (2016)
Nesting biology	Kratschmer et al.	2019	ground nesting	below-ground	excavate nest in the ground	NA	Scheuchel and Willner (2016)
Nesting biology	Kratschmer et al.	2021	aboveground nesting	above-ground	require preexisting cavities, dead wood, or plant stems	NA	Scheuchel and Willner (2016); Greenleaf et al. (2007); Westrich (2018)
Nesting biology	Kratschmer et al.	2021	ground nesting	below-ground	excavate nests in the ground	NA	Scheuchel and Willner (2016); Greenleaf et al. (2007); Westrich (2018)
Nesting biology	Lazarina et al.	2016	cleptoparasitic	cleptoparasite	NA	NA	Müller (2015); Westrich (1989)
Nesting biology	Lazarina et al.	2016	ground-nesting	ground	NA	NA	Müller (2015); Westrich (1989)
Nesting biology	Lazarina et al.	2016	various nesting preferences	variable	NA	NA	Müller (2015); Westrich (1989)
Nesting biology	Le Feon et al.	2015	above ground	above-ground	nest in various types of above-ground cavities (e.g. in plant stems or wood)	NA	Refs in paper
Nesting biology	Le Feon et al.	2015	below ground	below-ground	nest in the soil	NA	Refs in paper
Nesting biology	Lichtenberg et al.	2017	nesting in ground (yes)	below-ground	NA	NA	NA
Nesting biology	Lichtenberg et al.	2017	nesting in ground (no)	NA	NA	NA	NA
Nesting biology	Main et al.	2019	cavity-nesters	cavity	Nests aboveground in tunnels and cavities (e.g., trees, fallen logs, boxes)	NA	Brittain and Potts (2011); Otieno et al. (2015)
Nesting biology	Main et al.	2019	cleptoparasites	cleptoparasite	No nest; occupy nests of other bees; parasitic	NA	Brittain and Potts (2011); Otieno et al. (2015)
Nesting biology	Mazzeo and Torretta	2015	above-ground nesting	above-ground	included species that nest in pre-existing cavities (e.g. many species of Megachile) and species which make the burrows themselves (e.g. Xylocopa, Lithurgis)	NA	NA
Nesting biology	Mazzeo and Torretta	2015	below-ground nesting	below-ground	NA	NA	NA
Nesting biology	McCravy et al.	2019	aboveground	above-ground	NA	NA	Refs in paper
Nesting biology	McCravy et al.	2019	belowground	below-ground	NA	NA	Refs in paper
Nesting biology	Montoya-Pfeiffer et al.	2020	aboveground	above-ground	NA	NA	NA
Nesting biology	Montoya-Pfeiffer et al.	2020	belowground	below-ground	NA	NA	NA
Nesting biology	Munyuli	2014	cavity nesters	cavity	NA	NA	NA
Nesting biology	Munyuli	2014	hive+house wall nesters	variable	NA	NA	NA
Nesting biology	Munyuli	2014	termite mounts+underground nesters	variable	NA	NA	NA
Nesting biology	Nooten et al.	2020	ground nesting	below-ground	substrate used: ... soil	NA	Refs in paper
Nesting biology	Nooten et al.	2020	stem nesting	stem	substrate used: wood or pithy stems	NA	Refs in paper
Nesting biology	Normandin et al.	2017	cavity above ground	above-ground cavity	NA	NA	Ascher and Pickering (2014)
Nesting biology	Normandin et al.	2017	cavity below ground	below-ground cavity	NA	NA	Ascher and Pickering (2014)
Nesting biology	Normandin et al.	2017	cleptoparasites	cleptoparasite	NA	NA	Ascher and Pickering (2014)
Nesting biology	Normandin et al.	2017	ground	ground	NA	NA	Ascher and Pickering (2014)
Nesting biology	Normandin et al.	2017	social parasite	social parasite	NA	NA	Ascher and Pickering (2014)
Nesting biology	O'Brien and Arathi	2019	cavity	cavity	NA	NA	Michener (1974)
Nesting biology	O'Brien and Arathi	2019	parasitic	cleptoparasite	NA	NA	Michener (1974)
Nesting biology	O'Brien and Arathi	2019	ground	ground	NA	NA	Michener (1974)
Nesting biology	O'Brien and Arathi	2019	cavity/hive boxes	hive	NA	NA	Michener (1974)
Nesting biology	O'Brien and Arathi	2019	stem	stem	NA	NA	Michener (1974)
Nesting biology	O'Brien and Arathi	2019	cavity	cavity	NA	NA	Michener et al. (1974)
Nesting biology	O'Brien and Arathi	2019	parasitic	cleptoparasite	NA	NA	Michener et al. (1974)
Nesting biology	O'Brien and Arathi	2019	ground	ground	NA	NA	Michener et al. (1974)
Nesting biology	O'Brien and Arathi	2019	cavity/hive boxes	hive	NA	NA	Michener et al. (1974)
Nesting biology	O'Brien and Arathi	2019	stem	stem	NA	NA	Michener et al. (1974)
Nesting biology	Odanaka and Rehan	2019	ground	below-ground	NA	Kratschmer et al. (2019)	NA
Nesting biology	Odanaka and Rehan	2019	stem	stem	NA	Kratschmer et al. (2019)	NA
Nesting biology	Passaseo et al.	2020	cavity	cavity	NA	NA	Banaszak-Cibicka and Zmihorski (2012); Geslin et al. (2013)
Nesting biology	Passaseo et al.	2020	ground	ground	NA	NA	Banaszak-Cibicka and Zmihorski (2012); Geslin et al. (2013)
Nesting biology	Passaseo et al.	2020	hive	hive	NA	NA	Banaszak-Cibicka and Zmihorski (2012); Geslin et al. (2013)
Nesting biology	Persson et al.	2015	above-ground	above-ground	NA	NA	NA
Nesting biology	Persson et al.	2015	below-ground	below-ground	NA	NA	NA
Nesting biology	Pisanty and Mandelik	2015	aboveground	above-ground	NA	NA	NA
Nesting biology	Pisanty and Mandelik	2015	belowground	below-ground	NA	NA	NA
Nesting biology	Poulsen and Rasmussen	2020	ground nesting	below-ground	refers to a taxon that is nesting below ground surface in cavities, burrows, or similar	NA	NA
Nesting biology	Poulsen and Rasmussen	2020	wood nesting	wood	refers to a taxon that is nesting inside pre-existing or self-excavated tree stems or sticks	NA	NA
Nesting biology	Rollin et al.	2015	endogeic	endogeic	nest in the ground	Oertli et al. (2005); Michener (2007)	refs in paper
Nesting biology	Rollin et al.	2015	hypergeic	hypergeic	nest in a variety of structures above ground, e.g. in natural cavities (branches and twigs of trees and bushes, spaces under rocks, etc.)	Oertli et al. (2005); Michener (2007)	refs in paper
Nesting biology	Roquer-Beni et al.	2021	above ground	above-ground	NA	NA	BWARS; Westrich (1989); Westrich (2018); Michez et al. (2019)
Nesting biology	Roquer-Beni et al.	2021	below ground	below-ground	NA	NA	BWARS; Westrich (1989); Westrich (2018); Michez et al. (2019)
Nesting biology	Samnegard et al.	2015	above-ground	above-ground	NA	NA	Refs in appendix
Nesting biology	Samnegard et al.	2015	below-ground	below-ground	NA	NA	Refs in appendix
Nesting biology	Shi et al.	2022	above-ground	above-ground	NA	NA	NA
Nesting biology	Shi et al.	2022	below-ground	below-ground	NA	NA	NA
Nesting biology	Sobieraj-Betlinska et al.	2022	above-ground	above-ground	NA	NA	NA
Nesting biology	Sobieraj-Betlinska et al.	2022	below-ground	below-ground	NA	NA	NA
Nesting biology	Sobieraj-Betlinska et al.	2022	cleptoparasitic	cleptoparasite	NA	NA	NA
Nesting biology	Sobieraj-Betlinska et al.	2022	mixed	variable	NA	NA	NA
Nesting biology	Steinert et al.	2020	above-ground	above-ground	NA	NA	Carreck (2016); Westrich (1990)
Nesting biology	Steinert et al.	2020	below-ground	below-ground	NA	NA	Carreck (2016); Westrich (1990)
Nesting biology	Stemkovski et al.	2020	above-ground	above-ground	NA	NA	Pardee (2018)
Nesting biology	Stemkovski et al.	2020	below-ground	below-ground	NA	NA	Pardee (2018)
Nesting biology	Syndeham et al.	2016	above ground	above-ground	NA	NA	NA
Nesting biology	Syndeham et al.	2016	below ground	below-ground	NA	NA	NA
Nesting biology	Tonietto et al.	2017	aboveground	above-ground	NA	NA	NA
Nesting biology	Tonietto et al.	2017	ground	below-ground	NA	NA	NA
Nesting biology	Turo et al.	2021	cavity nesting (non-pith)	cavity	NA	NA	NA
Nesting biology	Turo et al.	2021	parasitic	cleptoparasite	NA	NA	NA
Nesting biology	Turo et al.	2021	ground nesting	ground	NA	NA	NA
Nesting biology	Turo et al.	2021	human cultivated	human-made structure	NA	NA	NA
Nesting biology	Turo et al.	2021	pith nesting	stem	NA	NA	NA
Nesting biology	Wilson and Jamieson	2019	cavity	cavity	NA	NA	Gibbs et al.
Nesting biology	Wilson and Jamieson	2019	ground	ground	NA	NA	Gibbs et al.
Nesting biology	Wilson and Jamieson	2019	hard wood	hard wood	NA	NA	Gibbs et al.
Nesting biology	Wilson and Jamieson	2019	managed hives	hive	NA	NA	Gibbs et al.
Nesting biology	Wilson and Jamieson	2019	soft wood	soft wood	NA	NA	Gibbs et al.
Nesting biology	Wilson and Jamieson	2019	stem	stem	NA	NA	Gibbs et al.
Sociality	Banaszak-Cibicka and Dylewski	2021	solitary	solitary	NA	NA	NA
Sociality	Banaszak-Cibicka and Dylewski	2021	eusocial	eusocial	NA	NA	NA
Sociality	Banaszak-Cibicka and Dylewski	2021	cleptoparasitic	cleptoparasite	NA	NA	NA
Sociality	Braman et al.	2023	solitary	solitary	NA	NA	NA
Sociality	Braman et al.	2023	communal	communal	NA	NA	NA
Sociality	Braman et al.	2023	eusocial	eusocial	NA	NA	NA
Sociality	Braman et al.	2023	kleptoparasite	kleptoparasite	NA	NA	NA
Sociality	Brasil et al.	2024	solitary	solitary	NA	NA	Hurd et al. (1974); Hurd (1979); Abrams and Eickwort (1980); Rehan and Richards (2010); Williams et al. (2014)
Sociality	Brasil et al.	2024	eusocial	eusocial	NA	NA	Hurd et al. (1974); Hurd (1979); Abrams and Eickwort (1980); Rehan and Richards (2010); Williams et al. (2014)
Sociality	Casanelles-Abella et al.	2023	solitary	solitary	non-social bees that do not show any type of social organization	NA	NA
Sociality	Casanelles-Abella et al.	2023	social	social	NA	NA	NA
Sociality	Cecala and Wilson Rankin	2021	solitary	eusocial	NA	NA	NA
Sociality	Cecala and Wilson Rankin	2021	cleptoparasite	cleptoparasite	NA	NA	NA
Sociality	Chase et al.	2023	solitary	solitary	NA	NA	NA
Sociality	Cort�s-G�mez et al.	2023	solitary	solitary	NA	NA	NA
Sociality	Cort�s-G�mez et al.	2023	eusocial	eusocial	NA	NA	NA
Sociality	Cort�s-G�mez et al.	2023	parasocial	parasocial	NA	NA	NA
Sociality	Coutinho et al.	2018	solitary	solitary	NA	NA	NA
Sociality	Coutinho et al.	2018	social	social	NA	NA	NA
Sociality	Dalmazzo et al.	2024	social	social	species showing eusocial and semi-social behavior	NA	Michener (2007); Dalmazzo & Roig-Alsina (2015, 2018)
Sociality	Dalmazzo et al.	2024	solitary	solitary	species showing behavior other than eusocial or semi-social	Michener (2007)	Michener (2007); Dalmazzo & Roig-Alsina (2015, 2018)
Sociality	Davies and Davis	2023	social	social	NA	NA	NA
Sociality	Davies and Davis	2023	solitary	solitary	NA	NA	NA
Sociality	Davies and Davis	2023	multiple	multiple	NA	NA	NA
Sociality	de Bello et al.	2007	solitary	solitary	NA	NA	NA
Sociality	de Bello et al.	2007	social	social	NA	NA	NA
Sociality	de Bello et al.	2007	variable	variable	NA	NA	NA
Sociality	Eldekind-Vealey et al.	2024	solitary	solitary	NA	NA	NA
Sociality	Eldekind-Vealey et al.	2024	communal	communal	NA	NA	NA
Sociality	Eldekind-Vealey et al.	2024	eusocial	eusocial	NA	NA	NA
Sociality	Eldekind-Vealey et al.	2024	kleptoparasitic	kleptoparasitic	NA	NA	NA
Sociality	Fauviau et al.	2022	social	social	NA	NA	NA
Sociality	Fauviau et al.	2022	solitary	solitary	NA	NA	NA
Sociality	Felderhoff et al.	2023	social	social	NA	NA	Westrich (2018)
Sociality	Felderhoff et al.	2023	solitary	solitary	NA	NA	Westrich (2018)
Sociality	Felderhoff et al.	2023	parasitic	parasitic	NA	NA	Westrich (2018)
Sociality	Ferrari and Polidori	2022	solitary	solitary	species in which all females reproduce and provide for its own nest	Danforth et al. (2019)	meta-analysis
Sociality	Ferrari and Polidori	2022	solitary	social	species in which not all females reproduce; breed in colonies	Danforth et al. (2019)	meta-analysis
Sociality	Ferrari and Polidori	2022	solitary	parasite	species in which females lay their eggs in nests of host species	Danforth et al. (2019)	meta-analysis
Sociality	Glenny et al.	2023	eusocial	eusocial	NA	NA	Harmon-Threatt (2020); Michener (2007); Durney (2018)
Sociality	Glenny et al.	2023	solitary	solitary	NA	NA	Harmon-Threatt (2020); Michener (2007); Durney (2018)
Sociality	Glenny et al.	2023	social	social	NA	NA	Harmon-Threatt (2020); Michener (2007); Durney (2018)
Sociality	Glenny et al.	2023	parasitic-social	parasite	NA	NA	Harmon-Threatt (2020); Michener (2007); Durney (2018)
Sociality	Glenny et al.	2023	parasitic-solitary	parasite	NA	NA	Harmon-Threatt (2020); Michener (2007); Durney (2018)
Sociality	Hahs et al.	2023	solitary	solitary	NA	NA	Hinners et al. (2012); Normandin et al. (2017); Threlfall et al. (2015)
Sociality	Hahs et al.	2023	other	social	NA	NA	Hinners et al. (2012); Normandin et al. (2017); Threlfall et al. (2015)
Sociality	Hamblin et al.	2018	solitary	solitary	NA	NA	NA
Sociality	Hamblin et al.	2018	eusocial	eusocial	NA	NA	NA
Sociality	Hamblin et al.	2018	parasitic	parasitic	NA	NA	NA
Sociality	Hoiss et al.	2012	social	social	NA	NA	European trait database; Westrich (2018); Gogala (1999); Amiet et al. (2001)
Sociality	Hoiss et al.	2012	solitary	solitary	NA	NA	European trait database; Westrich (2018); Gogala (1999); Amiet et al. (2001)
Sociality	Jacobs et al.	2023	social	social	NA	NA	NA
Sociality	Jacobs et al.	2023	solitary	solitary	NA	NA	NA
Sociality	Jacobs et al.	2023	primitive social	primitive social	NA	NA	NA
Sociality	Kazenel et al.	2024	social	social	NA	NA	cited in supp. Materials
Sociality	Kazenel et al.	2024	solitary	solitary	NA	NA	cited in supp. Materials
Sociality	Kazenel et al.	2024	parasitic	parasitic	NA	NA	cited in supp. Materials
Sociality	Kendall et al.	2022	obligate solitary	solitary	bee species that provision their own nest cells. This group includes species that live communally or in aggregations.	Michener (2007)	NA
Sociality	Kendall et al.	2022	primitively eusocial	primitively eusocial	species that have nonpermanent colonies, generally founded by a single female	Michener (2007)	NA
Sociality	Kendall et al.	2022	highly eusocial	highly eusocial	species that have permanent colonies, which reproduce through groups or swarms	Michener (2007)	NA
Sociality	Kratschmer et al.	2018	solitary	solitary	fertile females nest and breed alone	NA	Westrich (1989); Michener (2007); Scheuchl and Willner (2016)
Sociality	Kratschmer et al.	2018	parasitic	parasitic	fertile females lay their eggs in nests of certain host species	NA	Westrich (1989); Michener (2007); Scheuchl and Willner (2016)
Sociality	Kratschmer et al. (Agriculture, Ecosystems, and Environment)	2018	solitary	solitary	females nest and breed alone	NA	Greenleaf et al (2007); Scheuchl and Willner (2016); Westrich (1989)
Sociality	Kratschmer et al. (Agriculture, Ecosystems, and Environment)	2018	eusocial	eusocial	female nesting and breeding in colonies (unfertile workers and fertile females)	NA	Greenleaf et al (2007); Scheuchl and Willner (2016); Westrich (1989)
Sociality	Kratschmer et al. (Urban Ecosystems)	2018	primitively eusocial	primitively eusocial	fertile females establish the nest and 1st generation of workers initializing division of labor	NA	Westrich (1989); Michener (2007); Scheuchl and Willner (2016)
Sociality	Kueneman et al.	2023	facultatively social	facultatively social	NA	NA	NA
Sociality	Kueneman et al.	2023	highly eusocial	highly eusocial	NA	NA	NA
Sociality	Kueneman et al.	2023	primitively eusocial	primitively eusocial	NA	NA	NA
Sociality	Kueneman et al.	2023	solitary	solitary	NA	NA	NA
Sociality	Marcacci et al.	2025	social	social	NA	NA	Michener (2007)
Sociality	Marcacci et al.	2026	solitary	solitary	NA	NA	Michener (2007)
Sociality	McCravy et al.	2019	solitary	solitary	NA	NA	NA
Sociality	McCravy et al.	2020	social	solitary	NA	NA	NA
Sociality	Morales-Alba et al.	2021	social	social	NA	NA	NA
Sociality	Morales-Alba et al.	2021	solitario	solitary	NA	NA	NA
Sociality	Ockerm�ller et al.	2023	solitary	solitary	nest and breed on their own	NA	Sheuchl and Willner (2016), Wiesbauer (2020)
Sociality	Ockerm�ller et al.	2023	parasitic	parasitic	NA	NA	Sheuchl and Willner (2016), Wiesbauer (2020)
Sociality	Ockerm�ller et al.	2023	social	social	(eu-)social bees nest and breed in colonies for one or more years	NA	Sheuchl and Willner (2016), Wiesbauer (2020)
Sociality	Pei et al.	2023	eusocial	eusocial	species that are structured with a main egg-laying female and working castes, including many primitively eusocail Halictid bees	Michener (2007)	NA
Sociality	Pei et al.	2023	solitary	solitary	species that provision nests alone	Michener (2007)	NA
Sociality	Pei et al.	2023	communal/semisocial	communal/semisocial	NA	Michener (2007)	NA
Sociality	Querejeta et al.	2023	social	social	NA	NA	NA
Sociality	Querejeta et al.	2023	solitary	solitary	NA	NA	NA
Sociality	Ramos-Fabiel et al.	2019	solitary	solitary	NA	NA	Frankie et al. (1993); Michener (2006); Neff (2008)
Sociality	Ramos-Fabiel et al.	2020	parasocial	parasocial	NA	NA	Frankie et al. (1993); Michener (2006); Neff (2008)
Sociality	Ramos-Fabiel et al.	2021	social	social	NA	NA	Frankie et al. (1993); Michener (2006); Neff (2008)
Sociality	Ribeiro et al.	2024	solitary	solitary	NA	NA	NA
Sociality	Ribeiro et al.	2024	eusocial	eusocial	NA	NA	NA
Sociality	Ribeiro et al.	2024	parasocial	parasocial	NA	NA	NA
Sociality	Ribeiro et al.	2024	cleptoparasite	parasitic	NA	NA	NA
Sociality	Smith et al.	2019	social	social	NA	NA	Bartomeus et al. (2013)
Sociality	Smith et al.	2019	solitary	solitary	NA	NA	Bartomeus et al. (2013)
Sociality	Steffan-Dewenter and Tscharntke	2001	parasitic	parasitic	NA	NA	Westrich (1989)
Sociality	Steffan-Dewenter and Tscharntke	2001	social	social	NA	NA	Westrich (1989)
Sociality	Syndenham et al.	2019	social	social	NA	Michener (2007)	Westrich (1989)
Sociality	Syndenham et al.	2020	solitary	solitary	NA	Michener (2007)	Westrich (1989)
Sociality	T�r�k et al.	2022	solitary	solitary	NA	NA	Bees, Wasps & Ants Recording Society (BWARS); Bogusch & Straka (2012); Falk (2015); Michez et al. (2019)
Sociality	T�r�k et al.	2022	parasite	parasite	NA	NA	Bees, Wasps & Ants Recording Society (BWARS); Bogusch & Straka (2012); Falk (2015); Michez et al. (2019)
Sociality	T�r�k et al.	2022	eusocial	eusocial	NA	NA	Bees, Wasps & Ants Recording Society (BWARS); Bogusch & Straka (2012); Falk (2015); Michez et al. (2019)
Sociality	Villalta et al.	2022	social	social	presence of a reproductive caste	NA	Drossart et al. (2019); Amiet et al. (2010, 2007, 2004, 2001, 1999); Fortel et al. (2014); D. Genoud, personal communication
Sociality	Villalta et al.	2022	solitary	solitary	NA	NA	Drossart et al. (2019); Amiet et al. (2010, 2007, 2004, 2001, 1999); Fortel et al. (2014); D. Genoud, personal communication
Sociality	Villalta et al.	2022	polymorphic	variable	NA	NA	Drossart et al. (2019); Amiet et al. (2010, 2007, 2004, 2001, 1999); Fortel et al. (2014); D. Genoud, personal communication
Sociality	Villalta et al.	2022	kleptoparasite	parasitic	NA	NA	Drossart et al. (2019); Amiet et al. (2010, 2007, 2004, 2001, 1999); Fortel et al. (2014); D. Genoud, personal communication
Sociality	Wu et al.	2018	social	social	primitively social to eusocial	NA	Wu (1965); Kremen and M'Gonigle (2015)
Sociality	Wu et al.	2018	solitary	solitary	NA	NA	Wu (1965); Kremen and M'Gonigle (2015)
Sociality	Wu et al.	2018	parasitic	parasitic	NA	NA	Wu (1965); Kremen and M'Gonigle (2015)
Sociality	Xie et al.	2023	eusocial	eusocial	NA	Michener (2007)	NA
Sociality	Xie et al.	2023	subsocial	subsocial	NA	Michener (2007)	NA
Sociality	Xie et al.	2023	solitary	solitary	NA	Michener (2007)	NA
Sociality	Alvarenga et al.	2020	eusocial	eusocial	NA	NA	NA
Sociality	Alvarenga et al.	2020	non-eusocial	non-eusocial	NA	NA	NA
Sociality	Banaszak-Cibicka and Zmihorski	2012	parasitic	cleptoparasite	NA	NA	Banaszak (1993); Scheuchl (1995); Schmid-Egger and Scheuchl (1997); Banaszak et al. (2001); Pesenko et al. (2002); Pawlikowski and Celary (2003)
Sociality	Banaszak-Cibicka and Zmihorski	2012	eusocial	eusocial	NA	NA	Banaszak (1993); Scheuchl (1995); Schmid-Egger and Scheuchl (1997); Banaszak et al. (2001); Pesenko et al. (2002); Pawlikowski and Celary (2003)
Sociality	Banaszak-Cibicka and Zmihorski	2012	solitary	solitary	NA	NA	Banaszak (1993); Scheuchl (1995); Schmid-Egger and Scheuchl (1997); Banaszak et al. (2001); Pesenko et al. (2002); Pawlikowski and Celary (2003)
Sociality	Bartomeus et al.	2013	eusocial	eusocial	NA	NA	NA
Sociality	Bartomeus et al.	2018	eusocial	eusocial	NA	NA	NA
Sociality	Bartomeus et al.	2013	facultative social	facultatively social	NA	NA	NA
Sociality	Bartomeus et al.	2018	facultative social	facultatively social	NA	NA	NA
Sociality	Bartomeus et al.	2013	solitary	solitary	NA	NA	NA
Sociality	Bartomeus et al.	2018	solitary	solitary	NA	NA	NA
Sociality	Beyer et al.	2021	non-social	non-social	NA	NA	NA
Sociality	Beyer et al.	2021	social	social	NA	NA	NA
Sociality	Bommarco et al.	2010	social	social	NA	NA	Michener (2000)
Sociality	Bommarco et al.	2010	solitary	solitary	NA	NA	Michener (2000)
Sociality	Buchholz et al.	2020	cuckoo	cleptoparasite	NA	NA	Amiet (1996); Amiet et al. (1999, 2001, 2004, 2007); Gokcezade et al. (2010)
Sociality	Buchholz et al.	2020	social	social	NA	NA	Amiet (1996); Amiet et al. (1999, 2001, 2004, 2007); Gokcezade et al. (2010)
Sociality	Buchholz et al.	2020	solitary	solitary	NA	NA	Amiet (1996); Amiet et al. (1999, 2001, 2004, 2007); Gokcezade et al. (2010)
Sociality	Cabral Borges et al.	2020	cleptoparasitic	cleptoparasite	NA	NA	refs included in dataset CSV
Sociality	Cabral Borges et al.	2020	eusocial	eusocial	Apini, Bombini, and Meliponini tribes that present obligatory cooperative brood care	NA	refs included in dataset CSV
Sociality	Cabral Borges et al.	2020	solitary	solitary	NA	NA	refs included in dataset CSV
Sociality	Carper et al.	2014	parasitic	cleptoparasite	NA	NA	NA
Sociality	Carper et al.	2014	eusocial	eusocial	NA	NA	NA
Sociality	Carper et al.	2014	solitary	solitary	NA	NA	NA
Sociality	Carper et al.	2014	subsocial	sub-social	NA	NA	NA
Sociality	Carrie et al.	2016	social	social	included species that live in a colony characterized by cooperative brood care, therefore including eusocial and primitively social species	NA	Settele et al. (2005); Michener (2000); Gathmann and Tscharntke (2002); Bommarco et al. (2010); Fortel et al. (2014); Forrest et al. (2015)
Sociality	Carrie et al.	2016	solitary	solitary	included species that care only for their own offspring	NA	Settele et al. (2005); Michener (2000); Gathmann and Tscharntke (2002); Bommarco et al. (2010); Fortel et al. (2014); Forrest et al. (2015)
Sociality	Cohen et al.	2022	parasitic	cleptoparasite	Bees that invade nests of other species. Example species: Nomada edwardsii	NA	NA
Sociality	Cohen et al.	2022	social	social	Eusocial bees or primitively eusocial bees. Example specis: Apis mellifera	NA	NA
Sociality	Cohen et al.	2022	solitary	solitary	Bees that forage, nest, and reproduce individually for the majority of their lifespan. Example species: Megachile apicalis	NA	NA
Sociality	Coutinho et al.	2021	social	social	NA	NA	Michener (1969, 2000); Almeida (2008)
Sociality	Coutinho et al.	2021	solitary	solitary	NA	NA	Michener (1969, 2000); Almeida (2008)
Sociality	Cunningham-Minnick et al.	2020	parasitic	cleptoparasite	NA	NA	NA
Sociality	Cunningham-Minnick et al.	2020	social	social	NA	NA	NA
Sociality	Cunningham-Minnick et al.	2020	solitary	solitary	NA	NA	NA
Sociality	Dalmazzo	2010	eusociales	eusocial	especies que presentan colonias con división del trabajo en castas y cooperación de dos o más generacions de hembras adultas	Michener (2007)	NA
Sociality	Dalmazzo	2010	solitarias	solitary	NA	Michener (2007)	NA
Sociality	Davis and Comai	2022	kleptoparasitic	cleptoparasite	NA	NA	Scott (2011); Michener (2007)
Sociality	Davis and Comai	2022	social	social	NA	NA	Scott (2011); Michener (2007)
Sociality	Davis and Comai	2022	solitary	solitary	NA	NA	Scott (2011); Michener (2007)
Sociality	Davis and Comai	2022	multiple	variable	NA	NA	Scott (2011); Michener (2007)
Sociality	De Palma et al.	2015	not obligately solitary	not obligately solitary	NA	NA	NA	highly eusocial, primitively eusocial, solitary/primitively eusocial, polymorphic, social parasites
Sociality	De Palma et al.	2015	obligately solitary	obligately solitary	NA	NA	NA	solitary, solitary or communal, communal, cleptoparasitic
Sociality	Figueroa et al.	2021	social	social	NA	NA	NA
Sociality	Figueroa et al.	2021	solitary	solitary	NA	NA	NA
Sociality	Forrest et al.	2015	cleptoparasitic	cleptoparasite	NA	NA	Michener (2000)
Sociality	Forrest et al.	2015	social	social	NA	NA	Michener (2000)
Sociality	Forrest et al.	2015	solitary	solitary	NA	NA	Michener (2000)
Sociality	Fortel et al.	2014	social	social	NA	NA	cited in refs
Sociality	Fortel et al.	2014	solitary	solitary	NA	NA	cited in refs
Sociality	Fortuin and Gandhi	2021	social	social	NA	NA	NA
Sociality	Fortuin and Gandhi	2021	solitary	solitary	NA	NA	NA
Sociality	Garibaldi et al.	2015	not social	non-social	NA	NA	NA
Sociality	Garibaldi et al.	2015	social	social	colony building, including all eusocial as well as semi-social species	NA	NA
Sociality	Geppert et al.	2023	social	social	NA	NA	Refs in supplementary
Sociality	Geppert et al.	2023	solitary	solitary	NA	NA	Refs in supplementary
Sociality	Giannini	2020	cleptoparasitic	cleptoparasite	NA	NA	NA
Sociality	Giannini	2020	social	social	NA	NA	NA
Sociality	Giannini	2020	solitary	solitary	NA	NA	NA
Sociality	Graf et al.	2022	highly eusocial	highly eusocial	NA	Martins et al. (2013)	NA
Sociality	Graf et al.	2022	primitive eusocial	primitively eusocial	NA	Martins et al. (2013)	NA
Sociality	Graf et al.	2022	solitary	solitary	NA	Martins et al. (2013)	NA
Sociality	Graham et al.	2021	eusocial	eusocial	NA	NA	NA
Sociality	Graham et al.	2021	facultative	facultatively social	NA	NA	NA
Sociality	Graham et al.	2021	solitary	solitary	NA	NA	NA
Sociality	Gruver and Caradonna	2021	parasitic	cleptoparasite	NA	NA	NA
Sociality	Gruver and Caradonna	2021	eusocial	eusocial	NA	NA	NA
Sociality	Gruver and Caradonna	2021	noneusocial	non-eusocial	NA	NA	NA
Sociality	Guenat et al.	2018	social	social	NA	NA	Michener (1971, 2000); Eardley et al. (2010)
Sociality	Guenat et al.	2018	solitary	solitary	NA	NA	Michener (1971, 2000); Eardley et al. (2010)
Sociality	Gutiérrez-Chacón et al.	2020	social	social	NA	NA	NA
Sociality	Gutiérrez-Chacón et al.	2020	solitary	solitary	NA	NA	NA
Sociality	Hall et al.	2019	primitively eusocial	primitively eusocial	NA	Michener (1969)	NA
Sociality	Hall et al.	2019	semi-social	semi-social	guard bee present	Michener (1969)	NA
Sociality	Hall et al.	2019	solitary	solitary	NA	Michener (1969)	NA
Sociality	Hall et al.	2019	sub-social	sub-social	no guard bee at nest entrance	Michener (1969)	NA
Sociality	Hamblin et al.	2017	social	social	NA	NA	NA
Sociality	Hamblin et al.	2017	solitary	solitary	NA	NA	NA
Sociality	Harrison et al.	2018	social	social	NA	NA	NA
Sociality	Harrison et al.	2018	solitary	solitary	NA	NA	NA
Sociality	Hoiss et al.	2012	social	social	NA	NA	NA
Sociality	Hoiss et al.	2012	solitary	solitary	NA	NA	NA
Sociality	Hopfenmüller et al.	2014	social (large)	social	NA	NA	Westrich (1990)
Sociality	Hopfenmüller et al.	2014	social (small)	social	NA	NA	Westrich (1990)
Sociality	Hopfenmüller et al.	2014	solitary	solitary	NA	NA	Westrich (1990)
Sociality	Hung et al.	2021	cleptoparasitic	cleptoparasite	NA	NA	NA
Sociality	Hung et al.	2019	cleptoparasitic	cleptoparasite	reproducing in nest of either eusocial or non-eusocial host bee	NA	NA
Sociality	Hung et al.	2019	eusocial	eusocial	possessing clear reproductive caste differentiation	NA	NA
Sociality	Hung et al.	2021	non-eusocial	non-eusocial	NA	NA	NA
Sociality	Hung et al.	2019	non-eusocial	non-eusocial	without reproductice caste differentiation (i.e., each female produces own offspring)	NA	NA
Sociality	Hung et al.	2021	primitively eusocial	primitively eusocial	NA	NA	NA
Sociality	Jacquemin et al.	2020	cleptoparasites	cleptoparasite	lay their eggs in nests built and supplied with pollen by host species	Goulson (2010)	NA
Sociality	Jacquemin et al.	2020	communal	communal	females share a common nest entrance but supply their own cells	Goulson (2010)	NA
Sociality	Jacquemin et al.	2020	primitively eusocial	primitively eusocial	live in small colonies in which the females go through a solitary phase or may switch between roles as workers or queens	Goulson (2010)	NA
Sociality	Jacquemin et al.	2020	social parasite	social parasite	mated females or workers are adopted by host speies colonies	Goulson (2010)	NA
Sociality	Jacquemin et al.	2020	solitary	solitary	all females are fertile and individually build their nest	Goulson (2010)	NA
Sociality	Jacquemin et al.	2020	solitary+primitively eusocial	solitary and primitively eusocial	have a polymorphic sociality	Goulson (2010)	NA
Sociality	Jauker et al.	2013	social	social	live in a colony characterized by cooperative brood care	NA	Westrich (1989)
Sociality	Jauker et al.	2013	solitary	solitary	cares only for her own offspring	NA	Westrich (1989)
Sociality	Kammerer et al.	2021	eusocial	eusocial	NA	NA	NA
Sociality	Kammerer et al.	2021	solitary	solitary	NA	NA	NA
Sociality	Kratschmer et al.	2019	parasitic	cleptoparasite	females lay their eggs in nests of specific host species	NA	Scheuchel and Willner (2016)
Sociality	Kratschmer et al.	2019	eusocial	eusocial	division of tasks: egg-laying females and females that collect resources	NA	Scheuchel and Willner (2016)
Sociality	Kratschmer et al.	2021	eusocial	eusocial	nest and breed alone	NA	Scheuchel and Willner (2016); Greenleaf et al. (2007); Westrich (2018)
Sociality	Kratschmer et al.	2021	solitary	solitary	divide tasks (egg-laying, foraging) between castes	NA	Scheuchel and Willner (2016); Greenleaf et al. (2007); Westrich (2018)
Sociality	Kratschmer et al.	2019	solitary	solitary	nest establishment and resource collection by each female alone	NA	Scheuchel and Willner (2016)
Sociality	Le Feon et al.	2015	social	social	NA	Michener (2007)	Refs in paper
Sociality	Le Feon et al.	2015	solitary	solitary	NA	Michener (2007)	Refs in paper
Sociality	Martins et al.	2015	eusocial	eusocial	NA	NA	Refs in paper
Sociality	Martins et al.	2015	solitary	solitary	NA	NA	Refs in paper
Sociality	Mazzeo and Torretta	2015	parasitic	cleptoparasite	NA	NA	NA
Sociality	Mazzeo and Torretta	2015	social	social	NA	NA	NA
Sociality	Mazzeo and Torretta	2015	solitary	solitary	NA	NA	NA
Sociality	McCravy et al.	2019	social	social	NA	NA	Refs in paper
Sociality	McCravy et al.	2019	solitary	solitary	NA	NA	Refs in paper
Sociality	Montoya-Pfeiffer et al.	2020	cleptoparasite	cleptoparasite	NA	NA	NA
Sociality	Montoya-Pfeiffer et al.	2020	semi-social	semi-social	NA	NA	NA
Sociality	Montoya-Pfeiffer et al.	2020	social	social	NA	NA	NA
Sociality	Montoya-Pfeiffer et al.	2020	solitary	solitary	NA	NA	NA
Sociality	Moretti et al.	2009	social	social	colony founded by single individual on annual cycle (primitive eusocial) or a year-round colony (advanced eusocial)	NA	NA
Sociality	Moretti et al.	2009	solitary	solitary	NA	NA	NA
Sociality	Moretti et al.	2009	variable	variable	NA	NA	NA
Sociality	Munyuli	2014	social	social	NA	NA	NA
Sociality	Munyuli	2014	solitary	solitary	NA	NA	NA
Sociality	Nooten et al.	2020	parasitic	cleptoparasite	NA	NA	refs in paper
Sociality	Nooten et al.	2020	social	social	NA	NA	refs in paper
Sociality	Nooten et al.	2020	solitary	solitary	NA	NA	refs in paper
Sociality	Nooten et al.	2020	subsocial	subsocial	bees known to have prolonged parental care and mother-offspring interaction	NA	refs in paper
Sociality	Normandin et al.	2017	cleptoparasite	cleptoparasite	NA	NA	Ascher and Pickering (2014)
Sociality	Normandin et al.	2017	communal	communal	NA	NA	Ascher and Pickering (2014)
Sociality	Normandin et al.	2017	eusocial	eusocial	NA	NA	Ascher and Pickering (2014)
Sociality	Normandin et al.	2017	solitary	solitary	NA	NA	Ascher and Pickering (2014)
Sociality	O'Brien and Arathi	2019	parasite	cleptoparasite	NA	NA	Michener (1974)
Sociality	O'Brien and Arathi	2019	parasite	cleptoparasite	NA	NA	Michener et al. (1974)
Sociality	O'Brien and Arathi	2019	eusocial	eusocial	NA	NA	Michener (1974)
Sociality	O'Brien and Arathi	2019	eusocial	eusocial	NA	NA	Michener et al. (1974)
Sociality	O'Brien and Arathi	2019	social	social	NA	NA	Michener (1974)
Sociality	O'Brien and Arathi	2019	social forms	social	NA	NA	Michener et al. (1974)
Sociality	O'Brien and Arathi	2019	solitary	solitary	NA	NA	Michener (1974)
Sociality	O'Brien and Arathi	2019	solitary	solitary	NA	NA	Michener et al. (1974)
Sociality	O'Brien and Arathi	2019	solitary, social forms	solitary, social forms	NA	NA	Michener et al. (1974)
Sociality	Odanaka and Rehan	2019	cleptoparasitic	cleptoparasite	NA	Kratschmer et al. (2019)	NA
Sociality	Odanaka and Rehan	2019	social	social	NA	Kratschmer et al. (2019)	NA
Sociality	Odanaka and Rehan	2019	solitary	solitary	NA	Kratschmer et al. (2019)	NA
Sociality	Papanikolaou et al.	2017	cleptoparasite	cleptoparasite	NA	NA	NA
Sociality	Papanikolaou et al.	2017	communal	communal	NA	NA	NA
Sociality	Papanikolaou et al.	2017	primitively eusocial	primitively eusocial	NA	NA	NA
Sociality	Papanikolaou et al.	2017	social parasite	social parasite	NA	NA	NA
Sociality	Papanikolaou et al.	2017	solitary	solitary	NA	NA	NA
Sociality	Passaseo et al.	2020	clepto-parasite	cleptoparasite	NA	NA	Yuko et al. (2009); Banaszak-Cibicka and Zmihorski (2012); Magnacca and Brown (2012)
Sociality	Passaseo et al.	2020	eusocial	eusocial	NA	NA	Yuko et al. (2009); Banaszak-Cibicka and Zmihorski (2012); Magnacca and Brown (2012)
Sociality	Passaseo et al.	2020	solitary	solitary	NA	NA	Yuko et al. (2009); Banaszak-Cibicka and Zmihorski (2012); Magnacca and Brown (2012)
Sociality	Pei et al.	2022	cleptoparasitic	cleptoparasite	parasitic bee species that parasitize the collected resources of host bees	NA
Sociality	Pei et al.	2022	communal/semisocial	communal/semisocial	species documented to exhibit flexible sociality or aggregate nests	Michener (2007)	NA
Sociality	Pei et al.	2022	eusocial	eusocial	species that have a division of labor with a main egg-laying female(s), including primitively eusocial Halictid species	Michener (2007)	NA
Sociality	Pei et al.	2022	solitary	solitary	species who provision their own nests	Michener (2007)	NA
Sociality	Pisanty and Mandelik	2015	primitively eusocial	primitively eusocial	NA	NA	NA
Sociality	Pisanty and Mandelik	2015	solitary	solitary	NA	NA	NA
Sociality	Rader et al.	2014	social	social	NA	NA	NA
Sociality	Rader et al.	2014	solitary	solitary	NA	NA	NA
Sociality	Ricotta and Moretti	2011	social	social	NA	NA	NA
Sociality	Ricotta and Moretti	2011	solitary	solitary	NA	NA	NA
Sociality	Ricotta and Moretti	2011	variable	variable	NA	NA	NA
Sociality	Rollin et al.	2015	parasitic	cleptoparasite	mostly kleptoparasitic bees (cuckoo bees) which enter the nest of a host and lay eggs in existing cells	Michener (2007)	Refs in paper
Sociality	Rollin et al.	2015	gregarious	gregarious	breed individually like solitary bees but nest close to conspecifics, sometimes at high densities over a limited area (mostly observed in ground nesting species)	Michener (2007)	Refs in paper
Sociality	Rollin et al.	2015	primitively eusocial	primitively eusocial	live in small colonies composed of a queen, the only egg-laying female which also initializes th nest, and of worker females which perform current tasks including foraging, cell provisioning, and nursing	Michener (2007)	Refs in paper
Sociality	Rollin et al.	2015	solitary	solitary	construct their own nest and provide offspring with food without any help from conspecifics	Michener (2007)	Refs in paper
Sociality	Roquer-Beni et al.	2021	social	social	NA	NA	BWARS; Westrich (1989); Westrich (2018); Michez et al. (2019)
Sociality	Roquer-Beni et al.	2021	solitary	solitary	NA	NA	BWARS; Westrich (1989); Westrich (2018); Michez et al. (2019)
Sociality	Sobieraj-Betlinska et al.	2022	cleptoparasitic	cleptoparasite	NA	NA	NA
Sociality	Sobieraj-Betlinska et al.	2022	eusocial	eusocial	NA	NA	NA
Sociality	Sobieraj-Betlinska et al.	2022	solitary	solitary	NA	NA	NA
Sociality	Staton et al.	2022	eusocial	eusocial	NA	NA	Falk (2017)
Sociality	Staton et al.	2022	primitively eusocial	primitively eusocial	NA	NA	Falk (2017)
Sociality	Staton et al.	2022	solitary or brood parasite	solitary or brood parasite	NA	NA	Falk (2017)
Sociality	Tonietto et al.	2017	cleptoparasite	cleptoparasite	NA	NA	NA
Sociality	Tonietto et al.	2017	eusocial	eusocial	NA	NA	NA
Sociality	Tonietto et al.	2017	non-eusocial	non-eusocial	NA	NA	NA
Sociality	Williams et al.	2010	social	social	NA	NA	NA
Sociality	Williams et al.	2010	solitary	solitary	NA	NA	NA
Sociality	Wilson and Jamieson	2019	cleptoparasite	cleptoparasite	NA	NA	Gibbs et al.
Sociality	Wilson and Jamieson	2019	communal	communal	NA	NA	Gibbs et al.
Sociality	Wilson and Jamieson	2019	eusocial	eusocial	NA	NA	Gibbs et al.
Sociality	Wilson and Jamieson	2019	solitary	solitary	NA	NA	Gibbs et al.
Sociality	Wilson and Jamieson	2019	subsocial	sub-social	NA	NA	Gibbs et al.
Sociality	Woodcock et al.	2014	social	social	NA	NA	NA
Sociality	Woodcock et al.	2014	solitary	solitary	NA	NA	NA
