# Supplementary material for: Toward a Functional Trait Approach to Bee Ecology
Source: Ecol Evol. 2024 Oct 18;14(10):e70465. doi: 10.1002/ece3.70465 (PMC11487340; doi:10.1002/ece3.70465)
Supplement: Supplementary file 4 — Table S4. Harmonized primary morphological data compiled from our focal studies (see “Guide to the Morphological Dataset and the Data Upload Template” for metadata). [file ECE3-14-e70465-s003.csv]

associatedReferences	associatedReferencesID	verbatimAcceptedNameUsage	acceptedNameUsageID	traitName	measurementType	measurementTypeID	measurementMethod	measurementRemarks	recordLevel	measurementValue	valueSummary	measurementUnit	sampleSizeValue	variance	varianceMeasure	recordNumber	catalogNumber	verbatimEventDate	eventDate	sex	lifeStage	locality	verbatimLatitude	verbatimLongitude	decimalLatitude	decimalLongitude	coordinateUncertaintyInMeters	country	stateProvince	county	habitat
Normandin, Ã., Vereecken, N. J., Buddle, C. M., & Fournier, V. (2017). Taxonomic and functional trait diversity of wild bees in different urban settings. PeerJ, 5, e3051.	https://doi.org/10.7717/peerj.3051	A.ALGIDA	gbif:1357273	body size	ITD	http://purl.obolibrary.org/obo/HAO_0002584	NA	NA	species	2.61	mean	mm	NA	NA	NA	NA	NA	September 2012 & 2176	NA	NA	adult	Montreal, Quebec City	45Â°30â²04â³N; 46Â°48â²08â³N	73Â°39â²22â³O; 71Â°15â²50â³O	NA	NA	NA	Canada	NA	NA	NA
Normandin, Ã., Vereecken, N. J., Buddle, C. M., & Fournier, V. (2017). Taxonomic and functional trait diversity of wild bees in different urban settings. PeerJ, 5, e3051.	https://doi.org/10.7717/peerj.3051	A.ALLEGHANIENSIS	gbif:1357228	body size	ITD	http://purl.obolibrary.org/obo/HAO_0002584	NA	NA	species	2.96	mean	mm	NA	NA	NA	NA	NA	September 2012 & 2177	NA	NA	adult	Montreal, Quebec City	45Â°30â²04â³N; 46Â°48â²08â³N	73Â°39â²22â³O; 71Â°15â²50â³O	NA	NA	NA	Canada	NA	NA	NA
Normandin, Ã., Vereecken, N. J., Buddle, C. M., & Fournier, V. (2017). Taxonomic and functional trait diversity of wild bees in different urban settings. PeerJ, 5, e3051.	https://doi.org/10.7717/peerj.3051	A.ASTERIS	gbif:1356868	body size	ITD	http://purl.obolibrary.org/obo/HAO_0002584	NA	NA	species	2.88	mean	mm	NA	NA	NA	NA	NA	September 2012 & 2186	NA	NA	adult	Montreal, Quebec City	45Â°30â²04â³N; 46Â°48â²08â³N	73Â°39â²22â³O; 71Â°15â²50â³O	NA	NA	NA	Canada	NA	NA	NA
Normandin, Ã., Vereecken, N. J., Buddle, C. M., & Fournier, V. (2017). Taxonomic and functional trait diversity of wild bees in different urban settings. PeerJ, 5, e3051.	https://doi.org/10.7717/peerj.3051	A.AURATA	gbif:1352579	body size	ITD	http://purl.obolibrary.org/obo/HAO_0002584	NA	NA	species	2.05	mean	mm	NA	NA	NA	NA	NA	September 2012 & 2060	NA	NA	adult	Montreal, Quebec City	45Â°30â²04â³N; 46Â°48â²08â³N	73Â°39â²22â³O; 71Â°15â²50â³O	NA	NA	NA	Canada	NA	NA	NA
Normandin, Ã., Vereecken, N. J., Buddle, C. M., & Fournier, V. (2017). Taxonomic and functional trait diversity of wild bees in different urban settings. PeerJ, 5, e3051.	https://doi.org/10.7717/peerj.3051	A.BISALICIS	gbif:1358013	body size	ITD	http://purl.obolibrary.org/obo/HAO_0002584	NA	NA	species	2.52	mean	mm	NA	NA	NA	NA	NA	September 2012 & 2169	NA	NA	adult	Montreal, Quebec City	45Â°30â²04â³N; 46Â°48â²08â³N	73Â°39â²22â³O; 71Â°15â²50â³O	NA	NA	NA	Canada	NA	NA	NA
Normandin, Ã., Vereecken, N. J., Buddle, C. M., & Fournier, V. (2017). Taxonomic and functional trait diversity of wild bees in different urban settings. PeerJ, 5, e3051.	https://doi.org/10.7717/peerj.3051	A.BREVIPALPIS	gbif:1357883	body size	ITD	http://purl.obolibrary.org/obo/HAO_0002584	NA	NA	species	2.53	mean	mm	NA	NA	NA	NA	NA	September 2012 & 2181	NA	NA	adult	Montreal, Quebec City	45Â°30â²04â³N; 46Â°48â²08â³N	73Â°39â²22â³O; 71Â°15â²50â³O	NA	NA	NA	Canada	NA	NA	NA
Normandin, Ã., Vereecken, N. J., Buddle, C. M., & Fournier, V. (2017). Taxonomic and functional trait diversity of wild bees in different urban settings. PeerJ, 5, e3051.	https://doi.org/10.7717/peerj.3051	A.CARLINI	gbif:1357621	body size	ITD	http://purl.obolibrary.org/obo/HAO_0002584	NA	NA	species	3.7	mean	mm	NA	NA	NA	NA	NA	September 2012 & 2150	NA	NA	adult	Montreal, Quebec City	45Â°30â²04â³N; 46Â°48â²08â³N	73Â°39â²22â³O; 71Â°15â²50â³O	NA	NA	NA	Canada	NA	NA	NA
Normandin, Ã., Vereecken, N. J., Buddle, C. M., & Fournier, V. (2017). Taxonomic and functional trait diversity of wild bees in different urban settings. PeerJ, 5, e3051.	https://doi.org/10.7717/peerj.3051	A.CEANOTHI	gbif:1357589	body size	ITD	http://purl.obolibrary.org/obo/HAO_0002584	NA	NA	species	2.73	mean	mm	NA	NA	NA	NA	NA	September 2012 & 2172	NA	NA	adult	Montreal, Quebec City	45Â°30â²04â³N; 46Â°48â²08â³N	73Â°39â²22â³O; 71Â°15â²50â³O	NA	NA	NA	Canada	NA	NA	NA
Normandin, Ã., Vereecken, N. J., Buddle, C. M., & Fournier, V. (2017). Taxonomic and functional trait diversity of wild bees in different urban settings. PeerJ, 5, e3051.	https://doi.org/10.7717/peerj.3051	A.CHROMOTRICHA	gbif:1357394	body size	ITD	http://purl.obolibrary.org/obo/HAO_0002584	NA	NA	species	2.69	mean	mm	NA	NA	NA	NA	NA	September 2012 & 2178	NA	NA	adult	Montreal, Quebec City	45Â°30â²04â³N; 46Â°48â²08â³N	73Â°39â²22â³O; 71Â°15â²50â³O	NA	NA	NA	Canada	NA	NA	NA
Normandin, Ã., Vereecken, N. J., Buddle, C. M., & Fournier, V. (2017). Taxonomic and functional trait diversity of wild bees in different urban settings. PeerJ, 5, e3051.	https://doi.org/10.7717/peerj.3051	A.CLARKELLA	gbif:1357338	body size	ITD	http://purl.obolibrary.org/obo/HAO_0002584	NA	NA	species	3.39	mean	mm	NA	NA	NA	NA	NA	September 2012 & 2175	NA	NA	adult	Montreal, Quebec City	45Â°30â²04â³N; 46Â°48â²08â³N	73Â°39â²22â³O; 71Â°15â²50â³O	NA	NA	NA	Canada	NA	NA	NA
Normandin, Ã., Vereecken, N. J., Buddle, C. M., & Fournier, V. (2017). Taxonomic and functional trait diversity of wild bees in different urban settings. PeerJ, 5, e3051.	https://doi.org/10.7717/peerj.3051	A.COMMODA	gbif:1357248	body size	ITD	http://purl.obolibrary.org/obo/HAO_0002584	NA	NA	species	4	mean	mm	NA	NA	NA	NA	NA	September 2012 & 2149	NA	NA	adult	Montreal, Quebec City	45Â°30â²04â³N; 46Â°48â²08â³N	73Â°39â²22â³O; 71Â°15â²50â³O	NA	NA	NA	Canada	NA	NA	NA
Normandin, Ã., Vereecken, N. J., Buddle, C. M., & Fournier, V. (2017). Taxonomic and functional trait diversity of wild bees in different urban settings. PeerJ, 5, e3051.	https://doi.org/10.7717/peerj.3051	A.CRATAGEI	gbif:1357081	body size	ITD	http://purl.obolibrary.org/obo/HAO_0002584	NA	NA	species	3.4	mean	mm	NA	NA	NA	NA	NA	September 2012 & 2151	NA	NA	adult	Montreal, Quebec City	45Â°30â²04â³N; 46Â°48â²08â³N	73Â°39â²22â³O; 71Â°15â²50â³O	NA	NA	NA	Canada	NA	NA	NA
Normandin, Ã., Vereecken, N. J., Buddle, C. M., & Fournier, V. (2017). Taxonomic and functional trait diversity of wild bees in different urban settings. PeerJ, 5, e3051.	https://doi.org/10.7717/peerj.3051	A.CRESSONII	gbif:1357020	body size	ITD	http://purl.obolibrary.org/obo/HAO_0002584	NA	NA	species	2.72	mean	mm	NA	NA	NA	NA	NA	September 2012 & 2146	NA	NA	adult	Montreal, Quebec City	45Â°30â²04â³N; 46Â°48â²08â³N	73Â°39â²22â³O; 71Â°15â²50â³O	NA	NA	NA	Canada	NA	NA	NA
Normandin, Ã., Vereecken, N. J., Buddle, C. M., & Fournier, V. (2017). Taxonomic and functional trait diversity of wild bees in different urban settings. PeerJ, 5, e3051.	https://doi.org/10.7717/peerj.3051	A.DISTANS	gbif:1358278	body size	ITD	http://purl.obolibrary.org/obo/HAO_0002584	NA	NA	species	1.55	mean	mm	NA	NA	NA	NA	NA	September 2012 & 2187	NA	NA	adult	Montreal, Quebec City	45Â°30â²04â³N; 46Â°48â²08â³N	73Â°39â²22â³O; 71Â°15â²50â³O	NA	NA	NA	Canada	NA	NA	NA
Normandin, Ã., Vereecken, N. J., Buddle, C. M., & Fournier, V. (2017). Taxonomic and functional trait diversity of wild bees in different urban settings. PeerJ, 5, e3051.	https://doi.org/10.7717/peerj.3051	A.DUNNINGI	gbif:1358199	body size	ITD	http://purl.obolibrary.org/obo/HAO_0002584	NA	NA	species	2.51	mean	mm	NA	NA	NA	NA	NA	September 2012 & 2163	NA	NA	adult	Montreal, Quebec City	45Â°30â²04â³N; 46Â°48â²08â³N	73Â°39â²22â³O; 71Â°15â²50â³O	NA	NA	NA	Canada	NA	NA	NA
Normandin, Ã., Vereecken, N. J., Buddle, C. M., & Fournier, V. (2017). Taxonomic and functional trait diversity of wild bees in different urban settings. PeerJ, 5, e3051.	https://doi.org/10.7717/peerj.3051	A.ERIGENIAE*	gbif:1358106	body size	ITD	http://purl.obolibrary.org/obo/HAO_0002584	NA	NA	species	2.3	mean	mm	NA	NA	NA	NA	NA	September 2012 & 2179	NA	NA	adult	Montreal, Quebec City	45Â°30â²04â³N; 46Â°48â²08â³N	73Â°39â²22â³O; 71Â°15â²50â³O	NA	NA	NA	Canada	NA	NA	NA
Normandin, Ã., Vereecken, N. J., Buddle, C. M., & Fournier, V. (2017). Taxonomic and functional trait diversity of wild bees in different urban settings. PeerJ, 5, e3051.	https://doi.org/10.7717/peerj.3051	A.ERYTHROGASTER	gbif:1358091	body size	ITD	http://purl.obolibrary.org/obo/HAO_0002584	NA	NA	species	2.75	mean	mm	NA	NA	NA	NA	NA	September 2012 & 2161	NA	NA	adult	Montreal, Quebec City	45Â°30â²04â³N; 46Â°48â²08â³N	73Â°39â²22â³O; 71Â°15â²50â³O	NA	NA	NA	Canada	NA	NA	NA
Normandin, Ã., Vereecken, N. J., Buddle, C. M., & Fournier, V. (2017). Taxonomic and functional trait diversity of wild bees in different urban settings. PeerJ, 5, e3051.	https://doi.org/10.7717/peerj.3051	A.ERYTHRONII	gbif:1358062	body size	ITD	http://purl.obolibrary.org/obo/HAO_0002584	NA	NA	species	2.2	mean	mm	NA	NA	NA	NA	NA	September 2012 & 2162	NA	NA	adult	Montreal, Quebec City	45Â°30â²04â³N; 46Â°48â²08â³N	73Â°39â²22â³O; 71Â°15â²50â³O	NA	NA	NA	Canada	NA	NA	NA
Normandin, Ã., Vereecken, N. J., Buddle, C. M., & Fournier, V. (2017). Taxonomic and functional trait diversity of wild bees in different urban settings. PeerJ, 5, e3051.	https://doi.org/10.7717/peerj.3051	A.FLORENTINUM	gbif:1334802	body size	ITD	http://purl.obolibrary.org/obo/HAO_0002584	NA	NA	species	4.95	mean	mm	NA	NA	NA	NA	NA	September 2012 & 2104	NA	NA	adult	Montreal, Quebec City	45Â°30â²04â³N; 46Â°48â²08â³N	73Â°39â²22â³O; 71Â°15â²50â³O	NA	NA	NA	Canada	NA	NA	NA
Normandin, Ã., Vereecken, N. J., Buddle, C. M., & Fournier, V. (2017). Taxonomic and functional trait diversity of wild bees in different urban settings. PeerJ, 5, e3051.	https://doi.org/10.7717/peerj.3051	A.FORBESII	gbif:1357888	body size	ITD	http://purl.obolibrary.org/obo/HAO_0002584	NA	NA	species	3	mean	mm	NA	NA	NA	NA	NA	September 2012 & 2166	NA	NA	adult	Montreal, Quebec City	45Â°30â²04â³N; 46Â°48â²08â³N	73Â°39â²22â³O; 71Â°15â²50â³O	NA	NA	NA	Canada	NA	NA	NA
Normandin, Ã., Vereecken, N. J., Buddle, C. M., & Fournier, V. (2017). Taxonomic and functional trait diversity of wild bees in different urban settings. PeerJ, 5, e3051.	https://doi.org/10.7717/peerj.3051	A.FRAGILIS	gbif:1357847	body size	ITD	http://purl.obolibrary.org/obo/HAO_0002584	NA	NA	species	2.5	mean	mm	NA	NA	NA	NA	NA	September 2012 & 2183	NA	NA	adult	Montreal, Quebec City	45Â°30â²04â³N; 46Â°48â²08â³N	73Â°39â²22â³O; 71Â°15â²50â³O	NA	NA	NA	Canada	NA	NA	NA
Normandin, Ã., Vereecken, N. J., Buddle, C. M., & Fournier, V. (2017). Taxonomic and functional trait diversity of wild bees in different urban settings. PeerJ, 5, e3051.	https://doi.org/10.7717/peerj.3051	A.FRIGIDA*	gbif:1357832	body size	ITD	http://purl.obolibrary.org/obo/HAO_0002584	NA	NA	species	3.01	mean	mm	NA	NA	NA	NA	NA	September 2012 & 2155	NA	NA	adult	Montreal, Quebec City	45Â°30â²04â³N; 46Â°48â²08â³N	73Â°39â²22â³O; 71Â°15â²50â³O	NA	NA	NA	Canada	NA	NA	NA
Normandin, Ã., Vereecken, N. J., Buddle, C. M., & Fournier, V. (2017). Taxonomic and functional trait diversity of wild bees in different urban settings. PeerJ, 5, e3051.	https://doi.org/10.7717/peerj.3051	A.GERANII	gbif:1357656	body size	ITD	http://purl.obolibrary.org/obo/HAO_0002584	NA	NA	species	2.66	mean	mm	NA	NA	NA	NA	NA	September 2012 & 2159	NA	NA	adult	Montreal, Quebec City	45Â°30â²04â³N; 46Â°48â²08â³N	73Â°39â²22â³O; 71Â°15â²50â³O	NA	NA	NA	Canada	NA	NA	NA
Normandin, Ã., Vereecken, N. J., Buddle, C. M., & Fournier, V. (2017). Taxonomic and functional trait diversity of wild bees in different urban settings. PeerJ, 5, e3051.	https://doi.org/10.7717/peerj.3051	A.HIPPOTES	gbif:1357400	body size	ITD	http://purl.obolibrary.org/obo/HAO_0002584	NA	NA	species	2.87	mean	mm	NA	NA	NA	NA	NA	September 2012 & 2145	NA	NA	adult	Montreal, Quebec City	45Â°30â²04â³N; 46Â°48â²08â³N	73Â°39â²22â³O; 71Â°15â²50â³O	NA	NA	NA	Canada	NA	NA	NA
Normandin, Ã., Vereecken, N. J., Buddle, C. M., & Fournier, V. (2017). Taxonomic and functional trait diversity of wild bees in different urban settings. PeerJ, 5, e3051.	https://doi.org/10.7717/peerj.3051	A.HIRTICINCTA	gbif:1357383	body size	ITD	http://purl.obolibrary.org/obo/HAO_0002584	NA	NA	species	2.55	mean	mm	NA	NA	NA	NA	NA	September 2012 & 2143	NA	NA	adult	Montreal, Quebec City	45Â°30â²04â³N; 46Â°48â²08â³N	73Â°39â²22â³O; 71Â°15â²50â³O	NA	NA	NA	Canada	NA	NA	NA
Normandin, Ã., Vereecken, N. J., Buddle, C. M., & Fournier, V. (2017). Taxonomic and functional trait diversity of wild bees in different urban settings. PeerJ, 5, e3051.	https://doi.org/10.7717/peerj.3051	A.IMITATRIX	gbif:1357223	body size	ITD	http://purl.obolibrary.org/obo/HAO_0002584	NA	NA	species	1.6	mean	mm	NA	NA	NA	NA	NA	September 2012 & 2173	NA	NA	adult	Montreal, Quebec City	45Â°30â²04â³N; 46Â°48â²08â³N	73Â°39â²22â³O; 71Â°15â²50â³O	NA	NA	NA	Canada	NA	NA	NA
Normandin, Ã., Vereecken, N. J., Buddle, C. M., & Fournier, V. (2017). Taxonomic and functional trait diversity of wild bees in different urban settings. PeerJ, 5, e3051.	https://doi.org/10.7717/peerj.3051	A.INTEGRA	gbif:1357168	body size	ITD	http://purl.obolibrary.org/obo/HAO_0002584	NA	NA	species	2.52	mean	mm	NA	NA	NA	NA	NA	September 2012 & 2174	NA	NA	adult	Montreal, Quebec City	45Â°30â²04â³N; 46Â°48â²08â³N	73Â°39â²22â³O; 71Â°15â²50â³O	NA	NA	NA	Canada	NA	NA	NA
Normandin, Ã., Vereecken, N. J., Buddle, C. M., & Fournier, V. (2017). Taxonomic and functional trait diversity of wild bees in different urban settings. PeerJ, 5, e3051.	https://doi.org/10.7717/peerj.3051	A.MANDIBULARIS*	gbif:1358021	body size	ITD	http://purl.obolibrary.org/obo/HAO_0002584	NA	NA	species	2.17	mean	mm	NA	NA	NA	NA	NA	September 2012 & 2158	NA	NA	adult	Montreal, Quebec City	45Â°30â²04â³N; 46Â°48â²08â³N	73Â°39â²22â³O; 71Â°15â²50â³O	NA	NA	NA	Canada	NA	NA	NA
Normandin, Ã., Vereecken, N. J., Buddle, C. M., & Fournier, V. (2017). Taxonomic and functional trait diversity of wild bees in different urban settings. PeerJ, 5, e3051.	https://doi.org/10.7717/peerj.3051	A.MANICATUM	gbif:1334821	body size	ITD	http://purl.obolibrary.org/obo/HAO_0002584	NA	NA	species	4.13	mean	mm	NA	NA	NA	NA	NA	September 2012 & 2102	NA	NA	adult	Montreal, Quebec City	45Â°30â²04â³N; 46Â°48â²08â³N	73Â°39â²22â³O; 71Â°15â²50â³O	NA	NA	NA	Canada	NA	NA	NA
Normandin, Ã., Vereecken, N. J., Buddle, C. M., & Fournier, V. (2017). Taxonomic and functional trait diversity of wild bees in different urban settings. PeerJ, 5, e3051.	https://doi.org/10.7717/peerj.3051	A.METALLICA	gbif:1353091	body size	ITD	http://purl.obolibrary.org/obo/HAO_0002584	NA	NA	species	2.6	mean	mm	NA	NA	NA	NA	NA	September 2012 & 2063	NA	NA	adult	Montreal, Quebec City	45Â°30â²04â³N; 46Â°48â²08â³N	73Â°39â²22â³O; 71Â°15â²50â³O	NA	NA	NA	Canada	NA	NA	NA
Normandin, Ã., Vereecken, N. J., Buddle, C. M., & Fournier, V. (2017). Taxonomic and functional trait diversity of wild bees in different urban settings. PeerJ, 5, e3051.	https://doi.org/10.7717/peerj.3051	A.MILWAUKIENSIS	gbif:1357746	body size	ITD	http://purl.obolibrary.org/obo/HAO_0002584	NA	NA	species	3.11	mean	mm	NA	NA	NA	NA	NA	September 2012 & 2153	NA	NA	adult	Montreal, Quebec City	45Â°30â²04â³N; 46Â°48â²08â³N	73Â°39â²22â³O; 71Â°15â²50â³O	NA	NA	NA	Canada	NA	NA	NA
Normandin, Ã., Vereecken, N. J., Buddle, C. M., & Fournier, V. (2017). Taxonomic and functional trait diversity of wild bees in different urban settings. PeerJ, 5, e3051.	https://doi.org/10.7717/peerj.3051	A.MISERABILIS	gbif:1357679	body size	ITD	http://purl.obolibrary.org/obo/HAO_0002584	NA	NA	species	1.56	mean	mm	NA	NA	NA	NA	NA	September 2012 & 2152	NA	NA	adult	Montreal, Quebec City	45Â°30â²04â³N; 46Â°48â²08â³N	73Â°39â²22â³O; 71Â°15â²50â³O	NA	NA	NA	Canada	NA	NA	NA
Normandin, Ã., Vereecken, N. J., Buddle, C. M., & Fournier, V. (2017). Taxonomic and functional trait diversity of wild bees in different urban settings. PeerJ, 5, e3051.	https://doi.org/10.7717/peerj.3051	A.MORISONELLA	gbif:1357530	body size	ITD	http://purl.obolibrary.org/obo/HAO_0002584	NA	NA	species	2.93	mean	mm	NA	NA	NA	NA	NA	September 2012 & 2160	NA	NA	adult	Montreal, Quebec City	45Â°30â²04â³N; 46Â°48â²08â³N	73Â°39â²22â³O; 71Â°15â²50â³O	NA	NA	NA	Canada	NA	NA	NA
Normandin, Ã., Vereecken, N. J., Buddle, C. M., & Fournier, V. (2017). Taxonomic and functional trait diversity of wild bees in different urban settings. PeerJ, 5, e3051.	https://doi.org/10.7717/peerj.3051	A.NASSONI	gbif:1357506	body size	ITD	http://purl.obolibrary.org/obo/HAO_0002584	NA	NA	species	1.65	mean	mm	NA	NA	NA	NA	NA	September 2012 & 2167	NA	NA	adult	Montreal, Quebec City	45Â°30â²04â³N; 46Â°48â²08â³N	73Â°39â²22â³O; 71Â°15â²50â³O	NA	NA	NA	Canada	NA	NA	NA
Normandin, Ã., Vereecken, N. J., Buddle, C. M., & Fournier, V. (2017). Taxonomic and functional trait diversity of wild bees in different urban settings. PeerJ, 5, e3051.	https://doi.org/10.7717/peerj.3051	A.NIGRAE	gbif:1357360	body size	ITD	http://purl.obolibrary.org/obo/HAO_0002584	NA	NA	species	1.9	mean	mm	NA	NA	NA	NA	NA	September 2012 & 2147	NA	NA	adult	Montreal, Quebec City	45Â°30â²04â³N; 46Â°48â²08â³N	73Â°39â²22â³O; 71Â°15â²50â³O	NA	NA	NA	Canada	NA	NA	NA
Normandin, Ã., Vereecken, N. J., Buddle, C. M., & Fournier, V. (2017). Taxonomic and functional trait diversity of wild bees in different urban settings. PeerJ, 5, e3051.	https://doi.org/10.7717/peerj.3051	A.NIVALIS	gbif:1357243	body size	ITD	http://purl.obolibrary.org/obo/HAO_0002584	NA	NA	species	2.75	mean	mm	NA	NA	NA	NA	NA	September 2012 & 2148	NA	NA	adult	Montreal, Quebec City	45Â°30â²04â³N; 46Â°48â²08â³N	73Â°39â²22â³O; 71Â°15â²50â³O	NA	NA	NA	Canada	NA	NA	NA
Normandin, Ã., Vereecken, N. J., Buddle, C. M., & Fournier, V. (2017). Taxonomic and functional trait diversity of wild bees in different urban settings. PeerJ, 5, e3051.	https://doi.org/10.7717/peerj.3051	A.NUBECULA	gbif:1357197	body size	ITD	http://purl.obolibrary.org/obo/HAO_0002584	NA	NA	species	1.95	mean	mm	NA	NA	NA	NA	NA	September 2012 & 2182	NA	NA	adult	Montreal, Quebec City	45Â°30â²04â³N; 46Â°48â²08â³N	73Â°39â²22â³O; 71Â°15â²50â³O	NA	NA	NA	Canada	NA	NA	NA
Normandin, Ã., Vereecken, N. J., Buddle, C. M., & Fournier, V. (2017). Taxonomic and functional trait diversity of wild bees in different urban settings. PeerJ, 5, e3051.	https://doi.org/10.7717/peerj.3051	A.OBLONGATUM	gbif:1334902	body size	ITD	http://purl.obolibrary.org/obo/HAO_0002584	NA	NA	species	3.6	mean	mm	NA	NA	NA	NA	NA	September 2012 & 2103	NA	NA	adult	Montreal, Quebec City	45Â°30â²04â³N; 46Â°48â²08â³N	73Â°39â²22â³O; 71Â°15â²50â³O	NA	NA	NA	Canada	NA	NA	NA
Normandin, Ã., Vereecken, N. J., Buddle, C. M., & Fournier, V. (2017). Taxonomic and functional trait diversity of wild bees in different urban settings. PeerJ, 5, e3051.	https://doi.org/10.7717/peerj.3051	A.PERPLEXA*	gbif:1358224	body size	ITD	http://purl.obolibrary.org/obo/HAO_0002584	NA	NA	species	3.2	mean	mm	NA	NA	NA	NA	NA	September 2012 & 2156	NA	NA	adult	Montreal, Quebec City	45Â°30â²04â³N; 46Â°48â²08â³N	73Â°39â²22â³O; 71Â°15â²50â³O	NA	NA	NA	Canada	NA	NA	NA
Normandin, Ã., Vereecken, N. J., Buddle, C. M., & Fournier, V. (2017). Taxonomic and functional trait diversity of wild bees in different urban settings. PeerJ, 5, e3051.	https://doi.org/10.7717/peerj.3051	A.PERSIMULATA	gbif:1358193	body size	ITD	http://purl.obolibrary.org/obo/HAO_0002584	NA	NA	species	2.31	mean	mm	NA	NA	NA	NA	NA	September 2012 & 2164	NA	NA	adult	Montreal, Quebec City	45Â°30â²04â³N; 46Â°48â²08â³N	73Â°39â²22â³O; 71Â°15â²50â³O	NA	NA	NA	Canada	NA	NA	NA
Normandin, Ã., Vereecken, N. J., Buddle, C. M., & Fournier, V. (2017). Taxonomic and functional trait diversity of wild bees in different urban settings. PeerJ, 5, e3051.	https://doi.org/10.7717/peerj.3051	A.PLATYPARIA	gbif:1357608	body size	ITD	http://purl.obolibrary.org/obo/HAO_0002584	NA	NA	species	1.6	mean	mm	NA	NA	NA	NA	NA	September 2012 & 2185	NA	NA	adult	Montreal, Quebec City	45Â°30â²04â³N; 46Â°48â²08â³N	73Â°39â²22â³O; 71Â°15â²50â³O	NA	NA	NA	Canada	NA	NA	NA
Normandin, Ã., Vereecken, N. J., Buddle, C. M., & Fournier, V. (2017). Taxonomic and functional trait diversity of wild bees in different urban settings. PeerJ, 5, e3051.	https://doi.org/10.7717/peerj.3051	A.PURA	gbif:1352791	body size	ITD	http://purl.obolibrary.org/obo/HAO_0002584	NA	NA	species	2.55	mean	mm	NA	NA	NA	NA	NA	September 2012 & 2061	NA	NA	adult	Montreal, Quebec City	45Â°30â²04â³N; 46Â°48â²08â³N	73Â°39â²22â³O; 71Â°15â²50â³O	NA	NA	NA	Canada	NA	NA	NA
Normandin, Ã., Vereecken, N. J., Buddle, C. M., & Fournier, V. (2017). Taxonomic and functional trait diversity of wild bees in different urban settings. PeerJ, 5, e3051.	https://doi.org/10.7717/peerj.3051	A.REGULARIS	gbif:1357735	body size	ITD	http://purl.obolibrary.org/obo/HAO_0002584	NA	NA	species	3.53	mean	mm	NA	NA	NA	NA	NA	September 2012 & 2189	NA	NA	adult	Montreal, Quebec City	45Â°30â²04â³N; 46Â°48â²08â³N	73Â°39â²22â³O; 71Â°15â²50â³O	NA	NA	NA	Canada	NA	NA	NA
Normandin, Ã., Vereecken, N. J., Buddle, C. M., & Fournier, V. (2017). Taxonomic and functional trait diversity of wild bees in different urban settings. PeerJ, 5, e3051.	https://doi.org/10.7717/peerj.3051	A.ROBERTSONI	gbif:1357649	body size	ITD	http://purl.obolibrary.org/obo/HAO_0002584	NA	NA	species	1.69	mean	mm	NA	NA	NA	NA	NA	September 2012 & 2170	NA	NA	adult	Montreal, Quebec City	45Â°30â²04â³N; 46Â°48â²08â³N	73Â°39â²22â³O; 71Â°15â²50â³O	NA	NA	NA	Canada	NA	NA	NA
Normandin, Ã., Vereecken, N. J., Buddle, C. M., & Fournier, V. (2017). Taxonomic and functional trait diversity of wild bees in different urban settings. PeerJ, 5, e3051.	https://doi.org/10.7717/peerj.3051	A.RUFOSIGNATA	gbif:1357510	body size	ITD	http://purl.obolibrary.org/obo/HAO_0002584	NA	NA	species	2.57	mean	mm	NA	NA	NA	NA	NA	September 2012 & 2188	NA	NA	adult	Montreal, Quebec City	45Â°30â²04â³N; 46Â°48â²08â³N	73Â°39â²22â³O; 71Â°15â²50â³O	NA	NA	NA	Canada	NA	NA	NA
Normandin, Ã., Vereecken, N. J., Buddle, C. M., & Fournier, V. (2017). Taxonomic and functional trait diversity of wild bees in different urban settings. PeerJ, 5, e3051.	https://doi.org/10.7717/peerj.3051	A.RUGOSA	gbif:1357496	body size	ITD	http://purl.obolibrary.org/obo/HAO_0002584	NA	NA	species	3.28	mean	mm	NA	NA	NA	NA	NA	September 2012 & 2165	NA	NA	adult	Montreal, Quebec City	45Â°30â²04â³N; 46Â°48â²08â³N	73Â°39â²22â³O; 71Â°15â²50â³O	NA	NA	NA	Canada	NA	NA	NA
Normandin, Ã., Vereecken, N. J., Buddle, C. M., & Fournier, V. (2017). Taxonomic and functional trait diversity of wild bees in different urban settings. PeerJ, 5, e3051.	https://doi.org/10.7717/peerj.3051	A.SIGMUNDI	gbif:1357247	body size	ITD	http://purl.obolibrary.org/obo/HAO_0002584	NA	NA	species	3.1	mean	mm	NA	NA	NA	NA	NA	September 2012 & 2184	NA	NA	adult	Montreal, Quebec City	45Â°30â²04â³N; 46Â°48â²08â³N	73Â°39â²22â³O; 71Â°15â²50â³O	NA	NA	NA	Canada	NA	NA	NA
Normandin, Ã., Vereecken, N. J., Buddle, C. M., & Fournier, V. (2017). Taxonomic and functional trait diversity of wild bees in different urban settings. PeerJ, 5, e3051.	https://doi.org/10.7717/peerj.3051	A.SIMPLEX	gbif:1357232	body size	ITD	http://purl.obolibrary.org/obo/HAO_0002584	NA	NA	species	2.01	mean	mm	NA	NA	NA	NA	NA	September 2012 & 2190	NA	NA	adult	Montreal, Quebec City	45Â°30â²04â³N; 46Â°48â²08â³N	73Â°39â²22â³O; 71Â°15â²50â³O	NA	NA	NA	Canada	NA	NA	NA
Normandin, Ã., Vereecken, N. J., Buddle, C. M., & Fournier, V. (2017). Taxonomic and functional trait diversity of wild bees in different urban settings. PeerJ, 5, e3051.	https://doi.org/10.7717/peerj.3051	A.SPIREANA	gbif:1357051	body size	ITD	http://purl.obolibrary.org/obo/HAO_0002584	NA	NA	species	2.66	mean	mm	NA	NA	NA	NA	NA	September 2012 & 2168	NA	NA	adult	Montreal, Quebec City	45Â°30â²04â³N; 46Â°48â²08â³N	73Â°39â²22â³O; 71Â°15â²50â³O	NA	NA	NA	Canada	NA	NA	NA
Normandin, Ã., Vereecken, N. J., Buddle, C. M., & Fournier, V. (2017). Taxonomic and functional trait diversity of wild bees in different urban settings. PeerJ, 5, e3051.	https://doi.org/10.7717/peerj.3051	A.TERMINALIS	gbif:5040457	body size	ITD	http://purl.obolibrary.org/obo/HAO_0002584	NA	NA	species	3.04	mean	mm	NA	NA	NA	NA	NA	September 2012 & 2083	NA	NA	adult	Montreal, Quebec City	45Â°30â²04â³N; 46Â°48â²08â³N	73Â°39â²22â³O; 71Â°15â²50â³O	NA	NA	NA	Canada	NA	NA	NA
Normandin, Ã., Vereecken, N. J., Buddle, C. M., & Fournier, V. (2017). Taxonomic and functional trait diversity of wild bees in different urban settings. PeerJ, 5, e3051.	https://doi.org/10.7717/peerj.3051	A.TEXANA	gbif:5042859	body size	ITD	http://purl.obolibrary.org/obo/HAO_0002584	NA	NA	species	2.73	mean	mm	NA	NA	NA	NA	NA	September 2012 & 2064	NA	NA	adult	Montreal, Quebec City	45Â°30â²04â³N; 46Â°48â²08â³N	73Â°39â²22â³O; 71Â°15â²50â³O	NA	NA	NA	Canada	NA	NA	NA
Normandin, Ã., Vereecken, N. J., Buddle, C. M., & Fournier, V. (2017). Taxonomic and functional trait diversity of wild bees in different urban settings. PeerJ, 5, e3051.	https://doi.org/10.7717/peerj.3051	A.VICINA	gbif:1357790	body size	ITD	http://purl.obolibrary.org/obo/HAO_0002584	NA	NA	species	3.35	mean	mm	NA	NA	NA	NA	NA	September 2012 & 2154	NA	NA	adult	Montreal, Quebec City	45Â°30â²04â³N; 46Â°48â²08â³N	73Â°39â²22â³O; 71Â°15â²50â³O	NA	NA	NA	Canada	NA	NA	NA
Normandin, Ã., Vereecken, N. J., Buddle, C. M., & Fournier, V. (2017). Taxonomic and functional trait diversity of wild bees in different urban settings. PeerJ, 5, e3051.	https://doi.org/10.7717/peerj.3051	A.VIRESCENS	gbif:5042879	body size	ITD	http://purl.obolibrary.org/obo/HAO_0002584	NA	NA	species	3.39	mean	mm	NA	NA	NA	NA	NA	September 2012 & 2062	NA	NA	adult	Montreal, Quebec City	45Â°30â²04â³N; 46Â°48â²08â³N	73Â°39â²22â³O; 71Â°15â²50â³O	NA	NA	NA	Canada	NA	NA	NA
Normandin, Ã., Vereecken, N. J., Buddle, C. M., & Fournier, V. (2017). Taxonomic and functional trait diversity of wild bees in different urban settings. PeerJ, 5, e3051.	https://doi.org/10.7717/peerj.3051	A.WHEELERI	gbif:1357536	body size	ITD	http://purl.obolibrary.org/obo/HAO_0002584	NA	NA	species	2.3	mean	mm	NA	NA	NA	NA	NA	September 2012 & 2144	NA	NA	adult	Montreal, Quebec City	45Â°30â²04â³N; 46Â°48â²08â³N	73Â°39â²22â³O; 71Â°15â²50â³O	NA	NA	NA	Canada	NA	NA	NA
Normandin, Ã., Vereecken, N. J., Buddle, C. M., & Fournier, V. (2017). Taxonomic and functional trait diversity of wild bees in different urban settings. PeerJ, 5, e3051.	https://doi.org/10.7717/peerj.3051	A.WILKELLA	gbif:1358128	body size	ITD	http://purl.obolibrary.org/obo/HAO_0002584	NA	NA	species	2.95	mean	mm	NA	NA	NA	NA	NA	September 2012 & 2171	NA	NA	adult	Montreal, Quebec City	45Â°30â²04â³N; 46Â°48â²08â³N	73Â°39â²22â³O; 71Â°15â²50â³O	NA	NA	NA	Canada	NA	NA	NA
Normandin, Ã., Vereecken, N. J., Buddle, C. M., & Fournier, V. (2017). Taxonomic and functional trait diversity of wild bees in different urban settings. PeerJ, 5, e3051.	https://doi.org/10.7717/peerj.3051	A.WSCRIPTA	gbif:1357501	body size	ITD	http://purl.obolibrary.org/obo/HAO_0002584	NA	NA	species	2.7	mean	mm	NA	NA	NA	NA	NA	September 2012 & 2180	NA	NA	adult	Montreal, Quebec City	45Â°30â²04â³N; 46Â°48â²08â³N	73Â°39â²22â³O; 71Â°15â²50â³O	NA	NA	NA	Canada	NA	NA	NA
Normandin, Ã., Vereecken, N. J., Buddle, C. M., & Fournier, V. (2017). Taxonomic and functional trait diversity of wild bees in different urban settings. PeerJ, 5, e3051.	https://doi.org/10.7717/peerj.3051	A.ZIZIEA	gbif:1357441	body size	ITD	http://purl.obolibrary.org/obo/HAO_0002584	NA	NA	species	2.3	mean	mm	NA	NA	NA	NA	NA	September 2012 & 2157	NA	NA	adult	Montreal, Quebec City	45Â°30â²04â³N; 46Â°48â²08â³N	73Â°39â²22â³O; 71Â°15â²50â³O	NA	NA	NA	Canada	NA	NA	NA
Giannini, T. C., Costa, W. F., Borges, R. C., Miranda, L., da Costa, C. P. W., Saraiva, A. M., & Imperatriz Fonseca, V. L. (2020). Climate change in the Eastern Amazon: crop-pollinator and occurrence-restricted bees are potentially more affected. Regional Environmental Change, 20(1), 9.	https://doi.org/10.1007/s10113-020-01611-y	Acamptopoeum prinii	gbif:1355842	body size	ITD	http://purl.obolibrary.org/obo/HAO_0002584	NA	NA	species	2	mean	mm	38	NA	NA	NA	1	NA	NA	NA	adult	CarajÃ¡s National Forest	5Â° 52â² 11â³ to 6Â° 32â² 13â³ S	49Â° 53â² 28â³ to 50Â° 44â² 29â³ W	NA	NA	NA	Brazil	NA	NA	NA
Giannini, T. C., Costa, W. F., Borges, R. C., Miranda, L., da Costa, C. P. W., Saraiva, A. M., & Imperatriz Fonseca, V. L. (2020). Climate change in the Eastern Amazon: crop-pollinator and occurrence-restricted bees are potentially more affected. Regional Environmental Change, 20(1), 9.	https://doi.org/10.1007/s10113-020-01611-y	Acanthopus palmatus	gbif:5975278	body size	ITD	http://purl.obolibrary.org/obo/HAO_0002584	NA	NA	species	5	mean	mm	10	NA	NA	NA	2	NA	NA	NA	adult	CarajÃ¡s National Forest	5Â° 52â² 11â³ to 6Â° 32â² 13â³ S	49Â° 53â² 28â³ to 50Â° 44â² 29â³ W	NA	NA	NA	Brazil	NA	NA	NA
Kazenel, M. R., Wright, K. W., Griswold, T., Whitney, K. D., & Rudgers, J. A. (2024). Heat and desiccation tolerances predict bee abundance under climate change. Nature, 628(8007), 342Ð348. https://doi.org/10.1038/s41586-024-07241-2	https://doi.org/10.1038/s41586-024-07241-2	Agapostemon angelicus	gbif:5042862	body size	ITD	http://purl.obolibrary.org/obo/HAO_0002584	Cane, J. H. (1987). Estimation of bee size using intertegular span (Apoidea). Journal of the Kansas Entomological Society, 145-147.	NA	single observation	1.73	mean	mm	NA	NA	NA	NA	NA	2001	NA	F	adult	Sevilleta National Wildlife Refuge	NA	NA	NA	NA	NA	USA	New Mexico	NA	shrubland; grassland
Kazenel, M. R., Wright, K. W., Griswold, T., Whitney, K. D., & Rudgers, J. A. (2024). Heat and desiccation tolerances predict bee abundance under climate change. Nature, 628(8007), 342Ð348. https://doi.org/10.1038/s41586-024-07241-2	https://doi.org/10.1038/s41586-024-07241-2	Agapostemon angelicus	gbif:5042862	body size	ITD	http://purl.obolibrary.org/obo/HAO_0002584	Cane, J. H. (1987). Estimation of bee size using intertegular span (Apoidea). Journal of the Kansas Entomological Society, 145-147.	NA	single observation	1.93	mean	mm	NA	NA	NA	NA	NA	2001	NA	F	adult	Sevilleta National Wildlife Refuge	NA	NA	NA	NA	NA	USA	New Mexico	NA	shrubland; grassland
Kazenel, M. R., Wright, K. W., Griswold, T., Whitney, K. D., & Rudgers, J. A. (2024). Heat and desiccation tolerances predict bee abundance under climate change. Nature, 628(8007), 342Ð348. https://doi.org/10.1038/s41586-024-07241-2	https://doi.org/10.1038/s41586-024-07241-2	Agapostemon angelicus	gbif:5042862	body size	ITD	http://purl.obolibrary.org/obo/HAO_0002584	Cane, J. H. (1987). Estimation of bee size using intertegular span (Apoidea). Journal of the Kansas Entomological Society, 145-147.	NA	single observation	1.93	mean	mm	NA	NA	NA	NA	NA	2001	NA	F	adult	Sevilleta National Wildlife Refuge	NA	NA	NA	NA	NA	USA	New Mexico	NA	shrubland; grassland
Kazenel, M. R., Wright, K. W., Griswold, T., Whitney, K. D., & Rudgers, J. A. (2024). Heat and desiccation tolerances predict bee abundance under climate change. Nature, 628(8007), 342Ð348. https://doi.org/10.1038/s41586-024-07241-2	https://doi.org/10.1038/s41586-024-07241-2	Agapostemon angelicus	gbif:5042862	body size	ITD	http://purl.obolibrary.org/obo/HAO_0002584	Cane, J. H. (1987). Estimation of bee size using intertegular span (Apoidea). Journal of the Kansas Entomological Society, 145-147.	NA	single observation	1.69	mean	mm	NA	NA	NA	NA	NA	2001	NA	F	adult	Sevilleta National Wildlife Refuge	NA	NA	NA	NA	NA	USA	New Mexico	NA	shrubland; grassland
Kazenel, M. R., Wright, K. W., Griswold, T., Whitney, K. D., & Rudgers, J. A. (2024). Heat and desiccation tolerances predict bee abundance under climate change. Nature, 628(8007), 342Ð348. https://doi.org/10.1038/s41586-024-07241-2	https://doi.org/10.1038/s41586-024-07241-2	Agapostemon angelicus	gbif:5042862	body size	ITD	http://purl.obolibrary.org/obo/HAO_0002584	Cane, J. H. (1987). Estimation of bee size using intertegular span (Apoidea). Journal of the Kansas Entomological Society, 145-147.	NA	single observation	1.77	mean	mm	NA	NA	NA	NA	NA	2001	NA	F	adult	Sevilleta National Wildlife Refuge	NA	NA	NA	NA	NA	USA	New Mexico	NA	shrubland; grassland
Kazenel, M. R., Wright, K. W., Griswold, T., Whitney, K. D., & Rudgers, J. A. (2024). Heat and desiccation tolerances predict bee abundance under climate change. Nature, 628(8007), 342Ð348. https://doi.org/10.1038/s41586-024-07241-2	https://doi.org/10.1038/s41586-024-07241-2	Agapostemon angelicus	gbif:5042862	body size	ITD	http://purl.obolibrary.org/obo/HAO_0002584	Cane, J. H. (1987). Estimation of bee size using intertegular span (Apoidea). Journal of the Kansas Entomological Society, 145-147.	NA	single observation	1.89	mean	mm	NA	NA	NA	NA	NA	2001	NA	F	adult	Sevilleta National Wildlife Refuge	NA	NA	NA	NA	NA	USA	New Mexico	NA	shrubland; grassland
Kazenel, M. R., Wright, K. W., Griswold, T., Whitney, K. D., & Rudgers, J. A. (2024). Heat and desiccation tolerances predict bee abundance under climate change. Nature, 628(8007), 342Ð348. https://doi.org/10.1038/s41586-024-07241-2	https://doi.org/10.1038/s41586-024-07241-2	Agapostemon angelicus	gbif:5042862	body size	ITD	http://purl.obolibrary.org/obo/HAO_0002584	Cane, J. H. (1987). Estimation of bee size using intertegular span (Apoidea). Journal of the Kansas Entomological Society, 145-147.	NA	single observation	2.08	mean	mm	NA	NA	NA	NA	NA	2001	NA	F	adult	Sevilleta National Wildlife Refuge	NA	NA	NA	NA	NA	USA	New Mexico	NA	shrubland; grassland
Kazenel, M. R., Wright, K. W., Griswold, T., Whitney, K. D., & Rudgers, J. A. (2024). Heat and desiccation tolerances predict bee abundance under climate change. Nature, 628(8007), 342Ð348. https://doi.org/10.1038/s41586-024-07241-2	https://doi.org/10.1038/s41586-024-07241-2	Agapostemon angelicus	gbif:5042862	body size	ITD	http://purl.obolibrary.org/obo/HAO_0002584	Cane, J. H. (1987). Estimation of bee size using intertegular span (Apoidea). Journal of the Kansas Entomological Society, 145-147.	NA	single observation	1.84	mean	mm	NA	NA	NA	NA	NA	2001	NA	F	adult	Sevilleta National Wildlife Refuge	NA	NA	NA	NA	NA	USA	New Mexico	NA	shrubland; grassland
Kazenel, M. R., Wright, K. W., Griswold, T., Whitney, K. D., & Rudgers, J. A. (2024). Heat and desiccation tolerances predict bee abundance under climate change. Nature, 628(8007), 342Ð348. https://doi.org/10.1038/s41586-024-07241-2	https://doi.org/10.1038/s41586-024-07241-2	Agapostemon angelicus	gbif:5042862	body size	ITD	http://purl.obolibrary.org/obo/HAO_0002584	Cane, J. H. (1987). Estimation of bee size using intertegular span (Apoidea). Journal of the Kansas Entomological Society, 145-147.	NA	single observation	1.8	mean	mm	NA	NA	NA	NA	NA	2001	NA	F	adult	Sevilleta National Wildlife Refuge	NA	NA	NA	NA	NA	USA	New Mexico	NA	shrubland; grassland
Kazenel, M. R., Wright, K. W., Griswold, T., Whitney, K. D., & Rudgers, J. A. (2024). Heat and desiccation tolerances predict bee abundance under climate change. Nature, 628(8007), 342Ð348. https://doi.org/10.1038/s41586-024-07241-2	https://doi.org/10.1038/s41586-024-07241-2	Agapostemon angelicus	gbif:5042862	body size	ITD	http://purl.obolibrary.org/obo/HAO_0002584	Cane, J. H. (1987). Estimation of bee size using intertegular span (Apoidea). Journal of the Kansas Entomological Society, 145-147.	NA	single observation	1.8	mean	mm	NA	NA	NA	NA	NA	2001	NA	F	adult	Sevilleta National Wildlife Refuge	NA	NA	NA	NA	NA	USA	New Mexico	NA	shrubland; grassland
Kazenel, M. R., Wright, K. W., Griswold, T., Whitney, K. D., & Rudgers, J. A. (2024). Heat and desiccation tolerances predict bee abundance under climate change. Nature, 628(8007), 342Ð348. https://doi.org/10.1038/s41586-024-07241-2	https://doi.org/10.1038/s41586-024-07241-2	Agapostemon angelicus	gbif:5042862	body size	ITD	http://purl.obolibrary.org/obo/HAO_0002584	Cane, J. H. (1987). Estimation of bee size using intertegular span (Apoidea). Journal of the Kansas Entomological Society, 145-147.	NA	single observation	1.7	mean	mm	NA	NA	NA	NA	NA	2001	NA	F	adult	Sevilleta National Wildlife Refuge	NA	NA	NA	NA	NA	USA	New Mexico	NA	shrubland; grassland
Kazenel, M. R., Wright, K. W., Griswold, T., Whitney, K. D., & Rudgers, J. A. (2024). Heat and desiccation tolerances predict bee abundance under climate change. Nature, 628(8007), 342Ð348. https://doi.org/10.1038/s41586-024-07241-2	https://doi.org/10.1038/s41586-024-07241-2	Agapostemon angelicus	gbif:5042862	body size	ITD	http://purl.obolibrary.org/obo/HAO_0002584	Cane, J. H. (1987). Estimation of bee size using intertegular span (Apoidea). Journal of the Kansas Entomological Society, 145-147.	NA	single observation	1.92	mean	mm	NA	NA	NA	NA	NA	2001	NA	F	adult	Sevilleta National Wildlife Refuge	NA	NA	NA	NA	NA	USA	New Mexico	NA	shrubland; grassland
Kazenel, M. R., Wright, K. W., Griswold, T., Whitney, K. D., & Rudgers, J. A. (2024). Heat and desiccation tolerances predict bee abundance under climate change. Nature, 628(8007), 342Ð348. https://doi.org/10.1038/s41586-024-07241-2	https://doi.org/10.1038/s41586-024-07241-2	Agapostemon angelicus	gbif:5042862	body size	ITD	http://purl.obolibrary.org/obo/HAO_0002584	Cane, J. H. (1987). Estimation of bee size using intertegular span (Apoidea). Journal of the Kansas Entomological Society, 145-147.	NA	single observation	1.86	mean	mm	NA	NA	NA	NA	NA	2001	NA	F	adult	Sevilleta National Wildlife Refuge	NA	NA	NA	NA	NA	USA	New Mexico	NA	shrubland; grassland
Kazenel, M. R., Wright, K. W., Griswold, T., Whitney, K. D., & Rudgers, J. A. (2024). Heat and desiccation tolerances predict bee abundance under climate change. Nature, 628(8007), 342Ð348. https://doi.org/10.1038/s41586-024-07241-2	https://doi.org/10.1038/s41586-024-07241-2	Agapostemon angelicus	gbif:5042862	body size	ITD	http://purl.obolibrary.org/obo/HAO_0002584	Cane, J. H. (1987). Estimation of bee size using intertegular span (Apoidea). Journal of the Kansas Entomological Society, 145-147.	NA	single observation	1.89	mean	mm	NA	NA	NA	NA	NA	2001	NA	F	adult	Sevilleta National Wildlife Refuge	NA	NA	NA	NA	NA	USA	New Mexico	NA	shrubland; grassland
Kazenel, M. R., Wright, K. W., Griswold, T., Whitney, K. D., & Rudgers, J. A. (2024). Heat and desiccation tolerances predict bee abundance under climate change. Nature, 628(8007), 342Ð348. https://doi.org/10.1038/s41586-024-07241-2	https://doi.org/10.1038/s41586-024-07241-2	Agapostemon angelicus	gbif:5042862	body size	ITD	http://purl.obolibrary.org/obo/HAO_0002584	Cane, J. H. (1987). Estimation of bee size using intertegular span (Apoidea). Journal of the Kansas Entomological Society, 145-147.	NA	single observation	1.76	mean	mm	NA	NA	NA	NA	NA	2001	NA	F	adult	Sevilleta National Wildlife Refuge	NA	NA	NA	NA	NA	USA	New Mexico	NA	shrubland; grassland
Kazenel, M. R., Wright, K. W., Griswold, T., Whitney, K. D., & Rudgers, J. A. (2024). Heat and desiccation tolerances predict bee abundance under climate change. Nature, 628(8007), 342Ð348. https://doi.org/10.1038/s41586-024-07241-2	https://doi.org/10.1038/s41586-024-07241-2	Agapostemon angelicus	gbif:5042862	body size	ITD	http://purl.obolibrary.org/obo/HAO_0002584	Cane, J. H. (1987). Estimation of bee size using intertegular span (Apoidea). Journal of the Kansas Entomological Society, 145-147.	NA	single observation	1.79	mean	mm	NA	NA	NA	NA	NA	2001	NA	F	adult	Sevilleta National Wildlife Refuge	NA	NA	NA	NA	NA	USA	New Mexico	NA	shrubland; grassland
Kazenel, M. R., Wright, K. W., Griswold, T., Whitney, K. D., & Rudgers, J. A. (2024). Heat and desiccation tolerances predict bee abundance under climate change. Nature, 628(8007), 342Ð348. https://doi.org/10.1038/s41586-024-07241-2	https://doi.org/10.1038/s41586-024-07241-2	Agapostemon angelicus	gbif:5042862	body size	ITD	http://purl.obolibrary.org/obo/HAO_0002584	Cane, J. H. (1987). Estimation of bee size using intertegular span (Apoidea). Journal of the Kansas Entomological Society, 145-147.	NA	single observation	1.65	mean	mm	NA	NA	NA	NA	NA	2001	NA	F	adult	Sevilleta National Wildlife Refuge	NA	NA	NA	NA	NA	USA	New Mexico	NA	shrubland; grassland
Kazenel, M. R., Wright, K. W., Griswold, T., Whitney, K. D., & Rudgers, J. A. (2024). Heat and desiccation tolerances predict bee abundance under climate change. Nature, 628(8007), 342Ð348. https://doi.org/10.1038/s41586-024-07241-2	https://doi.org/10.1038/s41586-024-07241-2	Agapostemon angelicus	gbif:5042862	body size	ITD	http://purl.obolibrary.org/obo/HAO_0002584	Cane, J. H. (1987). Estimation of bee size using intertegular span (Apoidea). Journal of the Kansas Entomological Society, 145-147.	NA	single observation	1.81	mean	mm	NA	NA	NA	NA	NA	2001	NA	F	adult	Sevilleta National Wildlife Refuge	NA	NA	NA	NA	NA	USA	New Mexico	NA	shrubland; grassland
Kazenel, M. R., Wright, K. W., Griswold, T., Whitney, K. D., & Rudgers, J. A. (2024). Heat and desiccation tolerances predict bee abundance under climate change. Nature, 628(8007), 342Ð348. https://doi.org/10.1038/s41586-024-07241-2	https://doi.org/10.1038/s41586-024-07241-2	Agapostemon angelicus	gbif:5042862	body size	ITD	http://purl.obolibrary.org/obo/HAO_0002584	Cane, J. H. (1987). Estimation of bee size using intertegular span (Apoidea). Journal of the Kansas Entomological Society, 145-147.	NA	single observation	1.66	mean	mm	NA	NA	NA	NA	NA	2001	NA	F	adult	Sevilleta National Wildlife Refuge	NA	NA	NA	NA	NA	USA	New Mexico	NA	shrubland; grassland
Kazenel, M. R., Wright, K. W., Griswold, T., Whitney, K. D., & Rudgers, J. A. (2024). Heat and desiccation tolerances predict bee abundance under climate change. Nature, 628(8007), 342Ð348. https://doi.org/10.1038/s41586-024-07241-2	https://doi.org/10.1038/s41586-024-07241-2	Agapostemon angelicus	gbif:5042862	body size	ITD	http://purl.obolibrary.org/obo/HAO_0002584	Cane, J. H. (1987). Estimation of bee size using intertegular span (Apoidea). Journal of the Kansas Entomological Society, 145-147.	NA	single observation	1.96	mean	mm	NA	NA	NA	NA	NA	2001	NA	F	adult	Sevilleta National Wildlife Refuge	NA	NA	NA	NA	NA	USA	New Mexico	NA	shrubland; grassland
Kazenel, M. R., Wright, K. W., Griswold, T., Whitney, K. D., & Rudgers, J. A. (2024). Heat and desiccation tolerances predict bee abundance under climate change. Nature, 628(8007), 342Ð348. https://doi.org/10.1038/s41586-024-07241-2	https://doi.org/10.1038/s41586-024-07241-2	Agapostemon angelicus	gbif:5042862	body size	ITD	http://purl.obolibrary.org/obo/HAO_0002584	Cane, J. H. (1987). Estimation of bee size using intertegular span (Apoidea). Journal of the Kansas Entomological Society, 145-147.	NA	single observation	1.99	mean	mm	NA	NA	NA	NA	NA	2001	NA	F	adult	Sevilleta National Wildlife Refuge	NA	NA	NA	NA	NA	USA	New Mexico	NA	shrubland; grassland
Kazenel, M. R., Wright, K. W., Griswold, T., Whitney, K. D., & Rudgers, J. A. (2024). Heat and desiccation tolerances predict bee abundance under climate change. Nature, 628(8007), 342Ð348. https://doi.org/10.1038/s41586-024-07241-2	https://doi.org/10.1038/s41586-024-07241-2	Agapostemon angelicus	gbif:5042862	body size	ITD	http://purl.obolibrary.org/obo/HAO_0002584	Cane, J. H. (1987). Estimation of bee size using intertegular span (Apoidea). Journal of the Kansas Entomological Society, 145-147.	NA	single observation	1.77	mean	mm	NA	NA	NA	NA	NA	2001	NA	F	adult	Sevilleta National Wildlife Refuge	NA	NA	NA	NA	NA	USA	New Mexico	NA	shrubland; grassland
Kazenel, M. R., Wright, K. W., Griswold, T., Whitney, K. D., & Rudgers, J. A. (2024). Heat and desiccation tolerances predict bee abundance under climate change. Nature, 628(8007), 342Ð348. https://doi.org/10.1038/s41586-024-07241-2	https://doi.org/10.1038/s41586-024-07241-2	Agapostemon angelicus	gbif:5042862	body size	ITD	http://purl.obolibrary.org/obo/HAO_0002584	Cane, J. H. (1987). Estimation of bee size using intertegular span (Apoidea). Journal of the Kansas Entomological Society, 145-147.	NA	single observation	1.56	mean	mm	NA	NA	NA	NA	NA	2001	NA	F	adult	Sevilleta National Wildlife Refuge	NA	NA	NA	NA	NA	USA	New Mexico	NA	shrubland; grassland
Kazenel, M. R., Wright, K. W., Griswold, T., Whitney, K. D., & Rudgers, J. A. (2024). Heat and desiccation tolerances predict bee abundance under climate change. Nature, 628(8007), 342Ð348. https://doi.org/10.1038/s41586-024-07241-2	https://doi.org/10.1038/s41586-024-07241-2	Agapostemon angelicus	gbif:5042862	body size	ITD	http://purl.obolibrary.org/obo/HAO_0002584	Cane, J. H. (1987). Estimation of bee size using intertegular span (Apoidea). Journal of the Kansas Entomological Society, 145-147.	NA	single observation	1.81	mean	mm	NA	NA	NA	NA	NA	2001	NA	F	adult	Sevilleta National Wildlife Refuge	NA	NA	NA	NA	NA	USA	New Mexico	NA	shrubland; grassland
Kazenel, M. R., Wright, K. W., Griswold, T., Whitney, K. D., & Rudgers, J. A. (2024). Heat and desiccation tolerances predict bee abundance under climate change. Nature, 628(8007), 342Ð348. https://doi.org/10.1038/s41586-024-07241-2	https://doi.org/10.1038/s41586-024-07241-2	Agapostemon angelicus	gbif:5042862	body size	ITD	http://purl.obolibrary.org/obo/HAO_0002584	Cane, J. H. (1987). Estimation of bee size using intertegular span (Apoidea). Journal of the Kansas Entomological Society, 145-147.	NA	single observation	1.82	mean	mm	NA	NA	NA	NA	NA	2001	NA	F	adult	Sevilleta National Wildlife Refuge	NA	NA	NA	NA	NA	USA	New Mexico	NA	shrubland; grassland
Kazenel, M. R., Wright, K. W., Griswold, T., Whitney, K. D., & Rudgers, J. A. (2024). Heat and desiccation tolerances predict bee abundance under climate change. Nature, 628(8007), 342Ð348. https://doi.org/10.1038/s41586-024-07241-2	https://doi.org/10.1038/s41586-024-07241-2	Agapostemon angelicus	gbif:5042862	body size	ITD	http://purl.obolibrary.org/obo/HAO_0002584	Cane, J. H. (1987). Estimation of bee size using intertegular span (Apoidea). Journal of the Kansas Entomological Society, 145-147.	NA	single observation	1.89	mean	mm	NA	NA	NA	NA	NA	2001	NA	F	adult	Sevilleta National Wildlife Refuge	NA	NA	NA	NA	NA	USA	New Mexico	NA	shrubland; grassland
Kazenel, M. R., Wright, K. W., Griswold, T., Whitney, K. D., & Rudgers, J. A. (2024). Heat and desiccation tolerances predict bee abundance under climate change. Nature, 628(8007), 342Ð348. https://doi.org/10.1038/s41586-024-07241-2	https://doi.org/10.1038/s41586-024-07241-2	Agapostemon angelicus	gbif:5042862	body size	ITD	http://purl.obolibrary.org/obo/HAO_0002584	Cane, J. H. (1987). Estimation of bee size using intertegular span (Apoidea). Journal of the Kansas Entomological Society, 145-147.	NA	single observation	1.84	mean	mm	NA	NA	NA	NA	NA	2001	NA	F	adult	Sevilleta National Wildlife Refuge	NA	NA	NA	NA	NA	USA	New Mexico	NA	shrubland; grassland
Kazenel, M. R., Wright, K. W., Griswold, T., Whitney, K. D., & Rudgers, J. A. (2024). Heat and desiccation tolerances predict bee abundance under climate change. Nature, 628(8007), 342Ð348. https://doi.org/10.1038/s41586-024-07241-2	https://doi.org/10.1038/s41586-024-07241-2	Agapostemon angelicus	gbif:5042862	body size	ITD	http://purl.obolibrary.org/obo/HAO_0002584	Cane, J. H. (1987). Estimation of bee size using intertegular span (Apoidea). Journal of the Kansas Entomological Society, 145-147.	NA	single observation	1.58	mean	mm	NA	NA	NA	NA	NA	2001	NA	F	adult	Sevilleta National Wildlife Refuge	NA	NA	NA	NA	NA	USA	New Mexico	NA	shrubland; grassland
Kazenel, M. R., Wright, K. W., Griswold, T., Whitney, K. D., & Rudgers, J. A. (2024). Heat and desiccation tolerances predict bee abundance under climate change. Nature, 628(8007), 342Ð348. https://doi.org/10.1038/s41586-024-07241-2	https://doi.org/10.1038/s41586-024-07241-2	Agapostemon angelicus	gbif:5042862	body size	ITD	http://purl.obolibrary.org/obo/HAO_0002584	Cane, J. H. (1987). Estimation of bee size using intertegular span (Apoidea). Journal of the Kansas Entomological Society, 145-147.	NA	single observation	1.89	mean	mm	NA	NA	NA	NA	NA	2001	NA	F	adult	Sevilleta National Wildlife Refuge	NA	NA	NA	NA	NA	USA	New Mexico	NA	shrubland; grassland
Kazenel, M. R., Wright, K. W., Griswold, T., Whitney, K. D., & Rudgers, J. A. (2024). Heat and desiccation tolerances predict bee abundance under climate change. Nature, 628(8007), 342Ð348. https://doi.org/10.1038/s41586-024-07241-2	https://doi.org/10.1038/s41586-024-07241-2	Agapostemon angelicus	gbif:5042862	body size	ITD	http://purl.obolibrary.org/obo/HAO_0002584	Cane, J. H. (1987). Estimation of bee size using intertegular span (Apoidea). Journal of the Kansas Entomological Society, 145-147.	NA	single observation	1.72	mean	mm	NA	NA	NA	NA	NA	2001	NA	F	adult	Sevilleta National Wildlife Refuge	NA	NA	NA	NA	NA	USA	New Mexico	NA	shrubland; grassland
Kazenel, M. R., Wright, K. W., Griswold, T., Whitney, K. D., & Rudgers, J. A. (2024). Heat and desiccation tolerances predict bee abundance under climate change. Nature, 628(8007), 342Ð348. https://doi.org/10.1038/s41586-024-07241-2	https://doi.org/10.1038/s41586-024-07241-2	Agapostemon angelicus	gbif:5042862	body size	ITD	http://purl.obolibrary.org/obo/HAO_0002584	Cane, J. H. (1987). Estimation of bee size using intertegular span (Apoidea). Journal of the Kansas Entomological Society, 145-147.	NA	single observation	1.73	mean	mm	NA	NA	NA	NA	NA	2002	NA	F	adult	Sevilleta National Wildlife Refuge	NA	NA	NA	NA	NA	USA	New Mexico	NA	shrubland; grassland
Kazenel, M. R., Wright, K. W., Griswold, T., Whitney, K. D., & Rudgers, J. A. (2024). Heat and desiccation tolerances predict bee abundance under climate change. Nature, 628(8007), 342Ð348. https://doi.org/10.1038/s41586-024-07241-2	https://doi.org/10.1038/s41586-024-07241-2	Agapostemon angelicus	gbif:5042862	body size	ITD	http://purl.obolibrary.org/obo/HAO_0002584	Cane, J. H. (1987). Estimation of bee size using intertegular span (Apoidea). Journal of the Kansas Entomological Society, 145-147.	NA	single observation	1.69	mean	mm	NA	NA	NA	NA	NA	2002	NA	F	adult	Sevilleta National Wildlife Refuge	NA	NA	NA	NA	NA	USA	New Mexico	NA	shrubland; grassland
Kazenel, M. R., Wright, K. W., Griswold, T., Whitney, K. D., & Rudgers, J. A. (2024). Heat and desiccation tolerances predict bee abundance under climate change. Nature, 628(8007), 342Ð348. https://doi.org/10.1038/s41586-024-07241-2	https://doi.org/10.1038/s41586-024-07241-2	Agapostemon angelicus	gbif:5042862	body size	ITD	http://purl.obolibrary.org/obo/HAO_0002584	Cane, J. H. (1987). Estimation of bee size using intertegular span (Apoidea). Journal of the Kansas Entomological Society, 145-147.	NA	single observation	1.71	mean	mm	NA	NA	NA	NA	NA	2005	NA	F	adult	Sevilleta National Wildlife Refuge	NA	NA	NA	NA	NA	USA	New Mexico	NA	shrubland; grassland
Kazenel, M. R., Wright, K. W., Griswold, T., Whitney, K. D., & Rudgers, J. A. (2024). Heat and desiccation tolerances predict bee abundance under climate change. Nature, 628(8007), 342Ð348. https://doi.org/10.1038/s41586-024-07241-2	https://doi.org/10.1038/s41586-024-07241-2	Agapostemon angelicus	gbif:5042862	body size	ITD	http://purl.obolibrary.org/obo/HAO_0002584	Cane, J. H. (1987). Estimation of bee size using intertegular span (Apoidea). Journal of the Kansas Entomological Society, 145-147.	NA	single observation	1.71	mean	mm	NA	NA	NA	NA	NA	2007	NA	F	adult	Sevilleta National Wildlife Refuge	NA	NA	NA	NA	NA	USA	New Mexico	NA	shrubland; grassland
Kazenel, M. R., Wright, K. W., Griswold, T., Whitney, K. D., & Rudgers, J. A. (2024). Heat and desiccation tolerances predict bee abundance under climate change. Nature, 628(8007), 342Ð348. https://doi.org/10.1038/s41586-024-07241-2	https://doi.org/10.1038/s41586-024-07241-2	Agapostemon angelicus	gbif:5042862	body size	ITD	http://purl.obolibrary.org/obo/HAO_0002584	Cane, J. H. (1987). Estimation of bee size using intertegular span (Apoidea). Journal of the Kansas Entomological Society, 145-147.	NA	single observation	1.77	mean	mm	NA	NA	NA	NA	NA	2009	NA	F	adult	Sevilleta National Wildlife Refuge	NA	NA	NA	NA	NA	USA	New Mexico	NA	shrubland; grassland
Kazenel, M. R., Wright, K. W., Griswold, T., Whitney, K. D., & Rudgers, J. A. (2024). Heat and desiccation tolerances predict bee abundance under climate change. Nature, 628(8007), 342Ð348. https://doi.org/10.1038/s41586-024-07241-2	https://doi.org/10.1038/s41586-024-07241-2	Agapostemon angelicus	gbif:5042862	body size	ITD	http://purl.obolibrary.org/obo/HAO_0002584	Cane, J. H. (1987). Estimation of bee size using intertegular span (Apoidea). Journal of the Kansas Entomological Society, 145-147.	NA	single observation	1.84	mean	mm	NA	NA	NA	NA	NA	2009	NA	F	adult	Sevilleta National Wildlife Refuge	NA	NA	NA	NA	NA	USA	New Mexico	NA	shrubland; grassland
Kazenel, M. R., Wright, K. W., Griswold, T., Whitney, K. D., & Rudgers, J. A. (2024). Heat and desiccation tolerances predict bee abundance under climate change. Nature, 628(8007), 342Ð348. https://doi.org/10.1038/s41586-024-07241-2	https://doi.org/10.1038/s41586-024-07241-2	Agapostemon angelicus	gbif:5042862	body size	ITD	http://purl.obolibrary.org/obo/HAO_0002584	Cane, J. H. (1987). Estimation of bee size using intertegular span (Apoidea). Journal of the Kansas Entomological Society, 145-147.	NA	single observation	1.59	mean	mm	NA	NA	NA	NA	NA	2009	NA	F	adult	Sevilleta National Wildlife Refuge	NA	NA	NA	NA	NA	USA	New Mexico	NA	shrubland; grassland
Kazenel, M. R., Wright, K. W., Griswold, T., Whitney, K. D., & Rudgers, J. A. (2024). Heat and desiccation tolerances predict bee abundance under climate change. Nature, 628(8007), 342Ð348. https://doi.org/10.1038/s41586-024-07241-2	https://doi.org/10.1038/s41586-024-07241-2	Agapostemon angelicus	gbif:5042862	body size	ITD	http://purl.obolibrary.org/obo/HAO_0002584	Cane, J. H. (1987). Estimation of bee size using intertegular span (Apoidea). Journal of the Kansas Entomological Society, 145-147.	NA	single observation	1.88	mean	mm	NA	NA	NA	NA	NA	2009	NA	F	adult	Sevilleta National Wildlife Refuge	NA	NA	NA	NA	NA	USA	New Mexico	NA	shrubland; grassland
Kazenel, M. R., Wright, K. W., Griswold, T., Whitney, K. D., & Rudgers, J. A. (2024). Heat and desiccation tolerances predict bee abundance under climate change. Nature, 628(8007), 342Ð348. https://doi.org/10.1038/s41586-024-07241-2	https://doi.org/10.1038/s41586-024-07241-2	Agapostemon angelicus	gbif:5042862	body size	ITD	http://purl.obolibrary.org/obo/HAO_0002584	Cane, J. H. (1987). Estimation of bee size using intertegular span (Apoidea). Journal of the Kansas Entomological Society, 145-147.	NA	single observation	1.76	mean	mm	NA	NA	NA	NA	NA	2009	NA	F	adult	Sevilleta National Wildlife Refuge	NA	NA	NA	NA	NA	USA	New Mexico	NA	shrubland; grassland
Kazenel, M. R., Wright, K. W., Griswold, T., Whitney, K. D., & Rudgers, J. A. (2024). Heat and desiccation tolerances predict bee abundance under climate change. Nature, 628(8007), 342Ð348. https://doi.org/10.1038/s41586-024-07241-2	https://doi.org/10.1038/s41586-024-07241-2	Agapostemon angelicus	gbif:5042862	body size	ITD	http://purl.obolibrary.org/obo/HAO_0002584	Cane, J. H. (1987). Estimation of bee size using intertegular span (Apoidea). Journal of the Kansas Entomological Society, 145-147.	NA	single observation	1.79	mean	mm	NA	NA	NA	NA	NA	2009	NA	F	adult	Sevilleta National Wildlife Refuge	NA	NA	NA	NA	NA	USA	New Mexico	NA	shrubland; grassland
Kazenel, M. R., Wright, K. W., Griswold, T., Whitney, K. D., & Rudgers, J. A. (2024). Heat and desiccation tolerances predict bee abundance under climate change. Nature, 628(8007), 342Ð348. https://doi.org/10.1038/s41586-024-07241-2	https://doi.org/10.1038/s41586-024-07241-2	Agapostemon angelicus	gbif:5042862	body size	ITD	http://purl.obolibrary.org/obo/HAO_0002584	Cane, J. H. (1987). Estimation of bee size using intertegular span (Apoidea). Journal of the Kansas Entomological Society, 145-147.	NA	single observation	1.82	mean	mm	NA	NA	NA	NA	NA	2009	NA	F	adult	Sevilleta National Wildlife Refuge	NA	NA	NA	NA	NA	USA	New Mexico	NA	shrubland; grassland
Kazenel, M. R., Wright, K. W., Griswold, T., Whitney, K. D., & Rudgers, J. A. (2024). Heat and desiccation tolerances predict bee abundance under climate change. Nature, 628(8007), 342Ð348. https://doi.org/10.1038/s41586-024-07241-2	https://doi.org/10.1038/s41586-024-07241-2	Agapostemon angelicus	gbif:5042862	body size	ITD	http://purl.obolibrary.org/obo/HAO_0002584	Cane, J. H. (1987). Estimation of bee size using intertegular span (Apoidea). Journal of the Kansas Entomological Society, 145-147.	NA	single observation	1.87	mean	mm	NA	NA	NA	NA	NA	2009	NA	F	adult	Sevilleta National Wildlife Refuge	NA	NA	NA	NA	NA	USA	New Mexico	NA	shrubland; grassland
Kazenel, M. R., Wright, K. W., Griswold, T., Whitney, K. D., & Rudgers, J. A. (2024). Heat and desiccation tolerances predict bee abundance under climate change. Nature, 628(8007), 342Ð348. https://doi.org/10.1038/s41586-024-07241-2	https://doi.org/10.1038/s41586-024-07241-2	Agapostemon angelicus	gbif:5042862	body size	ITD	http://purl.obolibrary.org/obo/HAO_0002584	Cane, J. H. (1987). Estimation of bee size using intertegular span (Apoidea). Journal of the Kansas Entomological Society, 145-147.	NA	single observation	1.74	mean	mm	NA	NA	NA	NA	NA	2009	NA	F	adult	Sevilleta National Wildlife Refuge	NA	NA	NA	NA	NA	USA	New Mexico	NA	shrubland; grassland
Kazenel, M. R., Wright, K. W., Griswold, T., Whitney, K. D., & Rudgers, J. A. (2024). Heat and desiccation tolerances predict bee abundance under climate change. Nature, 628(8007), 342Ð348. https://doi.org/10.1038/s41586-024-07241-2	https://doi.org/10.1038/s41586-024-07241-2	Agapostemon angelicus	gbif:5042862	body size	ITD	http://purl.obolibrary.org/obo/HAO_0002584	Cane, J. H. (1987). Estimation of bee size using intertegular span (Apoidea). Journal of the Kansas Entomological Society, 145-147.	NA	single observation	1.78	mean	mm	NA	NA	NA	NA	NA	2009	NA	F	adult	Sevilleta National Wildlife Refuge	NA	NA	NA	NA	NA	USA	New Mexico	NA	shrubland; grassland
Kazenel, M. R., Wright, K. W., Griswold, T., Whitney, K. D., & Rudgers, J. A. (2024). Heat and desiccation tolerances predict bee abundance under climate change. Nature, 628(8007), 342Ð348. https://doi.org/10.1038/s41586-024-07241-2	https://doi.org/10.1038/s41586-024-07241-2	Agapostemon angelicus	gbif:5042862	body size	ITD	http://purl.obolibrary.org/obo/HAO_0002584	Cane, J. H. (1987). Estimation of bee size using intertegular span (Apoidea). Journal of the Kansas Entomological Society, 145-147.	NA	single observation	1.64	mean	mm	NA	NA	NA	NA	NA	2009	NA	F	adult	Sevilleta National Wildlife Refuge	NA	NA	NA	NA	NA	USA	New Mexico	NA	shrubland; grassland
Kazenel, M. R., Wright, K. W., Griswold, T., Whitney, K. D., & Rudgers, J. A. (2024). Heat and desiccation tolerances predict bee abundance under climate change. Nature, 628(8007), 342Ð348. https://doi.org/10.1038/s41586-024-07241-2	https://doi.org/10.1038/s41586-024-07241-2	Agapostemon angelicus	gbif:5042862	body size	ITD	http://purl.obolibrary.org/obo/HAO_0002584	Cane, J. H. (1987). Estimation of bee size using intertegular span (Apoidea). Journal of the Kansas Entomological Society, 145-147.	NA	single observation	1.66	mean	mm	NA	NA	NA	NA	NA	2009	NA	F	adult	Sevilleta National Wildlife Refuge	NA	NA	NA	NA	NA	USA	New Mexico	NA	shrubland; grassland
Kazenel, M. R., Wright, K. W., Griswold, T., Whitney, K. D., & Rudgers, J. A. (2024). Heat and desiccation tolerances predict bee abundance under climate change. Nature, 628(8007), 342Ð348. https://doi.org/10.1038/s41586-024-07241-2	https://doi.org/10.1038/s41586-024-07241-2	Agapostemon angelicus	gbif:5042862	body size	ITD	http://purl.obolibrary.org/obo/HAO_0002584	Cane, J. H. (1987). Estimation of bee size using intertegular span (Apoidea). Journal of the Kansas Entomological Society, 145-147.	NA	single observation	1.89	mean	mm	NA	NA	NA	NA	NA	2009	NA	F	adult	Sevilleta National Wildlife Refuge	NA	NA	NA	NA	NA	USA	New Mexico	NA	shrubland; grassland
Kazenel, M. R., Wright, K. W., Griswold, T., Whitney, K. D., & Rudgers, J. A. (2024). Heat and desiccation tolerances predict bee abundance under climate change. Nature, 628(8007), 342Ð348. https://doi.org/10.1038/s41586-024-07241-2	https://doi.org/10.1038/s41586-024-07241-2	Agapostemon angelicus	gbif:5042862	body size	ITD	http://purl.obolibrary.org/obo/HAO_0002584	Cane, J. H. (1987). Estimation of bee size using intertegular span (Apoidea). Journal of the Kansas Entomological Society, 145-147.	NA	single observation	1.85	mean	mm	NA	NA	NA	NA	NA	2009	NA	F	adult	Sevilleta National Wildlife Refuge	NA	NA	NA	NA	NA	USA	New Mexico	NA	shrubland; grassland
Kazenel, M. R., Wright, K. W., Griswold, T., Whitney, K. D., & Rudgers, J. A. (2024). Heat and desiccation tolerances predict bee abundance under climate change. Nature, 628(8007), 342Ð348. https://doi.org/10.1038/s41586-024-07241-2	https://doi.org/10.1038/s41586-024-07241-2	Agapostemon angelicus	gbif:5042862	body size	ITD	http://purl.obolibrary.org/obo/HAO_0002584	Cane, J. H. (1987). Estimation of bee size using intertegular span (Apoidea). Journal of the Kansas Entomological Society, 145-147.	NA	single observation	1.71	mean	mm	NA	NA	NA	NA	NA	2009	NA	F	adult	Sevilleta National Wildlife Refuge	NA	NA	NA	NA	NA	USA	New Mexico	NA	shrubland; grassland
Kazenel, M. R., Wright, K. W., Griswold, T., Whitney, K. D., & Rudgers, J. A. (2024). Heat and desiccation tolerances predict bee abundance under climate change. Nature, 628(8007), 342Ð348. https://doi.org/10.1038/s41586-024-07241-2	https://doi.org/10.1038/s41586-024-07241-2	Agapostemon angelicus	gbif:5042862	body size	ITD	http://purl.obolibrary.org/obo/HAO_0002584	Cane, J. H. (1987). Estimation of bee size using intertegular span (Apoidea). Journal of the Kansas Entomological Society, 145-147.	NA	single observation	1.77	mean	mm	NA	NA	NA	NA	NA	2009	NA	F	adult	Sevilleta National Wildlife Refuge	NA	NA	NA	NA	NA	USA	New Mexico	NA	shrubland; grassland
Kazenel, M. R., Wright, K. W., Griswold, T., Whitney, K. D., & Rudgers, J. A. (2024). Heat and desiccation tolerances predict bee abundance under climate change. Nature, 628(8007), 342Ð348. https://doi.org/10.1038/s41586-024-07241-2	https://doi.org/10.1038/s41586-024-07241-2	Agapostemon angelicus	gbif:5042862	body size	ITD	http://purl.obolibrary.org/obo/HAO_0002584	Cane, J. H. (1987). Estimation of bee size using intertegular span (Apoidea). Journal of the Kansas Entomological Society, 145-147.	NA	single observation	1.63	mean	mm	NA	NA	NA	NA	NA	2009	NA	F	adult	Sevilleta National Wildlife Refuge	NA	NA	NA	NA	NA	USA	New Mexico	NA	shrubland; grassland
Kazenel, M. R., Wright, K. W., Griswold, T., Whitney, K. D., & Rudgers, J. A. (2024). Heat and desiccation tolerances predict bee abundance under climate change. Nature, 628(8007), 342Ð348. https://doi.org/10.1038/s41586-024-07241-2	https://doi.org/10.1038/s41586-024-07241-2	Agapostemon angelicus	gbif:5042862	body size	ITD	http://purl.obolibrary.org/obo/HAO_0002584	Cane, J. H. (1987). Estimation of bee size using intertegular span (Apoidea). Journal of the Kansas Entomological Society, 145-147.	NA	single observation	1.9	mean	mm	NA	NA	NA	NA	NA	2009	NA	F	adult	Sevilleta National Wildlife Refuge	NA	NA	NA	NA	NA	USA	New Mexico	NA	shrubland; grassland
Kazenel, M. R., Wright, K. W., Griswold, T., Whitney, K. D., & Rudgers, J. A. (2024). Heat and desiccation tolerances predict bee abundance under climate change. Nature, 628(8007), 342Ð348. https://doi.org/10.1038/s41586-024-07241-2	https://doi.org/10.1038/s41586-024-07241-2	Agapostemon angelicus	gbif:5042862	body size	ITD	http://purl.obolibrary.org/obo/HAO_0002584	Cane, J. H. (1987). Estimation of bee size using intertegular span (Apoidea). Journal of the Kansas Entomological Society, 145-147.	NA	single observation	1.889	mean	mm	NA	NA	NA	NA	NA	2019	NA	F	adult	Sevilleta National Wildlife Refuge	NA	NA	NA	NA	NA	USA	New Mexico	NA	shrubland; grassland
Kazenel, M. R., Wright, K. W., Griswold, T., Whitney, K. D., & Rudgers, J. A. (2024). Heat and desiccation tolerances predict bee abundance under climate change. Nature, 628(8007), 342Ð348. https://doi.org/10.1038/s41586-024-07241-2	https://doi.org/10.1038/s41586-024-07241-2	Agapostemon angelicus	gbif:5042862	body size	ITD	http://purl.obolibrary.org/obo/HAO_0002584	Cane, J. H. (1987). Estimation of bee size using intertegular span (Apoidea). Journal of the Kansas Entomological Society, 145-147.	NA	single observation	1.996	mean	mm	NA	NA	NA	NA	NA	2019	NA	F	adult	Sevilleta National Wildlife Refuge	NA	NA	NA	NA	NA	USA	New Mexico	NA	shrubland; grassland
Kazenel, M. R., Wright, K. W., Griswold, T., Whitney, K. D., & Rudgers, J. A. (2024). Heat and desiccation tolerances predict bee abundance under climate change. Nature, 628(8007), 342Ð348. https://doi.org/10.1038/s41586-024-07241-2	https://doi.org/10.1038/s41586-024-07241-2	Agapostemon angelicus	gbif:5042862	body size	ITD	http://purl.obolibrary.org/obo/HAO_0002584	Cane, J. H. (1987). Estimation of bee size using intertegular span (Apoidea). Journal of the Kansas Entomological Society, 145-147.	NA	single observation	1.83	mean	mm	NA	NA	NA	NA	NA	2019	NA	F	adult	Sevilleta National Wildlife Refuge	NA	NA	NA	NA	NA	USA	New Mexico	NA	shrubland; grassland
Kazenel, M. R., Wright, K. W., Griswold, T., Whitney, K. D., & Rudgers, J. A. (2024). Heat and desiccation tolerances predict bee abundance under climate change. Nature, 628(8007), 342Ð348. https://doi.org/10.1038/s41586-024-07241-2	https://doi.org/10.1038/s41586-024-07241-2	Agapostemon angelicus	gbif:5042862	body size	ITD	http://purl.obolibrary.org/obo/HAO_0002584	Cane, J. H. (1987). Estimation of bee size using intertegular span (Apoidea). Journal of the Kansas Entomological Society, 145-147.	NA	single observation	1.795	mean	mm	NA	NA	NA	NA	NA	2019	NA	F	adult	Sevilleta National Wildlife Refuge	NA	NA	NA	NA	NA	USA	New Mexico	NA	shrubland; grassland
Kazenel, M. R., Wright, K. W., Griswold, T., Whitney, K. D., & Rudgers, J. A. (2024). Heat and desiccation tolerances predict bee abundance under climate change. Nature, 628(8007), 342Ð348. https://doi.org/10.1038/s41586-024-07241-2	https://doi.org/10.1038/s41586-024-07241-2	Agapostemon angelicus	gbif:5042862	body size	ITD	http://purl.obolibrary.org/obo/HAO_0002584	Cane, J. H. (1987). Estimation of bee size using intertegular span (Apoidea). Journal of the Kansas Entomological Society, 145-147.	NA	single observation	2.01	mean	mm	NA	NA	NA	NA	NA	2019	NA	F	adult	Sevilleta National Wildlife Refuge	NA	NA	NA	NA	NA	USA	New Mexico	NA	shrubland; grassland
Kazenel, M. R., Wright, K. W., Griswold, T., Whitney, K. D., & Rudgers, J. A. (2024). Heat and desiccation tolerances predict bee abundance under climate change. Nature, 628(8007), 342Ð348. https://doi.org/10.1038/s41586-024-07241-2	https://doi.org/10.1038/s41586-024-07241-2	Agapostemon melliventris	gbif:5042878	body size	ITD	http://purl.obolibrary.org/obo/HAO_0002584	Cane, J. H. (1987). Estimation of bee size using intertegular span (Apoidea). Journal of the Kansas Entomological Society, 145-147.	NA	single observation	1.91	mean	mm	NA	NA	NA	NA	NA	2016	NA	F	adult	Sevilleta National Wildlife Refuge	NA	NA	NA	NA	NA	USA	New Mexico	NA	shrubland; grassland
Kazenel, M. R., Wright, K. W., Griswold, T., Whitney, K. D., & Rudgers, J. A. (2024). Heat and desiccation tolerances predict bee abundance under climate change. Nature, 628(8007), 342Ð348. https://doi.org/10.1038/s41586-024-07241-2	https://doi.org/10.1038/s41586-024-07241-2	Agapostemon melliventris	gbif:5042878	body size	ITD	http://purl.obolibrary.org/obo/HAO_0002584	Cane, J. H. (1987). Estimation of bee size using intertegular span (Apoidea). Journal of the Kansas Entomological Society, 145-147.	NA	single observation	1.93	mean	mm	NA	NA	NA	NA	NA	2016	NA	F	adult	Sevilleta National Wildlife Refuge	NA	NA	NA	NA	NA	USA	New Mexico	NA	shrubland; grassland
Kazenel, M. R., Wright, K. W., Griswold, T., Whitney, K. D., & Rudgers, J. A. (2024). Heat and desiccation tolerances predict bee abundance under climate change. Nature, 628(8007), 342Ð348. https://doi.org/10.1038/s41586-024-07241-2	https://doi.org/10.1038/s41586-024-07241-2	Agapostemon melliventris	gbif:5042878	body size	ITD	http://purl.obolibrary.org/obo/HAO_0002584	Cane, J. H. (1987). Estimation of bee size using intertegular span (Apoidea). Journal of the Kansas Entomological Society, 145-147.	NA	single observation	1.82	mean	mm	NA	NA	NA	NA	NA	2016	NA	F	adult	Sevilleta National Wildlife Refuge	NA	NA	NA	NA	NA	USA	New Mexico	NA	shrubland; grassland
Kazenel, M. R., Wright, K. W., Griswold, T., Whitney, K. D., & Rudgers, J. A. (2024). Heat and desiccation tolerances predict bee abundance under climate change. Nature, 628(8007), 342Ð348. https://doi.org/10.1038/s41586-024-07241-2	https://doi.org/10.1038/s41586-024-07241-2	Agapostemon melliventris	gbif:5042878	body size	ITD	http://purl.obolibrary.org/obo/HAO_0002584	Cane, J. H. (1987). Estimation of bee size using intertegular span (Apoidea). Journal of the Kansas Entomological Society, 145-147.	NA	single observation	1.88	mean	mm	NA	NA	NA	NA	NA	2016	NA	F	adult	Sevilleta National Wildlife Refuge	NA	NA	NA	NA	NA	USA	New Mexico	NA	shrubland; grassland
Kazenel, M. R., Wright, K. W., Griswold, T., Whitney, K. D., & Rudgers, J. A. (2024). Heat and desiccation tolerances predict bee abundance under climate change. Nature, 628(8007), 342Ð348. https://doi.org/10.1038/s41586-024-07241-2	https://doi.org/10.1038/s41586-024-07241-2	Agapostemon melliventris	gbif:5042878	body size	ITD	http://purl.obolibrary.org/obo/HAO_0002584	Cane, J. H. (1987). Estimation of bee size using intertegular span (Apoidea). Journal of the Kansas Entomological Society, 145-147.	NA	single observation	1.78	mean	mm	NA	NA	NA	NA	NA	2016	NA	F	adult	Sevilleta National Wildlife Refuge	NA	NA	NA	NA	NA	USA	New Mexico	NA	shrubland; grassland
Kazenel, M. R., Wright, K. W., Griswold, T., Whitney, K. D., & Rudgers, J. A. (2024). Heat and desiccation tolerances predict bee abundance under climate change. Nature, 628(8007), 342Ð348. https://doi.org/10.1038/s41586-024-07241-2	https://doi.org/10.1038/s41586-024-07241-2	Agapostemon melliventris	gbif:5042878	body size	ITD	http://purl.obolibrary.org/obo/HAO_0002584	Cane, J. H. (1987). Estimation of bee size using intertegular span (Apoidea). Journal of the Kansas Entomological Society, 145-147.	NA	single observation	1.8	mean	mm	NA	NA	NA	NA	NA	2016	NA	F	adult	Sevilleta National Wildlife Refuge	NA	NA	NA	NA	NA	USA	New Mexico	NA	shrubland; grassland
Kazenel, M. R., Wright, K. W., Griswold, T., Whitney, K. D., & Rudgers, J. A. (2024). Heat and desiccation tolerances predict bee abundance under climate change. Nature, 628(8007), 342Ð348. https://doi.org/10.1038/s41586-024-07241-2	https://doi.org/10.1038/s41586-024-07241-2	Agapostemon melliventris	gbif:5042878	body size	ITD	http://purl.obolibrary.org/obo/HAO_0002584	Cane, J. H. (1987). Estimation of bee size using intertegular span (Apoidea). Journal of the Kansas Entomological Society, 145-147.	NA	single observation	1.86	mean	mm	NA	NA	NA	NA	NA	2016	NA	F	adult	Sevilleta National Wildlife Refuge	NA	NA	NA	NA	NA	USA	New Mexico	NA	shrubland; grassland
Kazenel, M. R., Wright, K. W., Griswold, T., Whitney, K. D., & Rudgers, J. A. (2024). Heat and desiccation tolerances predict bee abundance under climate change. Nature, 628(8007), 342Ð348. https://doi.org/10.1038/s41586-024-07241-2	https://doi.org/10.1038/s41586-024-07241-2	Agapostemon melliventris	gbif:5042878	body size	ITD	http://purl.obolibrary.org/obo/HAO_0002584	Cane, J. H. (1987). Estimation of bee size using intertegular span (Apoidea). Journal of the Kansas Entomological Society, 145-147.	NA	single observation	1.82	mean	mm	NA	NA	NA	NA	NA	2016	NA	F	adult	Sevilleta National Wildlife Refuge	NA	NA	NA	NA	NA	USA	New Mexico	NA	shrubland; grassland
Kazenel, M. R., Wright, K. W., Griswold, T., Whitney, K. D., & Rudgers, J. A. (2024). Heat and desiccation tolerances predict bee abundance under climate change. Nature, 628(8007), 342Ð348. https://doi.org/10.1038/s41586-024-07241-2	https://doi.org/10.1038/s41586-024-07241-2	Agapostemon melliventris	gbif:5042878	body size	ITD	http://purl.obolibrary.org/obo/HAO_0002584	Cane, J. H. (1987). Estimation of bee size using intertegular span (Apoidea). Journal of the Kansas Entomological Society, 145-147.	NA	single observation	2.02	mean	mm	NA	NA	NA	NA	NA	2016	NA	F	adult	Sevilleta National Wildlife Refuge	NA	NA	NA	NA	NA	USA	New Mexico	NA	shrubland; grassland
Kazenel, M. R., Wright, K. W., Griswold, T., Whitney, K. D., & Rudgers, J. A. (2024). Heat and desiccation tolerances predict bee abundance under climate change. Nature, 628(8007), 342Ð348. https://doi.org/10.1038/s41586-024-07241-2	https://doi.org/10.1038/s41586-024-07241-2	Agapostemon obliquus	gbif:5042867	body size	ITD	http://purl.obolibrary.org/obo/HAO_0002584	Cane, J. H. (1987). Estimation of bee size using intertegular span (Apoidea). Journal of the Kansas Entomological Society, 145-147.	NA	single observation	1.993	mean	mm	NA	NA	NA	NA	NA	2007	NA	F	adult	Sevilleta National Wildlife Refuge	NA	NA	NA	NA	NA	USA	New Mexico	NA	shrubland; grassland
CunninghamâMinnick, M. J., Peters, V. E., & Crist, T. O. (2020). Bee communities and pollination services in adjacent crop fields following flower removal in an invasive forest shrub. Ecological Applications, 30(4), e02078.	https://doi.org/10.1002/eap.2078	Agapostemon sericeus	gbif:5042857	body size	body length	http://purl.obolibrary.org/obo/HAO_0002413	NA	NA	species	9.1	mean	mm	5	NA	NA	NA	NA	early spring 2013	NA	female	adult	private lands in southeast Indiana and southwest Ohio	39.422Â° N; 39.539Â° N; 39.572Â° N; 39.645Â° N; 39.666Â° N	84.897Â° W; 84.760Â° W; 84.801Â° W; 84.701Â° W; 84.788Â° W	NA	NA	NA	USA	Indiana; Ohio	NA	NA
Turo, K. J., Spring, M. R., Sivakoff, F. S., Delgado de la flor, Y. A., & Gardiner, M. M. (2021). Conservation in postâindustrial cities: How does vacant land management and landscape configuration influence urban bees?. Journal of Applied Ecology, 58(1), 58-69.	https://doi.org/10.1111/1365-2664.13773	Agapostemon sericeus	gbif:5042857	body size	body size		NA	NA	species	9.41	mean	mm	NA	NA	NA	NA	NA	June 2015 to August 2016	NA	NA	adult	Cleveland	NA	NA	NA	NA	NA	USA	Ohio	NA	NA
CunninghamâMinnick, M. J., Peters, V. E., & Crist, T. O. (2020). Bee communities and pollination services in adjacent crop fields following flower removal in an invasive forest shrub. Ecological Applications, 30(4), e02078.	https://doi.org/10.1002/eap.2078	Agapostemon sericeus	gbif:5042857	body size	front wing length	NA	NA	NA	species	6.5	mean	mm	5	NA	NA	NA	NA	early spring 2013	NA	female	adult	private lands in southeast Indiana and southwest Ohio	39.422Â° N; 39.539Â° N; 39.572Â° N; 39.645Â° N; 39.666Â° N	84.897Â° W; 84.760Â° W; 84.801Â° W; 84.701Â° W; 84.788Â° W	NA	NA	NA	USA	Indiana; Ohio	NA	NA
CunninghamâMinnick, M. J., Peters, V. E., & Crist, T. O. (2020). Bee communities and pollination services in adjacent crop fields following flower removal in an invasive forest shrub. Ecological Applications, 30(4), e02078.	https://doi.org/10.1002/eap.2078	Agapostemon sericeus	gbif:5042857	pilosity	hair coverage	http://purl.obolibrary.org/obo/HAO_0001990	NA	NA	species	25-50	mean	percentage	5	NA	NA	NA	NA	early spring 2013	NA	female	adult	private lands in southeast Indiana and southwest Ohio	39.422Â° N; 39.539Â° N; 39.572Â° N; 39.645Â° N; 39.666Â° N	84.897Â° W; 84.760Â° W; 84.801Â° W; 84.701Â° W; 84.788Â° W	NA	NA	NA	USA	Indiana; Ohio	NA	NA
CunninghamâMinnick, M. J., Peters, V. E., & Crist, T. O. (2020). Bee communities and pollination services in adjacent crop fields following flower removal in an invasive forest shrub. Ecological Applications, 30(4), e02078.	https://doi.org/10.1002/eap.2078	Agapostemon sericeus	gbif:5042857	body size	ITD	http://purl.obolibrary.org/obo/HAO_0002584	distance between tegulae	NA	species	1.7	mean	mm	5	NA	NA	NA	NA	early spring 2013	NA	female	adult	private lands in southeast Indiana and southwest Ohio	39.422Â° N; 39.539Â° N; 39.572Â° N; 39.645Â° N; 39.666Â° N	84.897Â° W; 84.760Â° W; 84.801Â° W; 84.701Â° W; 84.788Â° W	NA	NA	NA	USA	Indiana; Ohio	NA	NA
Graham, K. K., Gibbs, J., Wilson, J., May, E., & Isaacs, R. (2021). Resampling of wild bees across fifteen years reveals variable species declines and recoveries after extreme weather. Agriculture, Ecosystems & Environment, 317, 107470.	https://doi.org/10.1016/j.agee.2021.107470	Agapostemon sericeus	gbif:5042857	body size	ITD	http://purl.obolibrary.org/obo/HAO_0002584	NA	NA	species	1.9	mean	mm	NA	NA	NA	NA	NA	15-May	NA	NA	adult	southwestern Michigan, in Allegan, Van Buren, and Ottawa counties	NA	NA	NA	NA	NA	USA	Michigan	Allegan; Van Buren; Ottawa	NA
Graham, K. K., Gibbs, J., Wilson, J., May, E., & Isaacs, R. (2021). Resampling of wild bees across fifteen years reveals variable species declines and recoveries after extreme weather. Agriculture, Ecosystems & Environment, 317, 107470.	https://doi.org/10.1016/j.agee.2021.107470	Agapostemon splendens	gbif:5042888	body size	ITD	http://purl.obolibrary.org/obo/HAO_0002584	NA	NA	species	2.38	mean	mm	NA	NA	NA	NA	NA	15-May	NA	NA	adult	southwestern Michigan, in Allegan, Van Buren, and Ottawa counties	NA	NA	NA	NA	NA	USA	Michigan	Allegan; Van Buren; Ottawa	NA
Kazenel, M. R., Wright, K. W., Griswold, T., Whitney, K. D., & Rudgers, J. A. (2024). Heat and desiccation tolerances predict bee abundance under climate change. Nature, 628(8007), 342Ð348. https://doi.org/10.1038/s41586-024-07241-2	https://doi.org/10.1038/s41586-024-07241-2	Agapostemon splendens	gbif:5042888	body size	ITD	http://purl.obolibrary.org/obo/HAO_0002584	Cane, J. H. (1987). Estimation of bee size using intertegular span (Apoidea). Journal of the Kansas Entomological Society, 145-147.	NA	single observation	2.658	mean	mm	NA	NA	NA	NA	NA	2010	NA	F	adult	Sevilleta National Wildlife Refuge	NA	NA	NA	NA	NA	USA	New Mexico	NA	shrubland; grassland
Kazenel, M. R., Wright, K. W., Griswold, T., Whitney, K. D., & Rudgers, J. A. (2024). Heat and desiccation tolerances predict bee abundance under climate change. Nature, 628(8007), 342Ð348. https://doi.org/10.1038/s41586-024-07241-2	https://doi.org/10.1038/s41586-024-07241-2	Agapostemon splendens	gbif:5042888	body size	ITD	http://purl.obolibrary.org/obo/HAO_0002584	Cane, J. H. (1987). Estimation of bee size using intertegular span (Apoidea). Journal of the Kansas Entomological Society, 145-147.	NA	single observation	2.501	mean	mm	NA	NA	NA	NA	NA	2014	NA	F	adult	Sevilleta National Wildlife Refuge	NA	NA	NA	NA	NA	USA	New Mexico	NA	shrubland; grassland
CunninghamâMinnick, M. J., Peters, V. E., & Crist, T. O. (2020). Bee communities and pollination services in adjacent crop fields following flower removal in an invasive forest shrub. Ecological Applications, 30(4), e02078.	https://doi.org/10.1002/eap.2078	Agapostemon texanus	gbif:5042859	body size	body length	http://purl.obolibrary.org/obo/HAO_0002413	NA	NA	individual	10	single observation	mm	NA	NA	NA	NA	NA	early spring 2013	NA	female	adult	private lands in southeast Indiana and southwest Ohio	39.422Â° N; 39.539Â° N; 39.572Â° N; 39.645Â° N; 39.666Â° N	84.897Â° W; 84.760Â° W; 84.801Â° W; 84.701Â° W; 84.788Â° W	NA	NA	NA	USA	Indiana; Ohio	NA	NA
Turo, K. J., Spring, M. R., Sivakoff, F. S., Delgado de la flor, Y. A., & Gardiner, M. M. (2021). Conservation in postâindustrial cities: How does vacant land management and landscape configuration influence urban bees?. Journal of Applied Ecology, 58(1), 58-69.	https://doi.org/10.1111/1365-2664.13773	Agapostemon texanus	gbif:5042859	body size	body size		NA	NA	species	10	mean	mm	NA	NA	NA	NA	NA	June 2015 to August 2016	NA	NA	adult	Cleveland	NA	NA	NA	NA	NA	USA	Ohio	NA	NA
CunninghamâMinnick, M. J., Peters, V. E., & Crist, T. O. (2020). Bee communities and pollination services in adjacent crop fields following flower removal in an invasive forest shrub. Ecological Applications, 30(4), e02078.	https://doi.org/10.1002/eap.2078	Agapostemon texanus	gbif:5042859	body size	front wing length	NA	NA	NA	individual	7.1	single observation	mm	NA	NA	NA	NA	NA	early spring 2013	NA	female	adult	private lands in southeast Indiana and southwest Ohio	39.422Â° N; 39.539Â° N; 39.572Â° N; 39.645Â° N; 39.666Â° N	84.897Â° W; 84.760Â° W; 84.801Â° W; 84.701Â° W; 84.788Â° W	NA	NA	NA	USA	Indiana; Ohio	NA	NA
CunninghamâMinnick, M. J., Peters, V. E., & Crist, T. O. (2020). Bee communities and pollination services in adjacent crop fields following flower removal in an invasive forest shrub. Ecological Applications, 30(4), e02078.	https://doi.org/10.1002/eap.2078	Agapostemon texanus	gbif:5042859	pilosity	hair coverage	http://purl.obolibrary.org/obo/HAO_0001990	NA	NA	individual	25-50	single observation	percentage	NA	NA	NA	NA	NA	early spring 2013	NA	female	adult	private lands in southeast Indiana and southwest Ohio	39.422Â° N; 39.539Â° N; 39.572Â° N; 39.645Â° N; 39.666Â° N	84.897Â° W; 84.760Â° W; 84.801Â° W; 84.701Â° W; 84.788Â° W	NA	NA	NA	USA	Indiana; Ohio	NA	NA
CunninghamâMinnick, M. J., Peters, V. E., & Crist, T. O. (2020). Bee communities and pollination services in adjacent crop fields following flower removal in an invasive forest shrub. Ecological Applications, 30(4), e02078.	https://doi.org/10.1002/eap.2078	Agapostemon texanus	gbif:5042859	body size	ITD	http://purl.obolibrary.org/obo/HAO_0002584	distance between tegulae	NA	individual	2.1	single observation	mm	NA	NA	NA	NA	NA	early spring 2013	NA	female	adult	private lands in southeast Indiana and southwest Ohio	39.422Â° N; 39.539Â° N; 39.572Â° N; 39.645Â° N; 39.666Â° N	84.897Â° W; 84.760Â° W; 84.801Â° W; 84.701Â° W; 84.788Â° W	NA	NA	NA	USA	Indiana; Ohio	NA	NA
Forrest, J. R., Thorp, R. W., Kremen, C., & Williams, N. M. (2015). Contrasting patterns in species and functionalâtrait diversity of bees in an agricultural landscape. Journal of Applied Ecology, 52(3), 706-715.	https://doi.org/10.1111/1365-2664.12433	Agapostemon texanus	gbif:5042859	body size	ITD	http://purl.obolibrary.org/obo/HAO_0002584	NA	NA	species	1.98	mean	mm	NA	NA	NA	NA	NA	March - August 2002	NA	NA	adult	Sacramento Valley	NA	NA	NA	NA	NA	USA	California	Yuba County	NA
Hung, K. L. J., Ascher, J. S., Davids, J. A., & Holway, D. A. (2019). Ecological filtering in scrub fragments restructures the taxonomic and functional composition of native bee assemblages. Ecology, 100(5), e02654.	https://doi.org/10.1002/ecy.2654	Agapostemon texanus	gbif:5042859	body size	ITD	http://purl.obolibrary.org/obo/HAO_0002584	NA	NA	species	2.06	mean	mm	NA	NA	NA	NA	NA	April and August of 2011 and 2012	NA	female	adult	San Diego County	NA	NA	NA	NA	NA	USA	California	San Diego County	coastal sage scrub
Hung, K. L. J., Ascher, J. S., Davids, J. A., & Holway, D. A. (2019). Ecological filtering in scrub fragments restructures the taxonomic and functional composition of native bee assemblages. Ecology, 100(5), e02654.	https://doi.org/10.1002/ecy.2654	Agapostemon texanus	gbif:5042859	tongue size	tongue length	http://purl.obolibrary.org/obo/HAO_0002606	we used the R package âBeeITâ to estimate tongue length for each species; Cariveau, D. P., Nayak, G. K., Bartomeus, I., Zientek, J., Ascher, J. S., Gibbs, J., & Winfree, R. (2016). The allometry of bee proboscis length and its uses in ecology. PloS one, 11(3), e0151482.	NA	species	2.77	mean	mm	NA	NA	NA	NA	NA	April and August of 2011 and 2012	NA	female	adult	San Diego County	NA	NA	NA	NA	NA	USA	California	San Diego County	coastal sage scrub
CunninghamâMinnick, M. J., Peters, V. E., & Crist, T. O. (2020). Bee communities and pollination services in adjacent crop fields following flower removal in an invasive forest shrub. Ecological Applications, 30(4), e02078.	https://doi.org/10.1002/eap.2078	Agapostemon virescens	gbif:5042879	body size	body length	http://purl.obolibrary.org/obo/HAO_0002413	NA	NA	species	11.3	mean	mm	76	NA	NA	NA	NA	early spring 2013	NA	female	adult	private lands in southeast Indiana and southwest Ohio	39.422Â° N; 39.539Â° N; 39.572Â° N; 39.645Â° N; 39.666Â° N	84.897Â° W; 84.760Â° W; 84.801Â° W; 84.701Â° W; 84.788Â° W	NA	NA	NA	USA	Indiana; Ohio	NA	NA
Turo, K. J., Spring, M. R., Sivakoff, F. S., Delgado de la flor, Y. A., & Gardiner, M. M. (2021). Conservation in postâindustrial cities: How does vacant land management and landscape configuration influence urban bees?. Journal of Applied Ecology, 58(1), 58-69.	https://doi.org/10.1111/1365-2664.13773	Agapostemon virescens	gbif:5042879	body size	body size		NA	NA	species	10.5	mean	mm	NA	NA	NA	NA	NA	June 2015 to August 2016	NA	NA	adult	Cleveland	NA	NA	NA	NA	NA	USA	Ohio	NA	NA
CunninghamâMinnick, M. J., Peters, V. E., & Crist, T. O. (2020). Bee communities and pollination services in adjacent crop fields following flower removal in an invasive forest shrub. Ecological Applications, 30(4), e02078.	https://doi.org/10.1002/eap.2078	Agapostemon virescens	gbif:5042879	body size	front wing length	NA	NA	NA	species	8.2	mean	mm	76	NA	NA	NA	NA	early spring 2013	NA	female	adult	private lands in southeast Indiana and southwest Ohio	39.422Â° N; 39.539Â° N; 39.572Â° N; 39.645Â° N; 39.666Â° N	84.897Â° W; 84.760Â° W; 84.801Â° W; 84.701Â° W; 84.788Â° W	NA	NA	NA	USA	Indiana; Ohio	NA	NA
CunninghamâMinnick, M. J., Peters, V. E., & Crist, T. O. (2020). Bee communities and pollination services in adjacent crop fields following flower removal in an invasive forest shrub. Ecological Applications, 30(4), e02078.	https://doi.org/10.1002/eap.2078	Agapostemon virescens	gbif:5042879	pilosity	hair coverage	http://purl.obolibrary.org/obo/HAO_0001990	NA	NA	species	25-50	mean	percentage	76	NA	NA	NA	NA	early spring 2013	NA	female	adult	private lands in southeast Indiana and southwest Ohio	39.422Â° N; 39.539Â° N; 39.572Â° N; 39.645Â° N; 39.666Â° N	84.897Â° W; 84.760Â° W; 84.801Â° W; 84.701Â° W; 84.788Â° W	NA	NA	NA	USA	Indiana; Ohio	NA	NA
CunninghamâMinnick, M. J., Peters, V. E., & Crist, T. O. (2020). Bee communities and pollination services in adjacent crop fields following flower removal in an invasive forest shrub. Ecological Applications, 30(4), e02078.	https://doi.org/10.1002/eap.2078	Agapostemon virescens	gbif:5042879	body size	ITD	http://purl.obolibrary.org/obo/HAO_0002584	distance between tegulae	NA	species	2.4	mean	mm	76	NA	NA	NA	NA	early spring 2013	NA	female	adult	private lands in southeast Indiana and southwest Ohio	39.422Â° N; 39.539Â° N; 39.572Â° N; 39.645Â° N; 39.666Â° N	84.897Â° W; 84.760Â° W; 84.801Â° W; 84.701Â° W; 84.788Â° W	NA	NA	NA	USA	Indiana; Ohio	NA	NA
Figueroa, L. L., Compton, S., Grab, H., & McArt, S. H. (2021). Functional traits linked to pathogen prevalence in wild bee communities. Scientific Reports, 11(1), 7529.	https://doi.org/10.1038/s41598-021-87103-3	Agapostemon virescens	gbif:5042879	body size	ITD	http://purl.obolibrary.org/obo/HAO_0002584	distance between the beesâ wing bases; Cane, J. H. (1987). Estimation of Bee Size Using Intertegular Span (Apoidea). Journal of the Kansas Entomological Society, 60(1), 145â147.	NA	species	2.27	community-weighted mean	mm	8	NA	NA	NA	NA	June 17 to September 11, 2015	NA	male	adult	central New York	NA	NA	NA	NA	NA	USA	New York	NA	NA
Graham, K. K., Gibbs, J., Wilson, J., May, E., & Isaacs, R. (2021). Resampling of wild bees across fifteen years reveals variable species declines and recoveries after extreme weather. Agriculture, Ecosystems & Environment, 317, 107470.	https://doi.org/10.1016/j.agee.2021.107470	Agapostemon virescens	gbif:5042879	body size	ITD	http://purl.obolibrary.org/obo/HAO_0002584	NA	NA	species	2.16	mean	mm	NA	NA	NA	NA	NA	15-May	NA	NA	adult	southwestern Michigan, in Allegan, Van Buren, and Ottawa counties	NA	NA	NA	NA	NA	USA	Michigan	Allegan; Van Buren; Ottawa	NA
Kazenel, M. R., Wright, K. W., Griswold, T., Whitney, K. D., & Rudgers, J. A. (2024). Heat and desiccation tolerances predict bee abundance under climate change. Nature, 628(8007), 342Ð348. https://doi.org/10.1038/s41586-024-07241-2	https://doi.org/10.1038/s41586-024-07241-2	Agapostemon virescens	gbif:5042879	body size	ITD	http://purl.obolibrary.org/obo/HAO_0002584	Cane, J. H. (1987). Estimation of bee size using intertegular span (Apoidea). Journal of the Kansas Entomological Society, 145-147.	NA	single observation	2.308	mean	mm	NA	NA	NA	NA	NA	2011	NA	F	adult	Sevilleta National Wildlife Refuge	NA	NA	NA	NA	NA	USA	New Mexico	NA	shrubland; grassland
Hamblin, A. L., Youngsteadt, E., & Frank, S. D. (2018). Wild bee abundance declines with urban warming, regardless of floral density. Urban Ecosystems, 21(3), 419Ð428. https://doi.org/10.1007/s11252-018-0731-4	https://doi.org/10.1007/s11252-018-0731-4	Agapostemon_virescens	gbif:5042879	body size	ITD	http://purl.obolibrary.org/obo/HAO_0002584	Cane, J. H. (1987). Estimation of bee size using intertegular span (Apoidea). Journal of the Kansas Entomological Society, 145-147.	NA	species	2.2	mean	mm	NA	NA	NA	NA	NA	summer 2014 - 2015	NA	female	adult	residential yards in Raleigh, NC	NA	NA	NA	NA	NA	USA	New York	NA	urban residential
Giannini, T. C., Costa, W. F., Borges, R. C., Miranda, L., da Costa, C. P. W., Saraiva, A. M., & Imperatriz Fonseca, V. L. (2020). Climate change in the Eastern Amazon: crop-pollinator and occurrence-restricted bees are potentially more affected. Regional Environmental Change, 20(1), 9.	https://doi.org/10.1007/s10113-020-01611-y	Aglae caerulea	gbif:5040098	body size	ITD	http://purl.obolibrary.org/obo/HAO_0002584	NA	NA	species	5	mean	mm	15	NA	NA	NA	3	NA	NA	NA	adult	CarajÃ¡s National Forest	5Â° 52â² 11â³ to 6Â° 32â² 13â³ S	49Â° 53â² 28â³ to 50Â° 44â² 29â³ W	NA	NA	NA	Brazil	NA	NA	NA
Dalmazzo, M., Zumoffen, L., Ghiglione, C., Roig-Alsina, A., & Chacoff, N. (2024). Diversity and biological traits of bees visiting flowers of Cucurbita maxima var. Zapallito differ between biodiversity-based and conventional management practices. Environmental Monitoring and Assessment, 196(1), 6. https://doi.org/10.1007/s10661-023-12161-1	https://doi.org/10.1007/s10661-023-12161-1	Alepidosceles filitarsis (Vachal)	gbif:1344037	body size	body length	http://purl.obolibrary.org/obo/HAO_0002413	NA	NA	species	8.7	mean	mm	6	NA	NA	NA	NA	November 2013 to January 2014	NA	NA	adult	Santa Rosa de Calchines; Santa Fe city	31¡25_00__S; 31¡33_18__S	60¡20_00__W; 60¡40_37__W	NA	NA	NA	Argentina	Santa Fe	NA	agricultural
Giannini, T. C., Costa, W. F., Borges, R. C., Miranda, L., da Costa, C. P. W., Saraiva, A. M., & Imperatriz Fonseca, V. L. (2020). Climate change in the Eastern Amazon: crop-pollinator and occurrence-restricted bees are potentially more affected. Regional Environmental Change, 20(1), 9.	https://doi.org/10.1007/s10113-020-01611-y	Alepidosceles imitatrix	gbif:1344038	body size	ITD	http://purl.obolibrary.org/obo/HAO_0002584	NA	NA	species	2.46	mean	mm	12	NA	NA	NA	4	NA	NA	NA	adult	CarajÃ¡s National Forest	5Â° 52â² 11â³ to 6Â° 32â² 13â³ S	49Â° 53â² 28â³ to 50Â° 44â² 29â³ W	NA	NA	NA	Brazil	NA	NA	NA
Dalmazzo, M., Zumoffen, L., Ghiglione, C., Roig-Alsina, A., & Chacoff, N. (2024). Diversity and biological traits of bees visiting flowers of Cucurbita maxima var. Zapallito differ between biodiversity-based and conventional management practices. Environmental Monitoring and Assessment, 196(1), 6. https://doi.org/10.1007/s10661-023-12161-1	https://doi.org/10.1007/s10661-023-12161-1	Alepidosceles imitatrix (Schrottky)	gbif:1344038	body size	body length	http://purl.obolibrary.org/obo/HAO_0002413	NA	NA	species	9.9	single observation	mm	NA	NA	NA	NA	NA	November 2013 to January 2014	NA	NA	adult	Santa Rosa de Calchines; Santa Fe city	31¡25_00__S; 31¡33_18__S	60¡20_00__W; 60¡40_37__W	NA	NA	NA	Argentina	Santa Fe	NA	agricultural
Guenat, S., Kunin, W. E., Dougill, A. J., & Dallimer, M. (2019). Effects of urbanisation and management practices on pollinators in tropical Africa. Journal of Applied Ecology, 56(1), 214-224.	https://doi.org/10.1111/1365-2664.13270	Allodape Lepeletier and Serville	gbif:1340735	body size	ITD	http://purl.obolibrary.org/obo/HAO_0002584	NA	NA	individual	0.18	single observation	mm	NA	NA	std error	NA	NA	August and November 2016	NA	NA	adult	Sunyani and Techiman, Brong Ahafo	7Â°20â²05â³N; 7Â°34â²53â³N	2Â°19â²40â³W; 1Â°56â²09â³W	NA	NA	NA	Ghana	NA	NA	woodlands
Kratschmer, S., Pachinger, B., Gaigher, R., Pryke, J. S., van Schalkwyk, J., Samways, M. J., ... & Winter, S. (2021). Enhancing flowering plant functional richness improves wild bee diversity in vineyard interârows in different floral kingdoms. Ecology and Evolution, 11(12), 7927-7945.	https://doi.org/10.1002/ece3.7623	Allodape tridentipes COCKERELL 1933	gbif:5039682	body size	ITD	http://purl.obolibrary.org/obo/HAO_0002584	the distance between the tegulae	NA	species	2.17	mean	mm	14	NA	NA	NA	NA	August to December 2009 and 2010	NA	NA	adult	town of Stellenbosch	33Â°57âS	18Â°46âE	NA	NA	NA	South Africa	Western Cape Province	NA	NA
Kratschmer, S., Pachinger, B., Gaigher, R., Pryke, J. S., van Schalkwyk, J., Samways, M. J., ... & Winter, S. (2021). Enhancing flowering plant functional richness improves wild bee diversity in vineyard interârows in different floral kingdoms. Ecology and Evolution, 11(12), 7927-7945.	https://doi.org/10.1002/ece3.7623	Allodape tridentipes COCKERELL 1933	gbif:5039682	tongue size	tongue length	http://purl.obolibrary.org/obo/HAO_0002606	Mouthpart length (i.e., length of proboscis) of each bee species was estimated based on bee family and average ITD (Table S1) using the R package BeeIT; Cariveau, D. P., Nayak, G. K., Bartomeus, I., Zientek, J., Ascher, J. S., Gibbs, J., & Winfree, R. (2016). The allometry of bee proboscis length and its uses in ecology. PloS one, 11(3), e0151482.	NA	species	4.48	mean	mm	14	NA	NA	NA	NA	August to December 2009 and 2010	NA	NA	adult	town of Stellenbosch	33Â°57âS	18Â°46âE	NA	NA	NA	South Africa	Western Cape Province	NA	NA
Fortel, L., Henry, M., Guilbaud, L., Guirao, A. L., Kuhlmann, M., Mouret, H., ... & VaissiÃ¨re, B. E. (2014). Decreasing abundance, increasing diversity and changing structure of the wild bee community (Hymenoptera: Anthophila) along an urbanization gradient. PloS one, 9(8), e104679.	https://doi.org/10.1371/journal.pone.0104679	Amegilla albigena	gbif:1339907	body size	ITD	http://purl.obolibrary.org/obo/HAO_0002584	NA	NA	species	3.02	mean	mm	14	NA	NA	NA	NA	2011	NA	female	adult	Grand Lyon	45Â° 46â²N	4Â° 50â²E	NA	NA	NA	France	NA	NA	NA
Guenat, S., Kunin, W. E., Dougill, A. J., & Dallimer, M. (2019). Effects of urbanisation and management practices on pollinators in tropical Africa. Journal of Applied Ecology, 56(1), 214-224.	https://doi.org/10.1111/1365-2664.13270	Amegilla Friese	gbif:1339775	body size	ITD	http://purl.obolibrary.org/obo/HAO_0002584	NA	NA	species	0.36	mean	mm	2	0.035	std error	NA	NA	August and November 2016	NA	NA	adult	Sunyani and Techiman, Brong Ahafo	7Â°20â²05â³N; 7Â°34â²53â³N	2Â°19â²40â³W; 1Â°56â²09â³W	NA	NA	NA	Ghana	NA	NA	ubiquitous
Fortel, L., Henry, M., Guilbaud, L., Guirao, A. L., Kuhlmann, M., Mouret, H., ... & VaissiÃ¨re, B. E. (2014). Decreasing abundance, increasing diversity and changing structure of the wild bee community (Hymenoptera: Anthophila) along an urbanization gradient. PloS one, 9(8), e104679.	https://doi.org/10.1371/journal.pone.0104679	Amegilla garrula	gbif:1339863	body size	ITD	http://purl.obolibrary.org/obo/HAO_0002584	NA	NA	species	4.28	mean	mm	2	NA	NA	NA	NA	2011	NA	female	adult	Grand Lyon	45Â° 46â²N	4Â° 50â²E	NA	NA	NA	France	NA	NA	NA
Geppert, C., Cappellari, A., Corcos, D., Caruso, V., Cerretti, P., Mei, M., & Marini, L. (2023). Temperature and not landscape composition shapes wild bee communities in an urban environment. Insect Conservation and Diversity, 16(1), 65-76.	https://doi.org/10.1111/icad.12602	Amegilla quadrifasciata (de Villers, 1789)	gbif:1340000	body size	body length	http://purl.obolibrary.org/obo/HAO_0002413	we measured body length of pinned specimens from head to metasoma end using graph paper	We measured one to five individuals, proportionally to how many specimens we collected in the field. For each species, whenever possible, we measured at least one female and one male. We then calculated the mean body size value for each species.	individual	12.5	single observation	mm	NA	NA	NA	NA	NA	mid-June to mid-September 2016	NA	NA	adult	Rome	41Â°53â² N	12Â°29â² E	NA	NA	NA	Italy	NA	NA	NA
Fortel, L., Henry, M., Guilbaud, L., Guirao, A. L., Kuhlmann, M., Mouret, H., ... & VaissiÃ¨re, B. E. (2014). Decreasing abundance, increasing diversity and changing structure of the wild bee community (Hymenoptera: Anthophila) along an urbanization gradient. PloS one, 9(8), e104679.	https://doi.org/10.1371/journal.pone.0104679	Amegilla slaviae	gbif:1339840	body size	ITD	http://purl.obolibrary.org/obo/HAO_0002584	NA	NA	species	5.91	mean	mm	5	NA	NA	NA	NA	2011	NA	female	adult	Grand Lyon	45Â° 46â²N	4Â° 50â²E	NA	NA	NA	France	NA	NA	NA
Laha, S., Chatterjee, S., Das, A., Smith, B., & Basu, P. (2020). Exploring the importance of floral resources and functional trait compatibility for maintaining bee fauna in tropical agricultural landscapes. Journal of Insect Conservation, 24, 431-443.	https://doi.org/10.1007/s10841-020-00225-3	Amegilla sp.	gbif:1339775	body size	body length	http://purl.obolibrary.org/obo/HAO_0002413	from the front of the head to the tip of the abdomen	NA	species	15.88	mean	mm	NA	0.91	std error	12	NA	NA	NA	NA	adult	Nilagiri block of Balasore, Odisha (Eastern India)	21Â° 35â² 6.89â³ N; 21Â° 21â² 17.06â³ N	86Â° 32â² 6.86â³ E; 86Â° 48â² 35.34â³ E	NA	NA	NA	India	Odisha	NA	NA
Laha, S., Chatterjee, S., Das, A., Smith, B., & Basu, P. (2020). Exploring the importance of floral resources and functional trait compatibility for maintaining bee fauna in tropical agricultural landscapes. Journal of Insect Conservation, 24, 431-443.	https://doi.org/10.1007/s10841-020-00225-3	Amegilla sp.	gbif:1339775	body size	foreleg length	http://purl.obolibrary.org/obo/HAO_0002604	NA	NA	species	8.33	mean	mm	NA	0.18	std error	12	NA	NA	NA	NA	adult	Nilagiri block of Balasore, Odisha (Eastern India)	21Â° 35â² 6.89â³ N; 21Â° 21â² 17.06â³ N	86Â° 32â² 6.86â³ E; 86Â° 48â² 35.34â³ E	NA	NA	NA	India	Odisha	NA	NA
Laha, S., Chatterjee, S., Das, A., Smith, B., & Basu, P. (2020). Exploring the importance of floral resources and functional trait compatibility for maintaining bee fauna in tropical agricultural landscapes. Journal of Insect Conservation, 24, 431-443.	https://doi.org/10.1007/s10841-020-00225-3	Amegilla sp.	gbif:1339775	body size	ITD	http://purl.obolibrary.org/obo/HAO_0002584	the length between the two originating points (tegulae) of wings	NA	species	3.7	mean	mm	NA	0.21	std error	12	NA	NA	NA	NA	adult	Nilagiri block of Balasore, Odisha (Eastern India)	21Â° 35â² 6.89â³ N; 21Â° 21â² 17.06â³ N	86Â° 32â² 6.86â³ E; 86Â° 48â² 35.34â³ E	NA	NA	NA	India	Odisha	NA	NA
Laha, S., Chatterjee, S., Das, A., Smith, B., & Basu, P. (2020). Exploring the importance of floral resources and functional trait compatibility for maintaining bee fauna in tropical agricultural landscapes. Journal of Insect Conservation, 24, 431-443.	https://doi.org/10.1007/s10841-020-00225-3	Amegilla sp.	gbif:1339775	body size	midleg length	http://purl.obolibrary.org/obo/HAO_0002605	from base of femur to tip of tarsal claws	NA	species	9.51	mean	mm	NA	0.3	std error	12	NA	NA	NA	NA	adult	Nilagiri block of Balasore, Odisha (Eastern India)	21Â° 35â² 6.89â³ N; 21Â° 21â² 17.06â³ N	86Â° 32â² 6.86â³ E; 86Â° 48â² 35.34â³ E	NA	NA	NA	India	Odisha	NA	NA
Laha, S., Chatterjee, S., Das, A., Smith, B., & Basu, P. (2020). Exploring the importance of floral resources and functional trait compatibility for maintaining bee fauna in tropical agricultural landscapes. Journal of Insect Conservation, 24, 431-443.	https://doi.org/10.1007/s10841-020-00225-3	Amegilla sp.	gbif:1339775	tongue size	tongue length	http://purl.obolibrary.org/obo/HAO_0002606	(from labiomaxillary tube, where it attaches to the head) to the tip of the glossa after the tongue was fully stretched	NA	species	12.37	mean	mm	NA	0.43	std error	12	NA	NA	NA	NA	adult	Nilagiri block of Balasore, Odisha (Eastern India)	21Â° 35â² 6.89â³ N; 21Â° 21â² 17.06â³ N	86Â° 32â² 6.86â³ E; 86Â° 48â² 35.34â³ E	NA	NA	NA	India	Odisha	NA	NA
Kratschmer, S., Pachinger, B., Gaigher, R., Pryke, J. S., van Schalkwyk, J., Samways, M. J., ... & Winter, S. (2021). Enhancing flowering plant functional richness improves wild bee diversity in vineyard interârows in different floral kingdoms. Ecology and Evolution, 11(12), 7927-7945.	https://doi.org/10.1002/ece3.7623	Amegilla spilostoma BROOKS 1988	gbif:1339909	body size	ITD	http://purl.obolibrary.org/obo/HAO_0002584	the distance between the tegulae	NA	individual	2.59	single observation	mm	NA	NA	NA	NA	NA	August to December 2009 and 2010	NA	NA	adult	town of Stellenbosch	33Â°57âS	18Â°46âE	NA	NA	NA	South Africa	Western Cape Province	NA	NA
Kratschmer, S., Pachinger, B., Gaigher, R., Pryke, J. S., van Schalkwyk, J., Samways, M. J., ... & Winter, S. (2021). Enhancing flowering plant functional richness improves wild bee diversity in vineyard interârows in different floral kingdoms. Ecology and Evolution, 11(12), 7927-7945.	https://doi.org/10.1002/ece3.7623	Amegilla spilostoma BROOKS 1988	gbif:1339909	tongue size	tongue length	http://purl.obolibrary.org/obo/HAO_0002606	Mouthpart length (i.e., length of proboscis) of each bee species was estimated based on bee family and average ITD (Table S1) using the R package BeeIT; Cariveau, D. P., Nayak, G. K., Bartomeus, I., Zientek, J., Ascher, J. S., Gibbs, J., & Winfree, R. (2016). The allometry of bee proboscis length and its uses in ecology. PloS one, 11(3), e0151482.	NA	individual	5.33	single observation	mm	NA	NA	NA	NA	NA	August to December 2009 and 2010	NA	NA	adult	town of Stellenbosch	33Â°57âS	18Â°46âE	NA	NA	NA	South Africa	Western Cape Province	NA	NA
Hass, A. L., Liese, B., Heong, K. L., Settele, J., Tscharntke, T., & Westphal, C. (2018). Plant-pollinator interactions and bee functional diversity are driven by agroforests in rice-dominated landscapes. Agriculture, Ecosystems & Environment, 253, 140-147.	https://doi.org/10.1016/j.agee.2017.10.019	Amegilla whiteheadi	gbif:1339844	body size	ITD	http://purl.obolibrary.org/obo/HAO_0002584	NA	NA	species	3.2	mean	mm	NA	NA	NA	B01	NA	May and June 2012	NA	NA	adult	Laguna in rice production landscapes close to the city of Los BaÃ±os in the South of Luzon	NA	NA	NA	NA	NA	Philippines	Laguna	NA	NA
Hass, A. L., Liese, B., Heong, K. L., Settele, J., Tscharntke, T., & Westphal, C. (2018). Plant-pollinator interactions and bee functional diversity are driven by agroforests in rice-dominated landscapes. Agriculture, Ecosystems & Environment, 253, 140-147.	https://doi.org/10.1016/j.agee.2017.10.019	Amegilla whiteheadi	gbif:1339844	tongue size	tongue length	http://purl.obolibrary.org/obo/HAO_0002606	we used the R package âBeeITâ to estimate tongue length for each species; Cariveau, D. P., Nayak, G. K., Bartomeus, I., Zientek, J., Ascher, J. S., Gibbs, J., & Winfree, R. (2016). The allometry of bee proboscis length and its uses in ecology. PloS one, 11(3), e0151482.	NA	species	6.5	mean	mm	NA	NA	NA	B01	NA	May and June 2012	NA	NA	adult	Laguna in rice production landscapes close to the city of Los BaÃ±os in the South of Luzon	NA	NA	NA	NA	NA	Philippines	Laguna	NA	NA
Fortel, L., Henry, M., Guilbaud, L., Guirao, A. L., Kuhlmann, M., Mouret, H., ... & VaissiÃ¨re, B. E. (2014). Decreasing abundance, increasing diversity and changing structure of the wild bee community (Hymenoptera: Anthophila) along an urbanization gradient. PloS one, 9(8), e104679.	https://doi.org/10.1371/journal.pone.0104679	Amgeilla quadrifasciata	gbif:1340000	body size	ITD	http://purl.obolibrary.org/obo/HAO_0002584	NA	NA	species	3.8	mean	mm	8	NA	NA	NA	NA	2011	NA	female	adult	Grand Lyon	45Â° 46â²N	4Â° 50â²E	NA	NA	NA	France	NA	NA	NA
Giannini, T. C., Costa, W. F., Borges, R. C., Miranda, L., da Costa, C. P. W., Saraiva, A. M., & Imperatriz Fonseca, V. L. (2020). Climate change in the Eastern Amazon: crop-pollinator and occurrence-restricted bees are potentially more affected. Regional Environmental Change, 20(1), 9.	https://doi.org/10.1007/s10113-020-01611-y	Ancyloscelis apiformis	gbif:5039694	body size	ITD	http://purl.obolibrary.org/obo/HAO_0002584	NA	NA	species	3.5	mean	mm	50	NA	NA	NA	5	NA	NA	NA	adult	CarajÃ¡s National Forest	5Â° 52â² 11â³ to 6Â° 32â² 13â³ S	49Â° 53â² 28â³ to 50Â° 44â² 29â³ W	NA	NA	NA	Brazil	NA	NA	NA
Kazenel, M. R., Wright, K. W., Griswold, T., Whitney, K. D., & Rudgers, J. A. (2024). Heat and desiccation tolerances predict bee abundance under climate change. Nature, 628(8007), 342Ð348. https://doi.org/10.1038/s41586-024-07241-2	https://doi.org/10.1038/s41586-024-07241-2	Andrena 2	gbif:1345710	body size	ITD	http://purl.obolibrary.org/obo/HAO_0002584	Cane, J. H. (1987). Estimation of bee size using intertegular span (Apoidea). Journal of the Kansas Entomological Society, 145-147.	NA	single observation	1.422	mean	mm	NA	NA	NA	NA	NA	2013	NA	F	adult	Sevilleta National Wildlife Refuge	NA	NA	NA	NA	NA	USA	New Mexico	NA	shrubland; grassland
Kazenel, M. R., Wright, K. W., Griswold, T., Whitney, K. D., & Rudgers, J. A. (2024). Heat and desiccation tolerances predict bee abundance under climate change. Nature, 628(8007), 342Ð348. https://doi.org/10.1038/s41586-024-07241-2	https://doi.org/10.1038/s41586-024-07241-2	Andrena 2	gbif:1345710	body size	ITD	http://purl.obolibrary.org/obo/HAO_0002584	Cane, J. H. (1987). Estimation of bee size using intertegular span (Apoidea). Journal of the Kansas Entomological Society, 145-147.	NA	single observation	1.316	mean	mm	NA	NA	NA	NA	NA	2013	NA	F	adult	Sevilleta National Wildlife Refuge	NA	NA	NA	NA	NA	USA	New Mexico	NA	shrubland; grassland
Kazenel, M. R., Wright, K. W., Griswold, T., Whitney, K. D., & Rudgers, J. A. (2024). Heat and desiccation tolerances predict bee abundance under climate change. Nature, 628(8007), 342Ð348. https://doi.org/10.1038/s41586-024-07241-2	https://doi.org/10.1038/s41586-024-07241-2	Andrena 3	gbif:1345710	body size	ITD	http://purl.obolibrary.org/obo/HAO_0002584	Cane, J. H. (1987). Estimation of bee size using intertegular span (Apoidea). Journal of the Kansas Entomological Society, 145-147.	NA	single observation	2.225	mean	mm	NA	NA	NA	NA	NA	2012	NA	F	adult	Sevilleta National Wildlife Refuge	NA	NA	NA	NA	NA	USA	New Mexico	NA	shrubland; grassland
Fortel, L., Henry, M., Guilbaud, L., Guirao, A. L., Kuhlmann, M., Mouret, H., ... & VaissiÃ¨re, B. E. (2014). Decreasing abundance, increasing diversity and changing structure of the wild bee community (Hymenoptera: Anthophila) along an urbanization gradient. PloS one, 9(8), e104679.	https://doi.org/10.1371/journal.pone.0104679	Andrena aeneiventris	gbif:1357691	body size	ITD	http://purl.obolibrary.org/obo/HAO_0002584	NA	NA	individual	0.86	single observation	mm	NA	NA	NA	NA	NA	2011	NA	female	adult	Grand Lyon	45Â° 46â²N	4Â° 50â²E	NA	NA	NA	France	NA	NA	NA
Geppert, C., Cappellari, A., Corcos, D., Caruso, V., Cerretti, P., Mei, M., & Marini, L. (2023). Temperature and not landscape composition shapes wild bee communities in an urban environment. Insect Conservation and Diversity, 16(1), 65-76.	https://doi.org/10.1111/icad.12602	Andrena aeneiventris Morawitz, 1872	gbif:1357691	body size	body length	http://purl.obolibrary.org/obo/HAO_0002413	we measured body length of pinned specimens from head to metasoma end using graph paper	We measured one to five individuals, proportionally to how many specimens we collected in the field. For each species, whenever possible, we measured at least one female and one male. We then calculated the mean body size value for each species.	species	6.5	mean	mm	2	NA	NA	NA	NA	mid-June to mid-September 2016	NA	NA	adult	Rome	41Â°53â² N	12Â°29â² E	NA	NA	NA	Italy	NA	NA	NA
Kratschmer, S., Pachinger, B., Schwantzer, M., Paredes, D., GuzmÃ¡n, G., GomÃ©z, J. A., ... & Winter, S. (2019). Response of wild bee diversity, abundance, and functional traits to vineyard interârow management intensity and landscape diversity across Europe. Ecology and Evolution, 9(7), 4103-4115.	https://doi.org/10.1002/ece3.5039	Andrena aerinifrons Dours, 1873	gbif:1356889	body size	ITD	http://purl.obolibrary.org/obo/HAO_0002584	NA	NA	species	1.59	mean	mm	6	NA	NA	NA	NA	2016	NA	NA	adult	Montilla Moriles in Andalusia	37Â°35â²N	4Â°38â²W	NA	NA	NA	Spain	NA	NA	NA
Fortel, L., Henry, M., Guilbaud, L., Guirao, A. L., Kuhlmann, M., Mouret, H., ... & VaissiÃ¨re, B. E. (2014). Decreasing abundance, increasing diversity and changing structure of the wild bee community (Hymenoptera: Anthophila) along an urbanization gradient. PloS one, 9(8), e104679.	https://doi.org/10.1371/journal.pone.0104679	Andrena agilissima	gbif:1356870	body size	ITD	http://purl.obolibrary.org/obo/HAO_0002584	NA	NA	species	2.94	mean	mm	4	NA	NA	NA	NA	2011	NA	female	adult	Grand Lyon	45Â° 46â²N	4Â° 50â²E	NA	NA	NA	France	NA	NA	NA
Fortel, L., Henry, M., Guilbaud, L., Guirao, A. L., Kuhlmann, M., Mouret, H., ... & VaissiÃ¨re, B. E. (2014). Decreasing abundance, increasing diversity and changing structure of the wild bee community (Hymenoptera: Anthophila) along an urbanization gradient. PloS one, 9(8), e104679.	https://doi.org/10.1371/journal.pone.0104679	Andrena alfkenella	gbif:1357170	body size	ITD	http://purl.obolibrary.org/obo/HAO_0002584	NA	NA	species	1.33	mean	mm	3	NA	NA	NA	NA	2011	NA	female	adult	Grand Lyon	45Â° 46â²N	4Â° 50â²E	NA	NA	NA	France	NA	NA	NA
Graham, K. K., Gibbs, J., Wilson, J., May, E., & Isaacs, R. (2021). Resampling of wild bees across fifteen years reveals variable species declines and recoveries after extreme weather. Agriculture, Ecosystems & Environment, 317, 107470.	https://doi.org/10.1016/j.agee.2021.107470	Andrena algida	gbif:1357273	body size	ITD	http://purl.obolibrary.org/obo/HAO_0002584	NA	NA	species	1.8	mean	mm	NA	NA	NA	NA	NA	15-May	NA	NA	adult	southwestern Michigan, in Allegan, Van Buren, and Ottawa counties	NA	NA	NA	NA	NA	USA	Michigan	Allegan; Van Buren; Ottawa	NA
Turo, K. J., Spring, M. R., Sivakoff, F. S., Delgado de la flor, Y. A., & Gardiner, M. M. (2021). Conservation in postâindustrial cities: How does vacant land management and landscape configuration influence urban bees?. Journal of Applied Ecology, 58(1), 58-69.	https://doi.org/10.1111/1365-2664.13773	Andrena alleghaniensis	gbif:1357228	body size	body size		NA	NA	species	9.5	mean	mm	NA	NA	NA	NA	NA	June 2015 to August 2016	NA	NA	adult	Cleveland	NA	NA	NA	NA	NA	USA	Ohio	NA	NA
Graham, K. K., Gibbs, J., Wilson, J., May, E., & Isaacs, R. (2021). Resampling of wild bees across fifteen years reveals variable species declines and recoveries after extreme weather. Agriculture, Ecosystems & Environment, 317, 107470.	https://doi.org/10.1016/j.agee.2021.107470	Andrena alleghaniensis	gbif:1357228	body size	ITD	http://purl.obolibrary.org/obo/HAO_0002584	NA	NA	species	1.44	mean	mm	NA	NA	NA	NA	NA	15-May	NA	NA	adult	southwestern Michigan, in Allegan, Van Buren, and Ottawa counties	NA	NA	NA	NA	NA	USA	Michigan	Allegan; Van Buren; Ottawa	NA
Glenny, W., Runyon, J. B., & Burkle, L. A. (2023). Habitat characteristics structuring bee communities in a forest-shrubland ecotone. Forest Ecology and Management, 534, 120883. https://doi.org/10.1016/j.foreco.2023.120883	https://doi.org/10.1016/j.foreco.2023.120883	Andrena amphibola		body size	ITD	http://purl.obolibrary.org/obo/HAO_0002584	NA	NA	species	2.459183642	mean	mm	NA	NA	NA	NA	NA	NA	NA	female	adult	Beaverhead-Deerlodge National Forest	NA	NA	NA	NA	NA	USA	Montana	NA	high elevation sagebrush basin
Hung, K. L. J., Ascher, J. S., Davids, J. A., & Holway, D. A. (2019). Ecological filtering in scrub fragments restructures the taxonomic and functional composition of native bee assemblages. Ecology, 100(5), e02654.	https://doi.org/10.1002/ecy.2654	Andrena anatolis	gbif:1357183	body size	ITD	http://purl.obolibrary.org/obo/HAO_0002584	NA	NA	species	1.52	mean	mm	NA	NA	NA	NA	NA	April and August of 2011 and 2012	NA	female	adult	San Diego County	NA	NA	NA	NA	NA	USA	California	San Diego County	coastal sage scrub
Hung, K. L. J., Ascher, J. S., Davids, J. A., & Holway, D. A. (2019). Ecological filtering in scrub fragments restructures the taxonomic and functional composition of native bee assemblages. Ecology, 100(5), e02654.	https://doi.org/10.1002/ecy.2654	Andrena anatolis	gbif:1357183	tongue size	tongue length	http://purl.obolibrary.org/obo/HAO_0002606	we used the R package âBeeITâ to estimate tongue length for each species; Cariveau, D. P., Nayak, G. K., Bartomeus, I., Zientek, J., Ascher, J. S., Gibbs, J., & Winfree, R. (2016). The allometry of bee proboscis length and its uses in ecology. PloS one, 11(3), e0151482.	NA	species	1.58	mean	mm	NA	NA	NA	NA	NA	April and August of 2011 and 2012	NA	female	adult	San Diego County	NA	NA	NA	NA	NA	USA	California	San Diego County	coastal sage scrub
CarriÃ©, R., Andrieu, E., Cunningham, S. A., Lentini, P. E., Loreau, M., & Ouin, A. (2017). Relationships among ecological traits of wild bee communities along gradients of habitat amount and fragmentation. Ecography, 40(1), 85-97.	https://doi.org/10.1111/ecog.02632	Andrena angustior	gbif:1357490	body size	ITD	http://purl.obolibrary.org/obo/HAO_0002584	Body size was estimated using the inter-tegular distance (ITD), which is the distance between the nearest edges of the tegulae (plates covering the wing bases)	NA	species	1.88	mean	mm	NA	NA	NA	NA	NA	2013-2014	NA	NA	adult	southwestern France, in the VallÃ©es et Coteaux de Gascogne	43Â°17âN	0Â°54âE	NA	NA	NA	France	NA	NA	NA
Jauker, B., Krauss, J., Jauker, F., & Steffan-Dewenter, I. (2013). Linking life history traits to pollinator loss in fragmented calcareous grasslands. Landscape Ecology, 28, 107-120.	https://doi.org/10.1007/s10980-012-9820-6	Andrena angustior (Kirby, 1802)	gbif:1357490	body size	ITD	http://purl.obolibrary.org/obo/HAO_0002584	distance between the two insertion points of the wings.	NA	species	1.59	mean	mm	4	NA	NA	NA	NA	2004	NA	NA	adult	Leine-Weser Mountains around the city of GÃ¶ttingen in Lower Saxony	NA	NA	NA	NA	NA	Germany	NA	NA	NA
Forrest, J. R., Thorp, R. W., Kremen, C., & Williams, N. M. (2015). Contrasting patterns in species and functionalâtrait diversity of bees in an agricultural landscape. Journal of Applied Ecology, 52(3), 706-715.	https://doi.org/10.1111/1365-2664.12433	Andrena angustitarsata	gbif:1357077	body size	ITD	http://purl.obolibrary.org/obo/HAO_0002584	NA	NA	species	1.8	mean	mm	NA	NA	NA	NA	NA	March - August 2002	NA	NA	adult	Sacramento Valley	NA	NA	NA	NA	NA	USA	California	Yuba County	NA
Forrest, J. R., Thorp, R. W., Kremen, C., & Williams, N. M. (2015). Contrasting patterns in species and functionalâtrait diversity of bees in an agricultural landscape. Journal of Applied Ecology, 52(3), 706-715.	https://doi.org/10.1111/1365-2664.12433	Andrena anisochlora	gbif:1357062	body size	ITD	http://purl.obolibrary.org/obo/HAO_0002584	NA	NA	species	1.93	mean	mm	NA	NA	NA	NA	NA	March - August 2002	NA	NA	adult	Sacramento Valley	NA	NA	NA	NA	NA	USA	California	Yuba County	NA
CunninghamâMinnick, M. J., Peters, V. E., & Crist, T. O. (2020). Bee communities and pollination services in adjacent crop fields following flower removal in an invasive forest shrub. Ecological Applications, 30(4), e02078.	https://doi.org/10.1002/eap.2078	Andrena arabis	gbif:1356958	body size	body length	http://purl.obolibrary.org/obo/HAO_0002413	NA	NA	individual	9.8	single observation	mm	NA	NA	NA	NA	NA	early spring 2013	NA	female	adult	private lands in southeast Indiana and southwest Ohio	39.422Â° N; 39.539Â° N; 39.572Â° N; 39.645Â° N; 39.666Â° N	84.897Â° W; 84.760Â° W; 84.801Â° W; 84.701Â° W; 84.788Â° W	NA	NA	NA	USA	Indiana; Ohio	NA	NA
CunninghamâMinnick, M. J., Peters, V. E., & Crist, T. O. (2020). Bee communities and pollination services in adjacent crop fields following flower removal in an invasive forest shrub. Ecological Applications, 30(4), e02078.	https://doi.org/10.1002/eap.2078	Andrena arabis	gbif:1356958	body size	front wing length	NA	NA	NA	individual	7.5	single observation	mm	NA	NA	NA	NA	NA	early spring 2013	NA	female	adult	private lands in southeast Indiana and southwest Ohio	39.422Â° N; 39.539Â° N; 39.572Â° N; 39.645Â° N; 39.666Â° N	84.897Â° W; 84.760Â° W; 84.801Â° W; 84.701Â° W; 84.788Â° W	NA	NA	NA	USA	Indiana; Ohio	NA	NA
CunninghamâMinnick, M. J., Peters, V. E., & Crist, T. O. (2020). Bee communities and pollination services in adjacent crop fields following flower removal in an invasive forest shrub. Ecological Applications, 30(4), e02078.	https://doi.org/10.1002/eap.2078	Andrena arabis	gbif:1356958	pilosity	hair coverage	http://purl.obolibrary.org/obo/HAO_0001990	NA	NA	individual	25-50	single observation	percentage	NA	NA	NA	NA	NA	early spring 2013	NA	female	adult	private lands in southeast Indiana and southwest Ohio	39.422Â° N; 39.539Â° N; 39.572Â° N; 39.645Â° N; 39.666Â° N	84.897Â° W; 84.760Â° W; 84.801Â° W; 84.701Â° W; 84.788Â° W	NA	NA	NA	USA	Indiana; Ohio	NA	NA
CunninghamâMinnick, M. J., Peters, V. E., & Crist, T. O. (2020). Bee communities and pollination services in adjacent crop fields following flower removal in an invasive forest shrub. Ecological Applications, 30(4), e02078.	https://doi.org/10.1002/eap.2078	Andrena arabis	gbif:1356958	body size	ITD	http://purl.obolibrary.org/obo/HAO_0002584	distance between tegulae	NA	individual	2.1	single observation	mm	NA	NA	NA	NA	NA	early spring 2013	NA	female	adult	private lands in southeast Indiana and southwest Ohio	39.422Â° N; 39.539Â° N; 39.572Â° N; 39.645Â° N; 39.666Â° N	84.897Â° W; 84.760Â° W; 84.801Â° W; 84.701Â° W; 84.788Â° W	NA	NA	NA	USA	Indiana; Ohio	NA	NA
Kazenel, M. R., Wright, K. W., Griswold, T., Whitney, K. D., & Rudgers, J. A. (2024). Heat and desiccation tolerances predict bee abundance under climate change. Nature, 628(8007), 342Ð348. https://doi.org/10.1038/s41586-024-07241-2	https://doi.org/10.1038/s41586-024-07241-2	Andrena ardis	gbif:1356927	body size	ITD	http://purl.obolibrary.org/obo/HAO_0002584	Cane, J. H. (1987). Estimation of bee size using intertegular span (Apoidea). Journal of the Kansas Entomological Society, 145-147.	NA	single observation	2.08	mean	mm	NA	NA	NA	NA	NA	2003	NA	F	adult	Sevilleta National Wildlife Refuge	NA	NA	NA	NA	NA	USA	New Mexico	NA	shrubland; grassland
Turo, K. J., Spring, M. R., Sivakoff, F. S., Delgado de la flor, Y. A., & Gardiner, M. M. (2021). Conservation in postâindustrial cities: How does vacant land management and landscape configuration influence urban bees?. Journal of Applied Ecology, 58(1), 58-69.	https://doi.org/10.1111/1365-2664.13773	Andrena asteris	gbif:1356868	body size	body size		NA	NA	species	13	mean	mm	NA	NA	NA	NA	NA	June 2015 to August 2016	NA	NA	adult	Cleveland	NA	NA	NA	NA	NA	USA	Ohio	NA	NA
Glenny, W., Runyon, J. B., & Burkle, L. A. (2023). Habitat characteristics structuring bee communities in a forest-shrubland ecotone. Forest Ecology and Management, 534, 120883. https://doi.org/10.1016/j.foreco.2023.120883	https://doi.org/10.1016/j.foreco.2023.120883	Andrena astragali	gbif:1358373	body size	ITD	http://purl.obolibrary.org/obo/HAO_0002584	NA	NA	species	1.948051875	mean	mm	NA	NA	NA	NA	NA	NA	NA	female	adult	Beaverhead-Deerlodge National Forest	NA	NA	NA	NA	NA	USA	Montana	NA	high elevation sagebrush basin
Forrest, J. R., Thorp, R. W., Kremen, C., & Williams, N. M. (2015). Contrasting patterns in species and functionalâtrait diversity of bees in an agricultural landscape. Journal of Applied Ecology, 52(3), 706-715.	https://doi.org/10.1111/1365-2664.12433	Andrena atypica	gbif:1358331	body size	ITD	http://purl.obolibrary.org/obo/HAO_0002584	NA	NA	species	1.38	mean	mm	NA	NA	NA	NA	NA	March - August 2002	NA	NA	adult	Sacramento Valley	NA	NA	NA	NA	NA	USA	California	Yuba County	NA
Hung, K. L. J., Ascher, J. S., Davids, J. A., & Holway, D. A. (2019). Ecological filtering in scrub fragments restructures the taxonomic and functional composition of native bee assemblages. Ecology, 100(5), e02654.	https://doi.org/10.1002/ecy.2654	Andrena atypica	gbif:1358331	body size	ITD	http://purl.obolibrary.org/obo/HAO_0002584	NA	NA	species	1.29	mean	mm	NA	NA	NA	NA	NA	April and August of 2011 and 2012	NA	female	adult	San Diego County	NA	NA	NA	NA	NA	USA	California	San Diego County	coastal sage scrub
Hung, K. L. J., Ascher, J. S., Davids, J. A., & Holway, D. A. (2019). Ecological filtering in scrub fragments restructures the taxonomic and functional composition of native bee assemblages. Ecology, 100(5), e02654.	https://doi.org/10.1002/ecy.2654	Andrena atypica	gbif:1358331	tongue size	tongue length	http://purl.obolibrary.org/obo/HAO_0002606	we used the R package âBeeITâ to estimate tongue length for each species; Cariveau, D. P., Nayak, G. K., Bartomeus, I., Zientek, J., Ascher, J. S., Gibbs, J., & Winfree, R. (2016). The allometry of bee proboscis length and its uses in ecology. PloS one, 11(3), e0151482.	NA	species	1.35	mean	mm	NA	NA	NA	NA	NA	April and August of 2011 and 2012	NA	female	adult	San Diego County	NA	NA	NA	NA	NA	USA	California	San Diego County	coastal sage scrub
Forrest, J. R., Thorp, R. W., Kremen, C., & Williams, N. M. (2015). Contrasting patterns in species and functionalâtrait diversity of bees in an agricultural landscape. Journal of Applied Ecology, 52(3), 706-715.	https://doi.org/10.1111/1365-2664.12433	Andrena auricoma	gbif:1358318	body size	ITD	http://purl.obolibrary.org/obo/HAO_0002584	NA	NA	species	1.62	mean	mm	NA	NA	NA	NA	NA	March - August 2002	NA	NA	adult	Sacramento Valley	NA	NA	NA	NA	NA	USA	California	Yuba County	NA
Peters, M. K., Peisker, J.,SteffanâDewenter, I., & Hoiss, B. (2016). Morphological traits are linked to the cold performance and distribution of bees along elevational gradients. Journal of Biogeography, 43(10), 2040-2049.	https://doi.org/10.1111/jbi.12768	Andrena barbilabris	gbif:1358165	pilosity	hair length	http://purl.obolibrary.org/obo/HAO_0002608	used the hair length at the mesonotum as a proxy for the âhair volumeâ of the bee	NA	species	0.46	mean	mm	NA	NA	std dev	NA	NA	April - July 2013	NA	NA	adult	National Park Berchtesgaden, northern Alps	49.7833Â° N	9.9333Â° E	NA	NA	NA	Germany	NA	NA	NA
Fortel, L., Henry, M., Guilbaud, L., Guirao, A. L., Kuhlmann, M., Mouret, H., ... & VaissiÃ¨re, B. E. (2014). Decreasing abundance, increasing diversity and changing structure of the wild bee community (Hymenoptera: Anthophila) along an urbanization gradient. PloS one, 9(8), e104679.	https://doi.org/10.1371/journal.pone.0104679	Andrena barbilabris	gbif:1358165	body size	ITD	http://purl.obolibrary.org/obo/HAO_0002584	NA	NA	species	2.34	mean	mm	2	NA	NA	NA	NA	2011	NA	female	adult	Grand Lyon	45Â° 46â²N	4Â° 50â²E	NA	NA	NA	France	NA	NA	NA
Peters, M. K., Peisker, J.,SteffanâDewenter, I., & Hoiss, B. (2016). Morphological traits are linked to the cold performance and distribution of bees along elevational gradients. Journal of Biogeography, 43(10), 2040-2049.	https://doi.org/10.1111/jbi.12768	Andrena barbilabris	gbif:1358165	body size	ITD	http://purl.obolibrary.org/obo/HAO_0002584	NA	NA	species	1.78	mean	mm	NA	NA	std dev	NA	NA	April - July 2013	NA	NA	adult	National Park Berchtesgaden, northern Alps	49.7833Â° N	9.9333Â° E	NA	NA	NA	Germany	NA	NA	NA
Glenny, W., Runyon, J. B., & Burkle, L. A. (2023). Habitat characteristics structuring bee communities in a forest-shrubland ecotone. Forest Ecology and Management, 534, 120883. https://doi.org/10.1016/j.foreco.2023.120883	https://doi.org/10.1016/j.foreco.2023.120883	Andrena berberidis	gbif:1358117	body size	ITD	http://purl.obolibrary.org/obo/HAO_0002584	NA	NA	species	2.454545363	mean	mm	NA	NA	NA	NA	NA	NA	NA	female	adult	Beaverhead-Deerlodge National Forest	NA	NA	NA	NA	NA	USA	Montana	NA	high elevation sagebrush basin
Phillips, B. B., Williams, A., Osborne, J. L., & Shaw, R. F. (2018). Shared traits make flies and bees effective pollinators of oilseed rape (Brassica napus L.). Basic and Applied Ecology, 32, 66-76.	https://doi.org/10.1016/j.baae.2018.06.004	Andrena bicolor	gbif:1356887	body size	body length	http://purl.obolibrary.org/obo/HAO_0002413	the distance from the front of the eyes to the tip of the abdomen	NA	species	10.57	mean	mm	5	0.24	std error	NA	NA	April and June over three field seasons (2014â2016)	NA	female	adult	Wiltshire	1.185988Â°N	â1.832657Â°W	NA	NA	NA	England	NA	NA	predominantly mixed farming with both arable and pasture fields
Phillips, B. B., Williams, A., Osborne, J. L., & Shaw, R. F. (2018). Shared traits make flies and bees effective pollinators of oilseed rape (Brassica napus L.). Basic and Applied Ecology, 32, 66-76.	https://doi.org/10.1016/j.baae.2018.06.004	Andrena bicolor	gbif:1356887	pilosity	hair coverage	http://purl.obolibrary.org/obo/HAO_0001990	an approximate percentage (within 5%) of the upper side of the thorax that was covered with hair	NA	species	70%	mean	NA	5	NA	NA	NA	NA	April and June over three field seasons (2014â2016)	NA	female	adult	Wiltshire	1.185988Â°N	â1.832657Â°W	NA	NA	NA	England	NA	NA	predominantly mixed farming with both arable and pasture fields
Peters, M. K., Peisker, J.,SteffanâDewenter, I., & Hoiss, B. (2016). Morphological traits are linked to the cold performance and distribution of bees along elevational gradients. Journal of Biogeography, 43(10), 2040-2049.	https://doi.org/10.1111/jbi.12768	Andrena bicolor	gbif:1356887	pilosity	hair length	http://purl.obolibrary.org/obo/HAO_0002608	used the hair length at the mesonotum as a proxy for the âhair volumeâ of the bee	NA	species	0.41	mean	mm	NA	0.11	std dev	NA	NA	April - July 2013	NA	NA	adult	National Park Berchtesgaden, northern Alps	49.7833Â° N	9.9333Â° E	NA	NA	NA	Germany	NA	NA	NA
Fortel, L., Henry, M., Guilbaud, L., Guirao, A. L., Kuhlmann, M., Mouret, H., ... & VaissiÃ¨re, B. E. (2014). Decreasing abundance, increasing diversity and changing structure of the wild bee community (Hymenoptera: Anthophila) along an urbanization gradient. PloS one, 9(8), e104679.	https://doi.org/10.1371/journal.pone.0104679	Andrena bicolor	gbif:1356887	body size	ITD	http://purl.obolibrary.org/obo/HAO_0002584	NA	NA	species	2.1	mean	mm	179	NA	NA	NA	NA	2011	NA	female	adult	Grand Lyon	45Â° 46â²N	4Â° 50â²E	NA	NA	NA	France	NA	NA	NA
Peters, M. K., Peisker, J.,SteffanâDewenter, I., & Hoiss, B. (2016). Morphological traits are linked to the cold performance and distribution of bees along elevational gradients. Journal of Biogeography, 43(10), 2040-2049.	https://doi.org/10.1111/jbi.12768	Andrena bicolor	gbif:1356887	body size	ITD	http://purl.obolibrary.org/obo/HAO_0002584	NA	NA	species	2.03	mean	mm	NA	0.05	std dev	NA	NA	April - July 2013	NA	NA	adult	National Park Berchtesgaden, northern Alps	49.7833Â° N	9.9333Â° E	NA	NA	NA	Germany	NA	NA	NA
Steinert, M., Sydenham, M. A. K., Eldegard, K., & Moe, S. R. (2020). Conservation of solitary bees in power-line clearings: sustained increase in habitat quality through woody debris removal. Global Ecology and Conservation, 21, e00823.	https://doi.org/10.1016/j.gecco.2019.e00823	Andrena bicolor	gbif:1356887	body size	ITD	http://purl.obolibrary.org/obo/HAO_0002584	Cane, J. H. (1987). Estimation of bee size using intertegular span (Apoidea). Journal of the Kansas Entomological Society, 145-147.	NA	species	2	mean	mm	NA	NA	NA	1	NA	2013-2015	NA	female	adult	southeast Norway	59.33Â°â61.12Â°N	08.95Â°â11.36Â°E	NA	NA	NA	Norway	NA	NA	NA
Maas, B., Brandl, M., Hussain, R. I., Frank, T., Zulka, K. P., Rabl, D., ... & Moser, D. (2021). Functional traits driving pollinator and predator responses to newly established grassland strips in agricultural landscapes. Journal of Applied Ecology, 58(8), 1728-1737.	https://doi.org/10.1111/1365-2664.13892	Andrena bicolor	gbif:1356887	body size	thorax length	NA	mean thorax length	NA	species	7	mean	mm	NA	NA	NA	NA	NA	16-Aug	NA	NA	adult	the vicinity of the villages Ollern and Elsbach in Sieghartskirchen	48Â°16â²02.5â³N; 48Â°15â²08.3â³N	16Â°05â²07.9â³E; 16Â°02â²56.9â³E	NA	NA	NA	Austria	NA	NA	NA
Steinert, M., Sydenham, M. A. K., Eldegard, K., & Moe, S. R. (2020). Conservation of solitary bees in power-line clearings: sustained increase in habitat quality through woody debris removal. Global Ecology and Conservation, 21, e00823.	https://doi.org/10.1016/j.gecco.2019.e00823	Andrena bicolor	gbif:1356887	tongue size	tongue length	http://purl.obolibrary.org/obo/HAO_0002606	The tongue length was estimated using the BeeIT package in R, which calculates the tongue length based on the taxonomic family and species-specific ITD; Cariveau, D. P., Nayak, G. K., Bartomeus, I., Zientek, J., Ascher, J. S., Gibbs, J., & Winfree, R. (2016). The allometry of bee proboscis length and its uses in ecology. PloS one, 11(3), e0151482.	NA	species	2.06	mean	mm	NA	NA	NA	1	NA	2013-2015	NA	female	adult	southeast Norway	59.33Â°â61.12Â°N	08.95Â°â11.36Â°E	NA	NA	NA	Norway	NA	NA	NA
Beyer, N., Kirsch, F., Gabriel, D., & Westphal, C. (2021). Identity of mass-flowering crops moderates functional trait composition of pollinator communities. Landscape Ecology, 36(9), 2657-2671.	https://doi.org/10.1111/1365-2664.13745	Andrena bicolor Fabricius 1775	gbif:1356887	body size	ITD	http://purl.obolibrary.org/obo/HAO_0002584	NA	NA	individual	2.1	single observation	mm	NA	NA	NA	NA	NA	summer of 2017 and wild bee sampling was repeated three times between May and August (early summer: 22.05.â19.06., mid-summer: 22.06.â20.07., late summer: 27.07.â22.08.)	NA	NA	adult	close to GÃ¶ttingen in Central Germany, close to the North Sea in vicinity of the city Itzehoe and in eastern Germany close to Leipzig	51Â°32Â´N; 53Â°55Â´N; 51Â°20Â´N	9Â°56Â´E; 9Â°30Â´E; 12Â°22Â´E	NA	NA	NA	Germany	NA	NA	NA
Jauker, B., Krauss, J., Jauker, F., & Steffan-Dewenter, I. (2013). Linking life history traits to pollinator loss in fragmented calcareous grasslands. Landscape Ecology, 28, 107-120.	https://doi.org/10.1007/s10980-012-9820-6	Andrena bicolor Fabricius, 1775	gbif:1356887	body size	ITD	http://purl.obolibrary.org/obo/HAO_0002584	distance between the two insertion points of the wings.	NA	species	2.04	mean	mm	10	NA	NA	NA	NA	2004	NA	NA	adult	Leine-Weser Mountains around the city of GÃ¶ttingen in Lower Saxony	NA	NA	NA	NA	NA	Germany	NA	NA	NA
Fortel, L., Henry, M., Guilbaud, L., Guirao, A. L., Kuhlmann, M., Mouret, H., ... & VaissiÃ¨re, B. E. (2014). Decreasing abundance, increasing diversity and changing structure of the wild bee community (Hymenoptera: Anthophila) along an urbanization gradient. PloS one, 9(8), e104679.	https://doi.org/10.1371/journal.pone.0104679	Andrena bimaculata	gbif:1357005	body size	ITD	http://purl.obolibrary.org/obo/HAO_0002584	NA	NA	species	2.72	mean	mm	5	NA	NA	NA	NA	2011	NA	female	adult	Grand Lyon	45Â° 46â²N	4Â° 50â²E	NA	NA	NA	France	NA	NA	NA
Kratschmer, S., Pachinger, B., Gaigher, R., Pryke, J. S., van Schalkwyk, J., Samways, M. J., ... & Winter, S. (2021). Enhancing flowering plant functional richness improves wild bee diversity in vineyard interârows in different floral kingdoms. Ecology and Evolution, 11(12), 7927-7945.	https://doi.org/10.1002/ece3.7623	Andrena blÃ¼thgeni StÃ¶ckert 1930	gbif:6096944	body size	ITD	http://purl.obolibrary.org/obo/HAO_0002584	the distance between the tegulae	NA	individual	2.8	single observation	mm	NA	NA	NA	NA	NA	2015-2016	NA	NA	adult	two Eastern Austrian viticultural areas: Carnuntum and NeusiedlerseeâHÃ¼gelland	48Â°04â²N; 7Â°54â²N	16Â°47â²E; 16Â°41â²E	NA	NA	NA	Austria	NA	NA	NA
Kratschmer, S., Pachinger, B., Gaigher, R., Pryke, J. S., van Schalkwyk, J., Samways, M. J., ... & Winter, S. (2021). Enhancing flowering plant functional richness improves wild bee diversity in vineyard interârows in different floral kingdoms. Ecology and Evolution, 11(12), 7927-7945.	https://doi.org/10.1002/ece3.7623	Andrena blÃ¼thgeni StÃ¶ckert 1930	gbif:6096944	tongue size	tongue length	http://purl.obolibrary.org/obo/HAO_0002606	Mouthpart length (i.e., length of proboscis) of each bee species was estimated based on bee family and average ITD (Table S1) using the R package BeeIT; Cariveau, D. P., Nayak, G. K., Bartomeus, I., Zientek, J., Ascher, J. S., Gibbs, J., & Winfree, R. (2016). The allometry of bee proboscis length and its uses in ecology. PloS one, 11(3), e0151482.	NA	individual	2.87	single observation	mm	NA	NA	NA	NA	NA	2015-2016	NA	NA	adult	two Eastern Austrian viticultural areas: Carnuntum and NeusiedlerseeâHÃ¼gelland	48Â°04â²N; 7Â°54â²N	16Â°47â²E; 16Â°41â²E	NA	NA	NA	Austria	NA	NA	NA
Peters, M. K., Peisker, J.,SteffanâDewenter, I., & Hoiss, B. (2016). Morphological traits are linked to the cold performance and distribution of bees along elevational gradients. Journal of Biogeography, 43(10), 2040-2049.	https://doi.org/10.1111/jbi.12768	Andrena bucephala	gbif:1357239	pilosity	hair length	http://purl.obolibrary.org/obo/HAO_0002608	used the hair length at the mesonotum as a proxy for the âhair volumeâ of the bee	NA	species	0.5	mean	mm	NA	NA	std dev	NA	NA	April - July 2013	NA	NA	adult	National Park Berchtesgaden, northern Alps	49.7833Â° N	9.9333Â° E	NA	NA	NA	Germany	NA	NA	NA
CarriÃ©, R., Andrieu, E., Cunningham, S. A., Lentini, P. E., Loreau, M., & Ouin, A. (2017). Relationships among ecological traits of wild bee communities along gradients of habitat amount and fragmentation. Ecography, 40(1), 85-97.	https://doi.org/10.1111/ecog.02632	Andrena bucephala	gbif:1357239	body size	ITD	http://purl.obolibrary.org/obo/HAO_0002584	Body size was estimated using the inter-tegular distance (ITD), which is the distance between the nearest edges of the tegulae (plates covering the wing bases)	NA	species	2.15	mean	mm	NA	NA	NA	NA	NA	2013-2014	NA	NA	adult	southwestern France, in the VallÃ©es et Coteaux de Gascogne	43Â°17âN	0Â°54âE	NA	NA	NA	France	NA	NA	NA
Fortel, L., Henry, M., Guilbaud, L., Guirao, A. L., Kuhlmann, M., Mouret, H., ... & VaissiÃ¨re, B. E. (2014). Decreasing abundance, increasing diversity and changing structure of the wild bee community (Hymenoptera: Anthophila) along an urbanization gradient. PloS one, 9(8), e104679.	https://doi.org/10.1371/journal.pone.0104679	Andrena bucephala	gbif:1357239	body size	ITD	http://purl.obolibrary.org/obo/HAO_0002584	NA	NA	individual	2.15	single observation	mm	NA	NA	NA	NA	NA	2011	NA	female	adult	Grand Lyon	45Â° 46â²N	4Â° 50â²E	NA	NA	NA	France	NA	NA	NA
Peters, M. K., Peisker, J.,SteffanâDewenter, I., & Hoiss, B. (2016). Morphological traits are linked to the cold performance and distribution of bees along elevational gradients. Journal of Biogeography, 43(10), 2040-2049.	https://doi.org/10.1111/jbi.12768	Andrena bucephala	gbif:1357239	body size	ITD	http://purl.obolibrary.org/obo/HAO_0002584	NA	NA	species	2.2	mean	mm	NA	NA	std dev	NA	NA	April - July 2013	NA	NA	adult	National Park Berchtesgaden, northern Alps	49.7833Â° N	9.9333Â° E	NA	NA	NA	Germany	NA	NA	NA
Shi, X., Axmacher, J. C., Chong, H., Xiao, H., Luo, S., Xu, H., ... & Zou, Y. (2022). Effects of farmland consolidation in southern China on wild bee species composition, nesting location and body size variations. Agricultural and Forest Entomology, 24(3), 371-379.	https://doi.org/10.1111/afe.12500	Andrena callopyrrha	gbif:1357553	body size	ITD	http://purl.obolibrary.org/obo/HAO_0002584	the distance between the bases of the two wings on the bee's throax; Cane, J. H. (1987). Estimation of bee size using intertegular span (Apoidea). Journal of the Kansas Entomological Society, 145-147.	NA	species	2.34	mean	mm	NA	NA	NA	NA	NA	2019	NA	female	adult	Jiangxi Province	N28Â°41â²	E115Â°53â²	NA	NA	NA	China	Jiangxi Province	NA	NA
Forrest, J. R., Thorp, R. W., Kremen, C., & Williams, N. M. (2015). Contrasting patterns in species and functionalâtrait diversity of bees in an agricultural landscape. Journal of Applied Ecology, 52(3), 706-715.	https://doi.org/10.1111/1365-2664.12433	Andrena candida	gbif:1357667	body size	ITD	http://purl.obolibrary.org/obo/HAO_0002584	NA	NA	species	1.65	mean	mm	NA	NA	NA	NA	NA	March - August 2002	NA	NA	adult	Sacramento Valley	NA	NA	NA	NA	NA	USA	California	Yuba County	NA
Peters, M. K., Peisker, J.,SteffanâDewenter, I., & Hoiss, B. (2016). Morphological traits are linked to the cold performance and distribution of bees along elevational gradients. Journal of Biogeography, 43(10), 2040-2049.	https://doi.org/10.1111/jbi.12768	Andrena carantonica	gbif:1357950	pilosity	hair length	http://purl.obolibrary.org/obo/HAO_0002608	used the hair length at the mesonotum as a proxy for the âhair volumeâ of the bee	NA	species	0.62	mean	mm	NA	0.08	std dev	NA	NA	April - July 2013	NA	NA	adult	National Park Berchtesgaden, northern Alps	49.7833Â° N	9.9333Â° E	NA	NA	NA	Germany	NA	NA	NA
Fortel, L., Henry, M., Guilbaud, L., Guirao, A. L., Kuhlmann, M., Mouret, H., ... & VaissiÃ¨re, B. E. (2014). Decreasing abundance, increasing diversity and changing structure of the wild bee community (Hymenoptera: Anthophila) along an urbanization gradient. PloS one, 9(8), e104679.	https://doi.org/10.1371/journal.pone.0104679	Andrena carantonica	gbif:1357950	body size	ITD	http://purl.obolibrary.org/obo/HAO_0002584	NA	NA	species	2.72	mean	mm	8	NA	NA	NA	NA	2011	NA	female	adult	Grand Lyon	45Â° 46â²N	4Â° 50â²E	NA	NA	NA	France	NA	NA	NA
Peters, M. K., Peisker, J.,SteffanâDewenter, I., & Hoiss, B. (2016). Morphological traits are linked to the cold performance and distribution of bees along elevational gradients. Journal of Biogeography, 43(10), 2040-2049.	https://doi.org/10.1111/jbi.12768	Andrena carantonica	gbif:1357950	body size	ITD	http://purl.obolibrary.org/obo/HAO_0002584	NA	NA	species	2.58	mean	mm	NA	0.31	std dev	NA	NA	April - July 2013	NA	NA	adult	National Park Berchtesgaden, northern Alps	49.7833Â° N	9.9333Â° E	NA	NA	NA	Germany	NA	NA	NA
Steinert, M., Sydenham, M. A. K., Eldegard, K., & Moe, S. R. (2020). Conservation of solitary bees in power-line clearings: sustained increase in habitat quality through woody debris removal. Global Ecology and Conservation, 21, e00823.	https://doi.org/10.1016/j.gecco.2019.e00823	Andrena carantonica	gbif:1357950	body size	ITD	http://purl.obolibrary.org/obo/HAO_0002584	Cane, J. H. (1987). Estimation of bee size using intertegular span (Apoidea). Journal of the Kansas Entomological Society, 145-147.	NA	species	3	mean	mm	NA	NA	NA	2	NA	2013-2015	NA	female	adult	southeast Norway	59.33Â°â61.12Â°N	08.95Â°â11.36Â°E	NA	NA	NA	Norway	NA	NA	NA
Steinert, M., Sydenham, M. A. K., Eldegard, K., & Moe, S. R. (2020). Conservation of solitary bees in power-line clearings: sustained increase in habitat quality through woody debris removal. Global Ecology and Conservation, 21, e00823.	https://doi.org/10.1016/j.gecco.2019.e00823	Andrena carantonica	gbif:1357950	tongue size	tongue length	http://purl.obolibrary.org/obo/HAO_0002606	The tongue length was estimated using the BeeIT package in R, which calculates the tongue length based on the taxonomic family and species-specific ITD; Cariveau, D. P., Nayak, G. K., Bartomeus, I., Zientek, J., Ascher, J. S., Gibbs, J., & Winfree, R. (2016). The allometry of bee proboscis length and its uses in ecology. PloS one, 11(3), e0151482.	NA	species	3.04	mean	mm	NA	NA	NA	2	NA	2013-2015	NA	female	adult	southeast Norway	59.33Â°â61.12Â°N	08.95Â°â11.36Â°E	NA	NA	NA	Norway	NA	NA	NA
Beyer, N., Kirsch, F., Gabriel, D., & Westphal, C. (2021). Identity of mass-flowering crops moderates functional trait composition of pollinator communities. Landscape Ecology, 36(9), 2657-2671.	https://doi.org/10.1111/1365-2664.13745	Andrena carantonica PÃ©rez 1902	gbif:1357950	body size	ITD	http://purl.obolibrary.org/obo/HAO_0002584	NA	NA	species	2.98	mean	mm	4	NA	NA	NA	NA	summer of 2017 and wild bee sampling was repeated three times between May and August (early summer: 22.05.â19.06., mid-summer: 22.06.â20.07., late summer: 27.07.â22.08.)	NA	NA	adult	close to GÃ¶ttingen in Central Germany, close to the North Sea in vicinity of the city Itzehoe and in eastern Germany close to Leipzig	51Â°32Â´N; 53Â°55Â´N; 51Â°20Â´N	9Â°56Â´E; 9Â°30Â´E; 12Â°22Â´E	NA	NA	NA	Germany	NA	NA	NA
Jauker, B., Krauss, J., Jauker, F., & Steffan-Dewenter, I. (2013). Linking life history traits to pollinator loss in fragmented calcareous grasslands. Landscape Ecology, 28, 107-120.	https://doi.org/10.1007/s10980-012-9820-6	Andrena carantonica PÃ©rez, 1902	gbif:1357950	body size	ITD	http://purl.obolibrary.org/obo/HAO_0002584	distance between the two insertion points of the wings.	NA	species	2.28	mean	mm	5	NA	NA	NA	NA	2004	NA	NA	adult	Leine-Weser Mountains around the city of GÃ¶ttingen in Lower Saxony	NA	NA	NA	NA	NA	Germany	NA	NA	NA
CunninghamâMinnick, M. J., Peters, V. E., & Crist, T. O. (2020). Bee communities and pollination services in adjacent crop fields following flower removal in an invasive forest shrub. Ecological Applications, 30(4), e02078.	https://doi.org/10.1002/eap.2078	Andrena carlini	gbif:1357621	body size	body length	http://purl.obolibrary.org/obo/HAO_0002413	NA	NA	species	12.2	mean	mm	2	NA	NA	NA	NA	early spring 2013	NA	female	adult	private lands in southeast Indiana and southwest Ohio	39.422Â° N; 39.539Â° N; 39.572Â° N; 39.645Â° N; 39.666Â° N	84.897Â° W; 84.760Â° W; 84.801Â° W; 84.701Â° W; 84.788Â° W	NA	NA	NA	USA	Indiana; Ohio	NA	NA
CunninghamâMinnick, M. J., Peters, V. E., & Crist, T. O. (2020). Bee communities and pollination services in adjacent crop fields following flower removal in an invasive forest shrub. Ecological Applications, 30(4), e02078.	https://doi.org/10.1002/eap.2078	Andrena carlini	gbif:1357621	body size	front wing length	NA	NA	NA	species	9.2	mean	mm	2	NA	NA	NA	NA	early spring 2013	NA	female	adult	private lands in southeast Indiana and southwest Ohio	39.422Â° N; 39.539Â° N; 39.572Â° N; 39.645Â° N; 39.666Â° N	84.897Â° W; 84.760Â° W; 84.801Â° W; 84.701Â° W; 84.788Â° W	NA	NA	NA	USA	Indiana; Ohio	NA	NA
CunninghamâMinnick, M. J., Peters, V. E., & Crist, T. O. (2020). Bee communities and pollination services in adjacent crop fields following flower removal in an invasive forest shrub. Ecological Applications, 30(4), e02078.	https://doi.org/10.1002/eap.2078	Andrena carlini	gbif:1357621	pilosity	hair coverage	http://purl.obolibrary.org/obo/HAO_0001990	NA	NA	species	75-100	mean	percentage	2	NA	NA	NA	NA	early spring 2013	NA	female	adult	private lands in southeast Indiana and southwest Ohio	39.422Â° N; 39.539Â° N; 39.572Â° N; 39.645Â° N; 39.666Â° N	84.897Â° W; 84.760Â° W; 84.801Â° W; 84.701Â° W; 84.788Â° W	NA	NA	NA	USA	Indiana; Ohio	NA	NA
CunninghamâMinnick, M. J., Peters, V. E., & Crist, T. O. (2020). Bee communities and pollination services in adjacent crop fields following flower removal in an invasive forest shrub. Ecological Applications, 30(4), e02078.	https://doi.org/10.1002/eap.2078	Andrena carlini	gbif:1357621	body size	ITD	http://purl.obolibrary.org/obo/HAO_0002584	distance between tegulae	NA	species	3.1	mean	mm	2	NA	NA	NA	NA	early spring 2013	NA	female	adult	private lands in southeast Indiana and southwest Ohio	39.422Â° N; 39.539Â° N; 39.572Â° N; 39.645Â° N; 39.666Â° N	84.897Â° W; 84.760Â° W; 84.801Â° W; 84.701Â° W; 84.788Â° W	NA	NA	NA	USA	Indiana; Ohio	NA	NA
Graham, K. K., Gibbs, J., Wilson, J., May, E., & Isaacs, R. (2021). Resampling of wild bees across fifteen years reveals variable species declines and recoveries after extreme weather. Agriculture, Ecosystems & Environment, 317, 107470.	https://doi.org/10.1016/j.agee.2021.107470	Andrena carlini	gbif:1357621	body size	ITD	http://purl.obolibrary.org/obo/HAO_0002584	NA	NA	species	2.7	mean	mm	NA	NA	NA	NA	NA	15-May	NA	NA	adult	southwestern Michigan, in Allegan, Van Buren, and Ottawa counties	NA	NA	NA	NA	NA	USA	Michigan	Allegan; Van Buren; Ottawa	NA
Glenny, W., Runyon, J. B., & Burkle, L. A. (2023). Habitat characteristics structuring bee communities in a forest-shrubland ecotone. Forest Ecology and Management, 534, 120883. https://doi.org/10.1016/j.foreco.2023.120883	https://doi.org/10.1016/j.foreco.2023.120883	Andrena carlini	gbif:1357621	body size	ITD	http://purl.obolibrary.org/obo/HAO_0002584	NA	NA	species	3.013605403	mean	mm	NA	NA	NA	NA	NA	NA	NA	female	adult	Beaverhead-Deerlodge National Forest	NA	NA	NA	NA	NA	USA	Montana	NA	high elevation sagebrush basin
Graham, K. K., Gibbs, J., Wilson, J., May, E., & Isaacs, R. (2021). Resampling of wild bees across fifteen years reveals variable species declines and recoveries after extreme weather. Agriculture, Ecosystems & Environment, 317, 107470.	https://doi.org/10.1016/j.agee.2021.107470	Andrena carolina	gbif:1357605	body size	ITD	http://purl.obolibrary.org/obo/HAO_0002584	NA	NA	species	1.7	mean	mm	NA	NA	NA	NA	NA	15-May	NA	NA	adult	southwestern Michigan, in Allegan, Van Buren, and Ottawa counties	NA	NA	NA	NA	NA	USA	Michigan	Allegan; Van Buren; Ottawa	NA
Forrest, J. R., Thorp, R. W., Kremen, C., & Williams, N. M. (2015). Contrasting patterns in species and functionalâtrait diversity of bees in an agricultural landscape. Journal of Applied Ecology, 52(3), 706-715.	https://doi.org/10.1111/1365-2664.12433	Andrena cerasifolii	gbif:1357562	body size	ITD	http://purl.obolibrary.org/obo/HAO_0002584	NA	NA	species	2.65	mean	mm	NA	NA	NA	NA	NA	March - August 2002	NA	NA	adult	Sacramento Valley	NA	NA	NA	NA	NA	USA	California	Yuba County	NA
Forrest, J. R., Thorp, R. W., Kremen, C., & Williams, N. M. (2015). Contrasting patterns in species and functionalâtrait diversity of bees in an agricultural landscape. Journal of Applied Ecology, 52(3), 706-715.	https://doi.org/10.1111/1365-2664.12433	Andrena cercocarpi	gbif:1357547	body size	ITD	http://purl.obolibrary.org/obo/HAO_0002584	NA	NA	species	1.66	mean	mm	NA	NA	NA	NA	NA	March - August 2002	NA	NA	adult	Sacramento Valley	NA	NA	NA	NA	NA	USA	California	Yuba County	NA
Forrest, J. R., Thorp, R. W., Kremen, C., & Williams, N. M. (2015). Contrasting patterns in species and functionalâtrait diversity of bees in an agricultural landscape. Journal of Applied Ecology, 52(3), 706-715.	https://doi.org/10.1111/1365-2664.12433	Andrena chalybioides	gbif:1357497	body size	ITD	http://purl.obolibrary.org/obo/HAO_0002584	NA	NA	species	1.75	mean	mm	NA	NA	NA	NA	NA	March - August 2002	NA	NA	adult	Sacramento Valley	NA	NA	NA	NA	NA	USA	California	Yuba County	NA
Forrest, J. R., Thorp, R. W., Kremen, C., & Williams, N. M. (2015). Contrasting patterns in species and functionalâtrait diversity of bees in an agricultural landscape. Journal of Applied Ecology, 52(3), 706-715.	https://doi.org/10.1111/1365-2664.12433	Andrena chlorogaster	gbif:1357437	body size	ITD	http://purl.obolibrary.org/obo/HAO_0002584	NA	NA	species	1.24	mean	mm	NA	NA	NA	NA	NA	March - August 2002	NA	NA	adult	Sacramento Valley	NA	NA	NA	NA	NA	USA	California	Yuba County	NA
Phillips, B. B., Williams, A., Osborne, J. L., & Shaw, R. F. (2018). Shared traits make flies and bees effective pollinators of oilseed rape (Brassica napus L.). Basic and Applied Ecology, 32, 66-76.	https://doi.org/10.1016/j.baae.2018.06.004	Andrena chrysoceles	gbif:1358259	body size	body length	http://purl.obolibrary.org/obo/HAO_0002413	the distance from the front of the eyes to the tip of the abdomen	NA	species	10.84	mean	mm	5	0.13	std error	NA	NA	April and June over three field seasons (2014â2016)	NA	female	adult	Wiltshire	1.185988Â°N	â1.832657Â°W	NA	NA	NA	England	NA	NA	predominantly mixed farming with both arable and pasture fields
Phillips, B. B., Williams, A., Osborne, J. L., & Shaw, R. F. (2018). Shared traits make flies and bees effective pollinators of oilseed rape (Brassica napus L.). Basic and Applied Ecology, 32, 66-76.	https://doi.org/10.1016/j.baae.2018.06.004	Andrena chrysoceles	gbif:1358259	pilosity	hair coverage	http://purl.obolibrary.org/obo/HAO_0001990	an approximate percentage (within 5%) of the upper side of the thorax that was covered with hair	NA	species	70%	mean	NA	5	NA	NA	NA	NA	April and June over three field seasons (2014â2016)	NA	female	adult	Wiltshire	1.185988Â°N	â1.832657Â°W	NA	NA	NA	England	NA	NA	predominantly mixed farming with both arable and pasture fields
Fortel, L., Henry, M., Guilbaud, L., Guirao, A. L., Kuhlmann, M., Mouret, H., ... & VaissiÃ¨re, B. E. (2014). Decreasing abundance, increasing diversity and changing structure of the wild bee community (Hymenoptera: Anthophila) along an urbanization gradient. PloS one, 9(8), e104679.	https://doi.org/10.1371/journal.pone.0104679	Andrena chrysosceles	gbif:1358259	body size	ITD	http://purl.obolibrary.org/obo/HAO_0002584	NA	NA	species	1.97	mean	mm	21	NA	NA	NA	NA	2011	NA	female	adult	Grand Lyon	45Â° 46â²N	4Â° 50â²E	NA	NA	NA	France	NA	NA	NA
Maas, B., Brandl, M., Hussain, R. I., Frank, T., Zulka, K. P., Rabl, D., ... & Moser, D. (2021). Functional traits driving pollinator and predator responses to newly established grassland strips in agricultural landscapes. Journal of Applied Ecology, 58(8), 1728-1737.	https://doi.org/10.1111/1365-2664.13892	Andrena chrysosceles	gbif:1358259	body size	thorax length	NA	mean thorax length	NA	species	9	mean	mm	NA	NA	NA	NA	NA	16-Aug	NA	NA	adult	the vicinity of the villages Ollern and Elsbach in Sieghartskirchen	48Â°16â²02.5â³N; 48Â°15â²08.3â³N	16Â°05â²07.9â³E; 16Â°02â²56.9â³E	NA	NA	NA	Austria	NA	NA	NA
Beyer, N., Gabriel, D., Kirsch, F., SchulzâKesting, K., Dauber, J., & Westphal, C. (2020). Functional groups of wild bees respond differently to faba bean Vicia faba L. cultivation at landscape scale. Journal of Applied Ecology, 57(12), 2499-2508.	https://doi.org/10.1111/1365-2664.13745	Andrena chrysosceles (Kirby 1802)	gbif:1358259	body size	ITD	http://purl.obolibrary.org/obo/HAO_0002584	NA	NA	individual	2.04	single observation	mm	NA	NA	NA	NA	NA	summer 2017	NA	female	adult	NA	NA	NA	NA	NA	NA	Germany	NA	NA	NA
Beyer, N., Gabriel, D., Kirsch, F., SchulzâKesting, K., Dauber, J., & Westphal, C. (2020). Functional groups of wild bees respond differently to faba bean Vicia faba L. cultivation at landscape scale. Journal of Applied Ecology, 57(12), 2499-2508.	https://doi.org/10.1111/1365-2664.13745	Andrena chrysosceles (Kirby 1802)	gbif:1358259	body size	ITD	http://purl.obolibrary.org/obo/HAO_0002584	NA	NA	individual	2.04	single observation	mm	NA	NA	NA	NA	NA	summer 2017	NA	female	adult	GÃ¶ttingen in Central Germany, close to the North Sea in vicinity of the city Itzehoe and in the east of Germany close to Leipzig	51Â°32â²N; 53Â°55â²N; 51Â°20â²N	9Â°56â²E; 9Â°30â²E;12Â°22â²E	NA	NA	NA	Germany	NA	NA	NA
Beyer, N., Kirsch, F., Gabriel, D., & Westphal, C. (2021). Identity of mass-flowering crops moderates functional trait composition of pollinator communities. Landscape Ecology, 36(9), 2657-2671.	https://doi.org/10.1111/1365-2664.13745	Andrena chrysosceles (Kirby 1802)	gbif:1358259	body size	ITD	http://purl.obolibrary.org/obo/HAO_0002584	NA	NA	species	2.04	mean	mm	10	NA	NA	NA	NA	summer of 2017 and wild bee sampling was repeated three times between May and August (early summer: 22.05.â19.06., mid-summer: 22.06.â20.07., late summer: 27.07.â22.08.)	NA	NA	adult	close to GÃ¶ttingen in Central Germany, close to the North Sea in vicinity of the city Itzehoe and in eastern Germany close to Leipzig	51Â°32Â´N; 53Â°55Â´N; 51Â°20Â´N	9Â°56Â´E; 9Â°30Â´E; 12Â°22Â´E	NA	NA	NA	Germany	NA	NA	NA
Beyer, N., Gabriel, D., Kirsch, F., SchulzâKesting, K., Dauber, J., & Westphal, C. (2020). Functional groups of wild bees respond differently to faba bean Vicia faba L. cultivation at landscape scale. Journal of Applied Ecology, 57(12), 2499-2508.	https://doi.org/10.1111/1365-2664.13745	Andrena chrysosceles (Kirby 1802)	gbif:1358259	tongue size	tongue length	http://purl.obolibrary.org/obo/HAO_0002606	NA	NA	individual	2.1	single observation	mm	NA	NA	NA	NA	NA	summer 2017	NA	female	adult	GÃ¶ttingen in Central Germany, close to the North Sea in vicinity of the city Itzehoe and in the east of Germany close to Leipzig	51Â°32â²N; 53Â°55â²N; 51Â°20â²N	9Â°56â²E; 9Â°30â²E;12Â°22â²E	NA	NA	NA	Germany	NA	NA	NA
Jauker, B., Krauss, J., Jauker, F., & Steffan-Dewenter, I. (2013). Linking life history traits to pollinator loss in fragmented calcareous grasslands. Landscape Ecology, 28, 107-120.	https://doi.org/10.1007/s10980-012-9820-6	Andrena chrysosceles (Kirby, 1802)	gbif:1358259	body size	ITD	http://purl.obolibrary.org/obo/HAO_0002584	distance between the two insertion points of the wings.	NA	species	1.84	mean	mm	19	NA	NA	NA	NA	2004	NA	NA	adult	Leine-Weser Mountains around the city of GÃ¶ttingen in Lower Saxony	NA	NA	NA	NA	NA	Germany	NA	NA	NA
Phillips, B. B., Williams, A., Osborne, J. L., & Shaw, R. F. (2018). Shared traits make flies and bees effective pollinators of oilseed rape (Brassica napus L.). Basic and Applied Ecology, 32, 66-76.	https://doi.org/10.1016/j.baae.2018.06.004	Andrena cineraria	gbif:1358088	body size	body length	http://purl.obolibrary.org/obo/HAO_0002413	the distance from the front of the eyes to the tip of the abdomen	NA	species	14.23	mean	mm	5	0.17	std error	NA	NA	April and June over three field seasons (2014â2016)	NA	female	adult	Wiltshire	1.185988Â°N	â1.832657Â°W	NA	NA	NA	England	NA	NA	predominantly mixed farming with both arable and pasture fields
Phillips, B. B., Williams, A., Osborne, J. L., & Shaw, R. F. (2018). Shared traits make flies and bees effective pollinators of oilseed rape (Brassica napus L.). Basic and Applied Ecology, 32, 66-76.	https://doi.org/10.1016/j.baae.2018.06.004	Andrena cineraria	gbif:1358088	body size	body length	http://purl.obolibrary.org/obo/HAO_0002413	the distance from the front of the eyes to the tip of the abdomen	NA	species	11.32	mean	mm	5	0.25	std error	NA	NA	April and June over three field seasons (2014â2016)	NA	male	adult	Wiltshire	1.185988Â°N	â1.832657Â°W	NA	NA	NA	England	NA	NA	predominantly mixed farming with both arable and pasture fields
Woodcock, B. A., Garratt, M. P. D., Powney, G. D., Shaw, R. F., Osborne, J. L., Soroka, J., ... & Pywell, R. F. (2019). Meta-analysis reveals that pollinator functional diversity and abundance enhance crop pollination and yield. Nature Communications, 10(1), 1481.	https://doi.org/10.1038/s41467-019-09393-6	Andrena cineraria	gbif:1358088	body size	body length	http://purl.obolibrary.org/obo/HAO_0002413	NA	NA	species	12.93	mean	mm	NA	NA	NA	NA	NA	NA	NA	NA	adult	NA	NA	NA	NA	NA	NA	USA; UK; Ireland; Sweden; China	NA	NA	NA
Phillips, B. B., Williams, A., Osborne, J. L., & Shaw, R. F. (2018). Shared traits make flies and bees effective pollinators of oilseed rape (Brassica napus L.). Basic and Applied Ecology, 32, 66-76.	https://doi.org/10.1016/j.baae.2018.06.004	Andrena cineraria	gbif:1358088	pilosity	hair coverage	http://purl.obolibrary.org/obo/HAO_0001990	an approximate percentage (within 5%) of the upper side of the thorax that was covered with hair	NA	species	70%	mean	NA	5	NA	NA	NA	NA	April and June over three field seasons (2014â2016)	NA	female	adult	Wiltshire	1.185988Â°N	â1.832657Â°W	NA	NA	NA	England	NA	NA	predominantly mixed farming with both arable and pasture fields
Phillips, B. B., Williams, A., Osborne, J. L., & Shaw, R. F. (2018). Shared traits make flies and bees effective pollinators of oilseed rape (Brassica napus L.). Basic and Applied Ecology, 32, 66-76.	https://doi.org/10.1016/j.baae.2018.06.004	Andrena cineraria	gbif:1358088	pilosity	hair coverage	http://purl.obolibrary.org/obo/HAO_0001990	an approximate percentage (within 5%) of the upper side of the thorax that was covered with hair	NA	species	70%	mean	NA	5	NA	NA	NA	NA	April and June over three field seasons (2014â2016)	NA	male	adult	Wiltshire	1.185988Â°N	â1.832657Â°W	NA	NA	NA	England	NA	NA	predominantly mixed farming with both arable and pasture fields
Fortel, L., Henry, M., Guilbaud, L., Guirao, A. L., Kuhlmann, M., Mouret, H., ... & VaissiÃ¨re, B. E. (2014). Decreasing abundance, increasing diversity and changing structure of the wild bee community (Hymenoptera: Anthophila) along an urbanization gradient. PloS one, 9(8), e104679.	https://doi.org/10.1371/journal.pone.0104679	Andrena cineraria	gbif:1358088	body size	ITD	http://purl.obolibrary.org/obo/HAO_0002584	NA	NA	species	2.76	mean	mm	423	NA	NA	NA	NA	2011	NA	female	adult	Grand Lyon	45Â° 46â²N	4Â° 50â²E	NA	NA	NA	France	NA	NA	NA
Steinert, M., Sydenham, M. A. K., Eldegard, K., & Moe, S. R. (2020). Conservation of solitary bees in power-line clearings: sustained increase in habitat quality through woody debris removal. Global Ecology and Conservation, 21, e00823.	https://doi.org/10.1016/j.gecco.2019.e00823	Andrena cineraria	gbif:1358088	body size	ITD	http://purl.obolibrary.org/obo/HAO_0002584	Cane, J. H. (1987). Estimation of bee size using intertegular span (Apoidea). Journal of the Kansas Entomological Society, 145-147.	NA	species	3	mean	mm	NA	NA	NA	3	NA	2013-2015	NA	female	adult	southeast Norway	59.33Â°â61.12Â°N	08.95Â°â11.36Â°E	NA	NA	NA	Norway	NA	NA	NA
Maas, B., Brandl, M., Hussain, R. I., Frank, T., Zulka, K. P., Rabl, D., ... & Moser, D. (2021). Functional traits driving pollinator and predator responses to newly established grassland strips in agricultural landscapes. Journal of Applied Ecology, 58(8), 1728-1737.	https://doi.org/10.1111/1365-2664.13892	Andrena cineraria	gbif:1358088	body size	thorax length	NA	mean thorax length	NA	species	12	mean	mm	NA	NA	NA	NA	NA	16-Aug	NA	NA	adult	the vicinity of the villages Ollern and Elsbach in Sieghartskirchen	48Â°16â²02.5â³N; 48Â°15â²08.3â³N	16Â°05â²07.9â³E; 16Â°02â²56.9â³E	NA	NA	NA	Austria	NA	NA	NA
Steinert, M., Sydenham, M. A. K., Eldegard, K., & Moe, S. R. (2020). Conservation of solitary bees in power-line clearings: sustained increase in habitat quality through woody debris removal. Global Ecology and Conservation, 21, e00823.	https://doi.org/10.1016/j.gecco.2019.e00823	Andrena cineraria	gbif:1358088	tongue size	tongue length	http://purl.obolibrary.org/obo/HAO_0002606	The tongue length was estimated using the BeeIT package in R, which calculates the tongue length based on the taxonomic family and species-specific ITD; Cariveau, D. P., Nayak, G. K., Bartomeus, I., Zientek, J., Ascher, J. S., Gibbs, J., & Winfree, R. (2016). The allometry of bee proboscis length and its uses in ecology. PloS one, 11(3), e0151482.	NA	species	3.04	mean	mm	NA	NA	NA	3	NA	2013-2015	NA	female	adult	southeast Norway	59.33Â°â61.12Â°N	08.95Â°â11.36Â°E	NA	NA	NA	Norway	NA	NA	NA
Beyer, N., Gabriel, D., Kirsch, F., SchulzâKesting, K., Dauber, J., & Westphal, C. (2020). Functional groups of wild bees respond differently to faba bean Vicia faba L. cultivation at landscape scale. Journal of Applied Ecology, 57(12), 2499-2508.	https://doi.org/10.1111/1365-2664.13745	Andrena cineraria (Linnaeus 1758)	gbif:1358088	body size	ITD	http://purl.obolibrary.org/obo/HAO_0002584	NA	NA	species	2.94	mean	mm	6	NA	NA	NA	NA	summer 2017	NA	female	adult	NA	NA	NA	NA	NA	NA	Germany	NA	NA	NA
Beyer, N., Gabriel, D., Kirsch, F., SchulzâKesting, K., Dauber, J., & Westphal, C. (2020). Functional groups of wild bees respond differently to faba bean Vicia faba L. cultivation at landscape scale. Journal of Applied Ecology, 57(12), 2499-2508.	https://doi.org/10.1111/1365-2664.13745	Andrena cineraria (Linnaeus 1758)	gbif:1358088	body size	ITD	http://purl.obolibrary.org/obo/HAO_0002584	NA	NA	species	2.94	mean	mm	6	NA	NA	NA	NA	summer 2017	NA	female	adult	GÃ¶ttingen in Central Germany, close to the North Sea in vicinity of the city Itzehoe and in the east of Germany close to Leipzig	51Â°32â²N; 53Â°55â²N; 51Â°20â²N	9Â°56â²E; 9Â°30â²E;12Â°22â²E	NA	NA	NA	Germany	NA	NA	NA
Beyer, N., Kirsch, F., Gabriel, D., & Westphal, C. (2021). Identity of mass-flowering crops moderates functional trait composition of pollinator communities. Landscape Ecology, 36(9), 2657-2671.	https://doi.org/10.1111/1365-2664.13745	Andrena cineraria (Linnaeus 1758)	gbif:1358088	body size	ITD	http://purl.obolibrary.org/obo/HAO_0002584	NA	NA	species	2.94	mean	mm	8	NA	NA	NA	NA	summer of 2017 and wild bee sampling was repeated three times between May and August (early summer: 22.05.â19.06., mid-summer: 22.06.â20.07., late summer: 27.07.â22.08.)	NA	NA	adult	close to GÃ¶ttingen in Central Germany, close to the North Sea in vicinity of the city Itzehoe and in eastern Germany close to Leipzig	51Â°32Â´N; 53Â°55Â´N; 51Â°20Â´N	9Â°56Â´E; 9Â°30Â´E; 12Â°22Â´E	NA	NA	NA	Germany	NA	NA	NA
Beyer, N., Gabriel, D., Kirsch, F., SchulzâKesting, K., Dauber, J., & Westphal, C. (2020). Functional groups of wild bees respond differently to faba bean Vicia faba L. cultivation at landscape scale. Journal of Applied Ecology, 57(12), 2499-2508.	https://doi.org/10.1111/1365-2664.13745	Andrena cineraria (Linnaeus 1758)	gbif:1358088	tongue size	tongue length	http://purl.obolibrary.org/obo/HAO_0002606	NA	NA	species	2.98	mean	mm	6	NA	NA	NA	NA	summer 2017	NA	female	adult	GÃ¶ttingen in Central Germany, close to the North Sea in vicinity of the city Itzehoe and in the east of Germany close to Leipzig	51Â°32â²N; 53Â°55â²N; 51Â°20â²N	9Â°56â²E; 9Â°30â²E;12Â°22â²E	NA	NA	NA	Germany	NA	NA	NA
Jauker, B., Krauss, J., Jauker, F., & Steffan-Dewenter, I. (2013). Linking life history traits to pollinator loss in fragmented calcareous grasslands. Landscape Ecology, 28, 107-120.	https://doi.org/10.1007/s10980-012-9820-6	Andrena cineraria (Linnaeus, 1758)	gbif:1358088	body size	ITD	http://purl.obolibrary.org/obo/HAO_0002584	distance between the two insertion points of the wings.	NA	species	2.59	mean	mm	4	NA	NA	NA	NA	2004	NA	NA	adult	Leine-Weser Mountains around the city of GÃ¶ttingen in Lower Saxony	NA	NA	NA	NA	NA	Germany	NA	NA	NA
Steinert, M., Sydenham, M. A. K., Eldegard, K., & Moe, S. R. (2020). Conservation of solitary bees in power-line clearings: sustained increase in habitat quality through woody debris removal. Global Ecology and Conservation, 21, e00823.	https://doi.org/10.1016/j.gecco.2019.e00823	Andrena clarkella	gbif:1357338	body size	ITD	http://purl.obolibrary.org/obo/HAO_0002584	Cane, J. H. (1987). Estimation of bee size using intertegular span (Apoidea). Journal of the Kansas Entomological Society, 145-147.	NA	species	3	mean	mm	NA	NA	NA	4	NA	2013-2015	NA	female	adult	southeast Norway	59.33Â°â61.12Â°N	08.95Â°â11.36Â°E	NA	NA	NA	Norway	NA	NA	NA
Steinert, M., Sydenham, M. A. K., Eldegard, K., & Moe, S. R. (2020). Conservation of solitary bees in power-line clearings: sustained increase in habitat quality through woody debris removal. Global Ecology and Conservation, 21, e00823.	https://doi.org/10.1016/j.gecco.2019.e00823	Andrena clarkella	gbif:1357338	tongue size	tongue length	http://purl.obolibrary.org/obo/HAO_0002606	The tongue length was estimated using the BeeIT package in R, which calculates the tongue length based on the taxonomic family and species-specific ITD; Cariveau, D. P., Nayak, G. K., Bartomeus, I., Zientek, J., Ascher, J. S., Gibbs, J., & Winfree, R. (2016). The allometry of bee proboscis length and its uses in ecology. PloS one, 11(3), e0151482.	NA	species	3.04	mean	mm	NA	NA	NA	4	NA	2013-2015	NA	female	adult	southeast Norway	59.33Â°â61.12Â°N	08.95Â°â11.36Â°E	NA	NA	NA	Norway	NA	NA	NA
Peters, M. K., Peisker, J.,SteffanâDewenter, I., & Hoiss, B. (2016). Morphological traits are linked to the cold performance and distribution of bees along elevational gradients. Journal of Biogeography, 43(10), 2040-2049.	https://doi.org/10.1111/jbi.12768	Andrena coitana	gbif:1357215	pilosity	hair length	http://purl.obolibrary.org/obo/HAO_0002608	used the hair length at the mesonotum as a proxy for the âhair volumeâ of the bee	NA	species	0.12	mean	mm	NA	NA	std dev	NA	NA	April - July 2013	NA	NA	adult	National Park Berchtesgaden, northern Alps	49.7833Â° N	9.9333Â° E	NA	NA	NA	Germany	NA	NA	NA
Peters, M. K., Peisker, J.,SteffanâDewenter, I., & Hoiss, B. (2016). Morphological traits are linked to the cold performance and distribution of bees along elevational gradients. Journal of Biogeography, 43(10), 2040-2049.	https://doi.org/10.1111/jbi.12768	Andrena coitana	gbif:1357215	body size	ITD	http://purl.obolibrary.org/obo/HAO_0002584	NA	NA	species	1.46	mean	mm	NA	NA	std dev	NA	NA	April - July 2013	NA	NA	adult	National Park Berchtesgaden, northern Alps	49.7833Â° N	9.9333Â° E	NA	NA	NA	Germany	NA	NA	NA
Steinert, M., Sydenham, M. A. K., Eldegard, K., & Moe, S. R. (2020). Conservation of solitary bees in power-line clearings: sustained increase in habitat quality through woody debris removal. Global Ecology and Conservation, 21, e00823.	https://doi.org/10.1016/j.gecco.2019.e00823	Andrena coitana	gbif:1357215	body size	ITD	http://purl.obolibrary.org/obo/HAO_0002584	Cane, J. H. (1987). Estimation of bee size using intertegular span (Apoidea). Journal of the Kansas Entomological Society, 145-147.	NA	species	2	mean	mm	NA	NA	NA	5	NA	2013-2015	NA	female	adult	southeast Norway	59.33Â°â61.12Â°N	08.95Â°â11.36Â°E	NA	NA	NA	Norway	NA	NA	NA
Steinert, M., Sydenham, M. A. K., Eldegard, K., & Moe, S. R. (2020). Conservation of solitary bees in power-line clearings: sustained increase in habitat quality through woody debris removal. Global Ecology and Conservation, 21, e00823.	https://doi.org/10.1016/j.gecco.2019.e00823	Andrena coitana	gbif:1357215	tongue size	tongue length	http://purl.obolibrary.org/obo/HAO_0002606	The tongue length was estimated using the BeeIT package in R, which calculates the tongue length based on the taxonomic family and species-specific ITD; Cariveau, D. P., Nayak, G. K., Bartomeus, I., Zientek, J., Ascher, J. S., Gibbs, J., & Winfree, R. (2016). The allometry of bee proboscis length and its uses in ecology. PloS one, 11(3), e0151482.	NA	species	3.04	mean	mm	NA	NA	NA	5	NA	2013-2015	NA	female	adult	southeast Norway	59.33Â°â61.12Â°N	08.95Â°â11.36Â°E	NA	NA	NA	Norway	NA	NA	NA
Beyer, N., Kirsch, F., Gabriel, D., & Westphal, C. (2021). Identity of mass-flowering crops moderates functional trait composition of pollinator communities. Landscape Ecology, 36(9), 2657-2671.	https://doi.org/10.1111/1365-2664.13745	Andrena coitana (Kirby 1802)	gbif:1357215	body size	ITD	http://purl.obolibrary.org/obo/HAO_0002584	NA	NA	individual	1.7	single observation	mm	NA	NA	NA	NA	NA	summer of 2017 and wild bee sampling was repeated three times between May and August (early summer: 22.05.â19.06., mid-summer: 22.06.â20.07., late summer: 27.07.â22.08.)	NA	NA	adult	close to GÃ¶ttingen in Central Germany, close to the North Sea in vicinity of the city Itzehoe and in eastern Germany close to Leipzig	51Â°32Â´N; 53Â°55Â´N; 51Â°20Â´N	9Â°56Â´E; 9Â°30Â´E; 12Â°22Â´E	NA	NA	NA	Germany	NA	NA	NA
Kratschmer, S., Pachinger, B., Schwantzer, M., Paredes, D., GuzmÃ¡n, G., GomÃ©z, J. A., ... & Winter, S. (2019). Response of wild bee diversity, abundance, and functional traits to vineyard interârow management intensity and landscape diversity across Europe. Ecology and Evolution, 9(7), 4103-4115.	https://doi.org/10.1002/ece3.5039	Andrena combaella Warncke, 1966	gbif:1358023	body size	ITD	http://purl.obolibrary.org/obo/HAO_0002584	NA	NA	individual	2.34	single observation	mm	NA	NA	NA	NA	NA	2016	NA	NA	adult	TÃ¢rnave in Transylvania	46Â°13â²N	24Â°06â²E	NA	NA	NA	Romania	NA	NA	NA
Fortel, L., Henry, M., Guilbaud, L., Guirao, A. L., Kuhlmann, M., Mouret, H., ... & VaissiÃ¨re, B. E. (2014). Decreasing abundance, increasing diversity and changing structure of the wild bee community (Hymenoptera: Anthophila) along an urbanization gradient. PloS one, 9(8), e104679.	https://doi.org/10.1371/journal.pone.0104679	Andrena combinata	gbif:1358177	body size	ITD	http://purl.obolibrary.org/obo/HAO_0002584	NA	NA	species	2.14	mean	mm	2	NA	NA	NA	NA	2011	NA	female	adult	Grand Lyon	45Â° 46â²N	4Â° 50â²E	NA	NA	NA	France	NA	NA	NA
CunninghamâMinnick, M. J., Peters, V. E., & Crist, T. O. (2020). Bee communities and pollination services in adjacent crop fields following flower removal in an invasive forest shrub. Ecological Applications, 30(4), e02078.	https://doi.org/10.1002/eap.2078	Andrena commoda	gbif:1357248	body size	body length	http://purl.obolibrary.org/obo/HAO_0002413	NA	NA	species	11.1	mean	mm	11	NA	NA	NA	NA	early spring 2013	NA	female	adult	private lands in southeast Indiana and southwest Ohio	39.422Â° N; 39.539Â° N; 39.572Â° N; 39.645Â° N; 39.666Â° N	84.897Â° W; 84.760Â° W; 84.801Â° W; 84.701Â° W; 84.788Â° W	NA	NA	NA	USA	Indiana; Ohio	NA	NA
CunninghamâMinnick, M. J., Peters, V. E., & Crist, T. O. (2020). Bee communities and pollination services in adjacent crop fields following flower removal in an invasive forest shrub. Ecological Applications, 30(4), e02078.	https://doi.org/10.1002/eap.2078	Andrena commoda	gbif:1357248	body size	front wing length	NA	NA	NA	species	9.4	mean	mm	11	NA	NA	NA	NA	early spring 2013	NA	female	adult	private lands in southeast Indiana and southwest Ohio	39.422Â° N; 39.539Â° N; 39.572Â° N; 39.645Â° N; 39.666Â° N	84.897Â° W; 84.760Â° W; 84.801Â° W; 84.701Â° W; 84.788Â° W	NA	NA	NA	USA	Indiana; Ohio	NA	NA
CunninghamâMinnick, M. J., Peters, V. E., & Crist, T. O. (2020). Bee communities and pollination services in adjacent crop fields following flower removal in an invasive forest shrub. Ecological Applications, 30(4), e02078.	https://doi.org/10.1002/eap.2078	Andrena commoda	gbif:1357248	pilosity	hair coverage	http://purl.obolibrary.org/obo/HAO_0001990	NA	NA	species	50-75	mean	percentage	11	NA	NA	NA	NA	early spring 2013	NA	female	adult	private lands in southeast Indiana and southwest Ohio	39.422Â° N; 39.539Â° N; 39.572Â° N; 39.645Â° N; 39.666Â° N	84.897Â° W; 84.760Â° W; 84.801Â° W; 84.701Â° W; 84.788Â° W	NA	NA	NA	USA	Indiana; Ohio	NA	NA
CunninghamâMinnick, M. J., Peters, V. E., & Crist, T. O. (2020). Bee communities and pollination services in adjacent crop fields following flower removal in an invasive forest shrub. Ecological Applications, 30(4), e02078.	https://doi.org/10.1002/eap.2078	Andrena commoda	gbif:1357248	body size	ITD	http://purl.obolibrary.org/obo/HAO_0002584	distance between tegulae	NA	species	2.7	mean	mm	11	NA	NA	NA	NA	early spring 2013	NA	female	adult	private lands in southeast Indiana and southwest Ohio	39.422Â° N; 39.539Â° N; 39.572Â° N; 39.645Â° N; 39.666Â° N	84.897Â° W; 84.760Â° W; 84.801Â° W; 84.701Â° W; 84.788Â° W	NA	NA	NA	USA	Indiana; Ohio	NA	NA
Turo, K. J., Spring, M. R., Sivakoff, F. S., Delgado de la flor, Y. A., & Gardiner, M. M. (2021). Conservation in postâindustrial cities: How does vacant land management and landscape configuration influence urban bees?. Journal of Applied Ecology, 58(1), 58-69.	https://doi.org/10.1111/1365-2664.13773	Andrena commoda	gbif:1357248	body size	undefined	NA	NA	NA	species	11	community-weighted mean	mm	NA	NA	NA	NA	NA	June 2015 to August 2016	NA	NA	adult	Cleveland	NA	NA	NA	NA	NA	USA	Ohio	NA	NA
Graham, K. K., Gibbs, J., Wilson, J., May, E., & Isaacs, R. (2021). Resampling of wild bees across fifteen years reveals variable species declines and recoveries after extreme weather. Agriculture, Ecosystems & Environment, 317, 107470.	https://doi.org/10.1016/j.agee.2021.107470	Andrena crataegi	gbif:1357081	body size	ITD	http://purl.obolibrary.org/obo/HAO_0002584	NA	NA	species	2.2	mean	mm	NA	NA	NA	NA	NA	15-May	NA	NA	adult	southwestern Michigan, in Allegan, Van Buren, and Ottawa counties	NA	NA	NA	NA	NA	USA	Michigan	Allegan; Van Buren; Ottawa	NA
CunninghamâMinnick, M. J., Peters, V. E., & Crist, T. O. (2020). Bee communities and pollination services in adjacent crop fields following flower removal in an invasive forest shrub. Ecological Applications, 30(4), e02078.	https://doi.org/10.1002/eap.2078	Andrena cressonii	gbif:1357020	body size	body length	http://purl.obolibrary.org/obo/HAO_0002413	NA	NA	species	10	mean	mm	68	NA	NA	NA	NA	early spring 2013	NA	female	adult	private lands in southeast Indiana and southwest Ohio	39.422Â° N; 39.539Â° N; 39.572Â° N; 39.645Â° N; 39.666Â° N	84.897Â° W; 84.760Â° W; 84.801Â° W; 84.701Â° W; 84.788Â° W	NA	NA	NA	USA	Indiana; Ohio	NA	NA
CunninghamâMinnick, M. J., Peters, V. E., & Crist, T. O. (2020). Bee communities and pollination services in adjacent crop fields following flower removal in an invasive forest shrub. Ecological Applications, 30(4), e02078.	https://doi.org/10.1002/eap.2078	Andrena cressonii	gbif:1357020	body size	front wing length	NA	NA	NA	species	7.4	mean	mm	68	NA	NA	NA	NA	early spring 2013	NA	female	adult	private lands in southeast Indiana and southwest Ohio	39.422Â° N; 39.539Â° N; 39.572Â° N; 39.645Â° N; 39.666Â° N	84.897Â° W; 84.760Â° W; 84.801Â° W; 84.701Â° W; 84.788Â° W	NA	NA	NA	USA	Indiana; Ohio	NA	NA
CunninghamâMinnick, M. J., Peters, V. E., & Crist, T. O. (2020). Bee communities and pollination services in adjacent crop fields following flower removal in an invasive forest shrub. Ecological Applications, 30(4), e02078.	https://doi.org/10.1002/eap.2078	Andrena cressonii	gbif:1357020	pilosity	hair coverage	http://purl.obolibrary.org/obo/HAO_0001990	NA	NA	species	25-50	mean	percentage	68	NA	NA	NA	NA	early spring 2013	NA	female	adult	private lands in southeast Indiana and southwest Ohio	39.422Â° N; 39.539Â° N; 39.572Â° N; 39.645Â° N; 39.666Â° N	84.897Â° W; 84.760Â° W; 84.801Â° W; 84.701Â° W; 84.788Â° W	NA	NA	NA	USA	Indiana; Ohio	NA	NA
CunninghamâMinnick, M. J., Peters, V. E., & Crist, T. O. (2020). Bee communities and pollination services in adjacent crop fields following flower removal in an invasive forest shrub. Ecological Applications, 30(4), e02078.	https://doi.org/10.1002/eap.2078	Andrena cressonii	gbif:1357020	body size	ITD	http://purl.obolibrary.org/obo/HAO_0002584	distance between tegulae	NA	species	2.3	mean	mm	68	NA	NA	NA	NA	early spring 2013	NA	female	adult	private lands in southeast Indiana and southwest Ohio	39.422Â° N; 39.539Â° N; 39.572Â° N; 39.645Â° N; 39.666Â° N	84.897Â° W; 84.760Â° W; 84.801Â° W; 84.701Â° W; 84.788Â° W	NA	NA	NA	USA	Indiana; Ohio	NA	NA
Forrest, J. R., Thorp, R. W., Kremen, C., & Williams, N. M. (2015). Contrasting patterns in species and functionalâtrait diversity of bees in an agricultural landscape. Journal of Applied Ecology, 52(3), 706-715.	https://doi.org/10.1111/1365-2664.12433	Andrena cressonii	gbif:1357020	body size	ITD	http://purl.obolibrary.org/obo/HAO_0002584	NA	NA	species	2.15	mean	mm	NA	NA	NA	NA	NA	March - August 2002	NA	NA	adult	Sacramento Valley	NA	NA	NA	NA	NA	USA	California	Yuba County	NA
Graham, K. K., Gibbs, J., Wilson, J., May, E., & Isaacs, R. (2021). Resampling of wild bees across fifteen years reveals variable species declines and recoveries after extreme weather. Agriculture, Ecosystems & Environment, 317, 107470.	https://doi.org/10.1016/j.agee.2021.107470	Andrena cressonii	gbif:1357020	body size	ITD	http://purl.obolibrary.org/obo/HAO_0002584	NA	NA	species	1.75	mean	mm	NA	NA	NA	NA	NA	15-May	NA	NA	adult	southwestern Michigan, in Allegan, Van Buren, and Ottawa counties	NA	NA	NA	NA	NA	USA	Michigan	Allegan; Van Buren; Ottawa	NA
Forrest, J. R., Thorp, R. W., Kremen, C., & Williams, N. M. (2015). Contrasting patterns in species and functionalâtrait diversity of bees in an agricultural landscape. Journal of Applied Ecology, 52(3), 706-715.	https://doi.org/10.1111/1365-2664.12433	Andrena cuneilabris	gbif:1356932	body size	ITD	http://purl.obolibrary.org/obo/HAO_0002584	NA	NA	species	1.78	mean	mm	NA	NA	NA	NA	NA	March - August 2002	NA	NA	adult	Sacramento Valley	NA	NA	NA	NA	NA	USA	California	Yuba County	NA
Maas, B., Brandl, M., Hussain, R. I., Frank, T., Zulka, K. P., Rabl, D., ... & Moser, D. (2021). Functional traits driving pollinator and predator responses to newly established grassland strips in agricultural landscapes. Journal of Applied Ecology, 58(8), 1728-1737.	https://doi.org/10.1111/1365-2664.13892	Andrena curvana	gbif:1357219	body size	thorax length	NA	mean thorax length	NA	species	7.6	mean	mm	NA	NA	NA	NA	NA	16-Aug	NA	NA	adult	the vicinity of the villages Ollern and Elsbach in Sieghartskirchen	48Â°16â²02.5â³N; 48Â°15â²08.3â³N	16Â°05â²07.9â³E; 16Â°02â²56.9â³E	NA	NA	NA	Austria	NA	NA	NA
Fortel, L., Henry, M., Guilbaud, L., Guirao, A. L., Kuhlmann, M., Mouret, H., ... & VaissiÃ¨re, B. E. (2014). Decreasing abundance, increasing diversity and changing structure of the wild bee community (Hymenoptera: Anthophila) along an urbanization gradient. PloS one, 9(8), e104679.	https://doi.org/10.1371/journal.pone.0104679	Andrena curvungula	gbif:1357234	body size	ITD	http://purl.obolibrary.org/obo/HAO_0002584	NA	NA	species	2.38	mean	mm	28	NA	NA	NA	NA	2011	NA	female	adult	Grand Lyon	45Â° 46â²N	4Â° 50â²E	NA	NA	NA	France	NA	NA	NA
Kratschmer, S., Pachinger, B., Gaigher, R., Pryke, J. S., van Schalkwyk, J., Samways, M. J., ... & Winter, S. (2021). Enhancing flowering plant functional richness improves wild bee diversity in vineyard interârows in different floral kingdoms. Ecology and Evolution, 11(12), 7927-7945.	https://doi.org/10.1002/ece3.7623	Andrena danuvia StÃ¶ckert 1950	gbif:8950050	body size	ITD	http://purl.obolibrary.org/obo/HAO_0002584	the distance between the tegulae	NA	individual	2.46	single observation	mm	NA	NA	NA	NA	NA	2015-2016	NA	NA	adult	two Eastern Austrian viticultural areas: Carnuntum and NeusiedlerseeâHÃ¼gelland	48Â°04â²N; 7Â°54â²N	16Â°47â²E; 16Â°41â²E	NA	NA	NA	Austria	NA	NA	NA
Kratschmer, S., Pachinger, B., Gaigher, R., Pryke, J. S., van Schalkwyk, J., Samways, M. J., ... & Winter, S. (2021). Enhancing flowering plant functional richness improves wild bee diversity in vineyard interârows in different floral kingdoms. Ecology and Evolution, 11(12), 7927-7945.	https://doi.org/10.1002/ece3.7623	Andrena danuvia StÃ¶ckert 1950	gbif:8950050	tongue size	tongue length	http://purl.obolibrary.org/obo/HAO_0002606	Mouthpart length (i.e., length of proboscis) of each bee species was estimated based on bee family and average ITD (Table S1) using the R package BeeIT; Cariveau, D. P., Nayak, G. K., Bartomeus, I., Zientek, J., Ascher, J. S., Gibbs, J., & Winfree, R. (2016). The allometry of bee proboscis length and its uses in ecology. PloS one, 11(3), e0151482.	NA	individual	2.52	single observation	mm	NA	NA	NA	NA	NA	2015-2016	NA	NA	adult	two Eastern Austrian viticultural areas: Carnuntum and NeusiedlerseeâHÃ¼gelland	48Â°04â²N; 7Â°54â²N	16Â°47â²E; 16Â°41â²E	NA	NA	NA	Austria	NA	NA	NA
Fortel, L., Henry, M., Guilbaud, L., Guirao, A. L., Kuhlmann, M., Mouret, H., ... & VaissiÃ¨re, B. E. (2014). Decreasing abundance, increasing diversity and changing structure of the wild bee community (Hymenoptera: Anthophila) along an urbanization gradient. PloS one, 9(8), e104679.	https://doi.org/10.1371/journal.pone.0104679	Andrena decipiens	gbif:1356936	body size	ITD	http://purl.obolibrary.org/obo/HAO_0002584	NA	NA	individual	1.61	single observation	mm	NA	NA	NA	NA	NA	2011	NA	female	adult	Grand Lyon	45Â° 46â²N	4Â° 50â²E	NA	NA	NA	France	NA	NA	NA
Geppert, C., Cappellari, A., Corcos, D., Caruso, V., Cerretti, P., Mei, M., & Marini, L. (2023). Temperature and not landscape composition shapes wild bee communities in an urban environment. Insect Conservation and Diversity, 16(1), 65-76.	https://doi.org/10.1111/icad.12602	Andrena decipiens Schenck, 1861	gbif:1356936	body size	body length	http://purl.obolibrary.org/obo/HAO_0002413	we measured body length of pinned specimens from head to metasoma end using graph paper	We measured one to five individuals, proportionally to how many specimens we collected in the field. For each species, whenever possible, we measured at least one female and one male. We then calculated the mean body size value for each species.	individual	12.5	single observation	mm	NA	NA	NA	NA	NA	mid-June to mid-September 2016	NA	NA	adult	Rome	41Â°53â² N	12Â°29â² E	NA	NA	NA	Italy	NA	NA	NA
Shi, X., Axmacher, J. C., Chong, H., Xiao, H., Luo, S., Xu, H., ... & Zou, Y. (2022). Effects of farmland consolidation in southern China on wild bee species composition, nesting location and body size variations. Agricultural and Forest Entomology, 24(3), 371-379.	https://doi.org/10.1111/afe.12500	Andrena delicatula	gbif:1357513	body size	ITD	http://purl.obolibrary.org/obo/HAO_0002584	the distance between the bases of the two wings on the bee's throax; Cane, J. H. (1987). Estimation of bee size using intertegular span (Apoidea). Journal of the Kansas Entomological Society, 145-147.	NA	species	2.57	mean	mm	NA	NA	NA	NA	NA	2019	NA	female	adult	Jiangxi Province	N28Â°41â²	E115Â°53â²	NA	NA	NA	China	Jiangxi Province	NA	NA
Steinert, M., Sydenham, M. A. K., Eldegard, K., & Moe, S. R. (2020). Conservation of solitary bees in power-line clearings: sustained increase in habitat quality through woody debris removal. Global Ecology and Conservation, 21, e00823.	https://doi.org/10.1016/j.gecco.2019.e00823	Andrena denticulata	gbif:1357548	body size	ITD	http://purl.obolibrary.org/obo/HAO_0002584	Cane, J. H. (1987). Estimation of bee size using intertegular span (Apoidea). Journal of the Kansas Entomological Society, 145-147.	NA	species	2	mean	mm	NA	NA	NA	6	NA	2013-2015	NA	female	adult	southeast Norway	59.33Â°â61.12Â°N	08.95Â°â11.36Â°E	NA	NA	NA	Norway	NA	NA	NA
Steinert, M., Sydenham, M. A. K., Eldegard, K., & Moe, S. R. (2020). Conservation of solitary bees in power-line clearings: sustained increase in habitat quality through woody debris removal. Global Ecology and Conservation, 21, e00823.	https://doi.org/10.1016/j.gecco.2019.e00823	Andrena denticulata	gbif:1357548	tongue size	tongue length	http://purl.obolibrary.org/obo/HAO_0002606	The tongue length was estimated using the BeeIT package in R, which calculates the tongue length based on the taxonomic family and species-specific ITD; Cariveau, D. P., Nayak, G. K., Bartomeus, I., Zientek, J., Ascher, J. S., Gibbs, J., & Winfree, R. (2016). The allometry of bee proboscis length and its uses in ecology. PloS one, 11(3), e0151482.	NA	species	2.06	mean	mm	NA	NA	NA	6	NA	2013-2015	NA	female	adult	southeast Norway	59.33Â°â61.12Â°N	08.95Â°â11.36Â°E	NA	NA	NA	Norway	NA	NA	NA
CarriÃ©, R., Andrieu, E., Cunningham, S. A., Lentini, P. E., Loreau, M., & Ouin, A. (2017). Relationships among ecological traits of wild bee communities along gradients of habitat amount and fragmentation. Ecography, 40(1), 85-97.	https://doi.org/10.1111/ecog.02632	Andrena distinguenda	gbif:1357737	body size	ITD	http://purl.obolibrary.org/obo/HAO_0002584	Body size was estimated using the inter-tegular distance (ITD), which is the distance between the nearest edges of the tegulae (plates covering the wing bases)	NA	species	1.68	mean	mm	NA	NA	NA	NA	NA	2013-2014	NA	NA	adult	southwestern France, in the VallÃ©es et Coteaux de Gascogne	43Â°17âN	0Â°54âE	NA	NA	NA	France	NA	NA	NA
Fortel, L., Henry, M., Guilbaud, L., Guirao, A. L., Kuhlmann, M., Mouret, H., ... & VaissiÃ¨re, B. E. (2014). Decreasing abundance, increasing diversity and changing structure of the wild bee community (Hymenoptera: Anthophila) along an urbanization gradient. PloS one, 9(8), e104679.	https://doi.org/10.1371/journal.pone.0104679	Andrena distinguenda	gbif:1357737	body size	ITD	http://purl.obolibrary.org/obo/HAO_0002584	NA	NA	species	1.68	mean	mm	12	NA	NA	NA	NA	2011	NA	female	adult	Grand Lyon	45Â° 46â²N	4Â° 50â²E	NA	NA	NA	France	NA	NA	NA
Phillips, B. B., Williams, A., Osborne, J. L., & Shaw, R. F. (2018). Shared traits make flies and bees effective pollinators of oilseed rape (Brassica napus L.). Basic and Applied Ecology, 32, 66-76.	https://doi.org/10.1016/j.baae.2018.06.004	Andrena dorsata	gbif:1357872	body size	body length	http://purl.obolibrary.org/obo/HAO_0002413	the distance from the front of the eyes to the tip of the abdomen	NA	species	11.09	mean	mm	5	0.19	std error	NA	NA	April and June over three field seasons (2014â2016)	NA	female	adult	Wiltshire	1.185988Â°N	â1.832657Â°W	NA	NA	NA	England	NA	NA	predominantly mixed farming with both arable and pasture fields
Woodcock, B. A., Garratt, M. P. D., Powney, G. D., Shaw, R. F., Osborne, J. L., Soroka, J., ... & Pywell, R. F. (2019). Meta-analysis reveals that pollinator functional diversity and abundance enhance crop pollination and yield. Nature Communications, 10(1), 1481.	https://doi.org/10.1038/s41467-019-09393-6	Andrena dorsata	gbif:1357872	body size	body length	http://purl.obolibrary.org/obo/HAO_0002413	NA	NA	species	9.8	mean	mm	NA	NA	NA	NA	NA	NA	NA	NA	adult	NA	NA	NA	NA	NA	NA	USA; UK; Ireland; Sweden; China	NA	NA	NA
Phillips, B. B., Williams, A., Osborne, J. L., & Shaw, R. F. (2018). Shared traits make flies and bees effective pollinators of oilseed rape (Brassica napus L.). Basic and Applied Ecology, 32, 66-76.	https://doi.org/10.1016/j.baae.2018.06.004	Andrena dorsata	gbif:1357872	pilosity	hair coverage	http://purl.obolibrary.org/obo/HAO_0001990	an approximate percentage (within 5%) of the upper side of the thorax that was covered with hair	NA	species	70%	mean	NA	5	NA	NA	NA	NA	April and June over three field seasons (2014â2016)	NA	female	adult	Wiltshire	1.185988Â°N	â1.832657Â°W	NA	NA	NA	England	NA	NA	predominantly mixed farming with both arable and pasture fields
Fortel, L., Henry, M., Guilbaud, L., Guirao, A. L., Kuhlmann, M., Mouret, H., ... & VaissiÃ¨re, B. E. (2014). Decreasing abundance, increasing diversity and changing structure of the wild bee community (Hymenoptera: Anthophila) along an urbanization gradient. PloS one, 9(8), e104679.	https://doi.org/10.1371/journal.pone.0104679	Andrena dorsata	gbif:1357872	body size	ITD	http://purl.obolibrary.org/obo/HAO_0002584	NA	NA	species	2.03	mean	mm	111	NA	NA	NA	NA	2011	NA	female	adult	Grand Lyon	45Â° 46â²N	4Â° 50â²E	NA	NA	NA	France	NA	NA	NA
Maas, B., Brandl, M., Hussain, R. I., Frank, T., Zulka, K. P., Rabl, D., ... & Moser, D. (2021). Functional traits driving pollinator and predator responses to newly established grassland strips in agricultural landscapes. Journal of Applied Ecology, 58(8), 1728-1737.	https://doi.org/10.1111/1365-2664.13892	Andrena dorsata	gbif:1357872	body size	thorax length	NA	mean thorax length	NA	species	9	mean	mm	NA	NA	NA	NA	NA	16-Aug	NA	NA	adult	the vicinity of the villages Ollern and Elsbach in Sieghartskirchen	48Â°16â²02.5â³N; 48Â°15â²08.3â³N	16Â°05â²07.9â³E; 16Â°02â²56.9â³E	NA	NA	NA	Austria	NA	NA	NA
Beyer, N., Gabriel, D., Kirsch, F., SchulzâKesting, K., Dauber, J., & Westphal, C. (2020). Functional groups of wild bees respond differently to faba bean Vicia faba L. cultivation at landscape scale. Journal of Applied Ecology, 57(12), 2499-2508.	https://doi.org/10.1111/1365-2664.13745	Andrena dorsata (Kirby 1802)	gbif:1357872	body size	ITD	http://purl.obolibrary.org/obo/HAO_0002584	NA	NA	individual	1.9	single observation	mm	NA	NA	NA	NA	NA	summer 2017	NA	female	adult	NA	NA	NA	NA	NA	NA	Germany	NA	NA	NA
Beyer, N., Gabriel, D., Kirsch, F., SchulzâKesting, K., Dauber, J., & Westphal, C. (2020). Functional groups of wild bees respond differently to faba bean Vicia faba L. cultivation at landscape scale. Journal of Applied Ecology, 57(12), 2499-2508.	https://doi.org/10.1111/1365-2664.13745	Andrena dorsata (Kirby 1802)	gbif:1357872	body size	ITD	http://purl.obolibrary.org/obo/HAO_0002584	NA	NA	individual	1.9	single observation	mm	NA	NA	NA	NA	NA	summer 2017	NA	female	adult	GÃ¶ttingen in Central Germany, close to the North Sea in vicinity of the city Itzehoe and in the east of Germany close to Leipzig	51Â°32â²N; 53Â°55â²N; 51Â°20â²N	9Â°56â²E; 9Â°30â²E;12Â°22â²E	NA	NA	NA	Germany	NA	NA	NA
Kratschmer, S., Pachinger, B., Gaigher, R., Pryke, J. S., van Schalkwyk, J., Samways, M. J., ... & Winter, S. (2021). Enhancing flowering plant functional richness improves wild bee diversity in vineyard interârows in different floral kingdoms. Ecology and Evolution, 11(12), 7927-7945.	https://doi.org/10.1002/ece3.7623	Andrena dorsata (KIRBY 1802)	gbif:1357872	body size	ITD	http://purl.obolibrary.org/obo/HAO_0002584	the distance between the tegulae	NA	species	2.04	mean	mm	2	NA	NA	NA	NA	2015-2016	NA	NA	adult	two Eastern Austrian viticultural areas: Carnuntum and NeusiedlerseeâHÃ¼gelland	48Â°04â²N; 7Â°54â²N	16Â°47â²E; 16Â°41â²E	NA	NA	NA	Austria	NA	NA	NA
Kratschmer, S., Pachinger, B., Schwantzer, M., Paredes, D., Guernion, M., Burel, F., Nicolai, A., Strauss, P., Bauer, T., Kriechbaum, M., Zaller, J. G., & Winter, S. (2018). Tillage intensity or landscape features: What matters most for wild bee diversity in vineyards? Agriculture, Ecosystems & Environment, 266, 142Ð152. https://doi.org/10.1016/j.agee.2018.07.018	https://doi.org/10.1016/j.agee.2018.07.018	Andrena dorsata (KIRBY 1802)	gbif:1357872	body size	ITD	http://purl.obolibrary.org/obo/HAO_0002584	Cane, J. H. (1987). Estimation of bee size using intertegular span (Apoidea). Journal of the Kansas Entomological Society, 145-147.	NA	species	2.04	mean	mm	1 to 5	NA	NA	NA	NA	2015 - 2016	NA	NA	adult	Carnuntum and Neusiedlersee-Hgelland	48¡ 04_ N; 47¡ 54_ N,	16¡ 47_ E; 16¡ 41_ E	NA	NA	NA	Austria	NA	NA	vineyard
Beyer, N., Gabriel, D., Kirsch, F., SchulzâKesting, K., Dauber, J., & Westphal, C. (2020). Functional groups of wild bees respond differently to faba bean Vicia faba L. cultivation at landscape scale. Journal of Applied Ecology, 57(12), 2499-2508.	https://doi.org/10.1111/1365-2664.13745	Andrena dorsata (Kirby 1802)	gbif:1357872	tongue size	tongue length	http://purl.obolibrary.org/obo/HAO_0002606	NA	NA	individual	1.96	single observation	mm	NA	NA	NA	NA	NA	summer 2017	NA	female	adult	GÃ¶ttingen in Central Germany, close to the North Sea in vicinity of the city Itzehoe and in the east of Germany close to Leipzig	51Â°32â²N; 53Â°55â²N; 51Â°20â²N	9Â°56â²E; 9Â°30â²E;12Â°22â²E	NA	NA	NA	Germany	NA	NA	NA
Kratschmer, S., Pachinger, B., Gaigher, R., Pryke, J. S., van Schalkwyk, J., Samways, M. J., ... & Winter, S. (2021). Enhancing flowering plant functional richness improves wild bee diversity in vineyard interârows in different floral kingdoms. Ecology and Evolution, 11(12), 7927-7945.	https://doi.org/10.1002/ece3.7623	Andrena dorsata (KIRBY 1802)	gbif:1357872	tongue size	tongue length	http://purl.obolibrary.org/obo/HAO_0002606	Mouthpart length (i.e., length of proboscis) of each bee species was estimated based on bee family and average ITD (Table S1) using the R package BeeIT; Cariveau, D. P., Nayak, G. K., Bartomeus, I., Zientek, J., Ascher, J. S., Gibbs, J., & Winfree, R. (2016). The allometry of bee proboscis length and its uses in ecology. PloS one, 11(3), e0151482.	NA	species	2.11	mean	mm	2	NA	NA	NA	NA	2015-2016	NA	NA	adult	two Eastern Austrian viticultural areas: Carnuntum and NeusiedlerseeâHÃ¼gelland	48Â°04â²N; 7Â°54â²N	16Â°47â²E; 16Â°41â²E	NA	NA	NA	Austria	NA	NA	NA
Kratschmer, S., Pachinger, B., Schwantzer, M., Paredes, D., GuzmÃ¡n, G., GomÃ©z, J. A., ... & Winter, S. (2019). Response of wild bee diversity, abundance, and functional traits to vineyard interârow management intensity and landscape diversity across Europe. Ecology and Evolution, 9(7), 4103-4115.	https://doi.org/10.1002/ece3.5039	Andrena dorsata (Kirby, 1802)	gbif:1357872	body size	ITD	http://purl.obolibrary.org/obo/HAO_0002584	NA	NA	individual	2.04	single observation	mm	NA	NA	NA	NA	NA	2016	NA	NA	adult	Eastern Austria (Carnuntum; 48Â°6â²N, 16Â°51â²E and Neusiedler See-HÃ¼gelland; 47Â°52â²N, 16Â°37â²E Lower Austria and Burgenland)			NA	NA	NA	Austria	NA	NA	NA
CunninghamâMinnick, M. J., Peters, V. E., & Crist, T. O. (2020). Bee communities and pollination services in adjacent crop fields following flower removal in an invasive forest shrub. Ecological Applications, 30(4), e02078.	https://doi.org/10.1002/eap.2078	Andrena erigeniae	gbif:1358106	body size	body length	http://purl.obolibrary.org/obo/HAO_0002413	NA	NA	individual	8.2	single observation	mm	NA	NA	NA	NA	NA	early spring 2013	NA	female	adult	private lands in southeast Indiana and southwest Ohio	39.422Â° N; 39.539Â° N; 39.572Â° N; 39.645Â° N; 39.666Â° N	84.897Â° W; 84.760Â° W; 84.801Â° W; 84.701Â° W; 84.788Â° W	NA	NA	NA	USA	Indiana; Ohio	NA	NA
CunninghamâMinnick, M. J., Peters, V. E., & Crist, T. O. (2020). Bee communities and pollination services in adjacent crop fields following flower removal in an invasive forest shrub. Ecological Applications, 30(4), e02078.	https://doi.org/10.1002/eap.2078	Andrena erigeniae	gbif:1358106	body size	front wing length	NA	NA	NA	individual	7	single observation	mm	NA	NA	NA	NA	NA	early spring 2013	NA	female	adult	private lands in southeast Indiana and southwest Ohio	39.422Â° N; 39.539Â° N; 39.572Â° N; 39.645Â° N; 39.666Â° N	84.897Â° W; 84.760Â° W; 84.801Â° W; 84.701Â° W; 84.788Â° W	NA	NA	NA	USA	Indiana; Ohio	NA	NA
CunninghamâMinnick, M. J., Peters, V. E., & Crist, T. O. (2020). Bee communities and pollination services in adjacent crop fields following flower removal in an invasive forest shrub. Ecological Applications, 30(4), e02078.	https://doi.org/10.1002/eap.2078	Andrena erigeniae	gbif:1358106	pilosity	hair coverage	http://purl.obolibrary.org/obo/HAO_0001990	NA	NA	individual	25-50	single observation	percentage	NA	NA	NA	NA	NA	early spring 2013	NA	female	adult	private lands in southeast Indiana and southwest Ohio	39.422Â° N; 39.539Â° N; 39.572Â° N; 39.645Â° N; 39.666Â° N	84.897Â° W; 84.760Â° W; 84.801Â° W; 84.701Â° W; 84.788Â° W	NA	NA	NA	USA	Indiana; Ohio	NA	NA
CunninghamâMinnick, M. J., Peters, V. E., & Crist, T. O. (2020). Bee communities and pollination services in adjacent crop fields following flower removal in an invasive forest shrub. Ecological Applications, 30(4), e02078.	https://doi.org/10.1002/eap.2078	Andrena erigeniae	gbif:1358106	body size	ITD	http://purl.obolibrary.org/obo/HAO_0002584	distance between tegulae	NA	individual	2.1	single observation	mm	NA	NA	NA	NA	NA	early spring 2013	NA	female	adult	private lands in southeast Indiana and southwest Ohio	39.422Â° N; 39.539Â° N; 39.572Â° N; 39.645Â° N; 39.666Â° N	84.897Â° W; 84.760Â° W; 84.801Â° W; 84.701Â° W; 84.788Â° W	NA	NA	NA	USA	Indiana; Ohio	NA	NA
Glenny, W., Runyon, J. B., & Burkle, L. A. (2023). Habitat characteristics structuring bee communities in a forest-shrubland ecotone. Forest Ecology and Management, 534, 120883. https://doi.org/10.1016/j.foreco.2023.120883	https://doi.org/10.1016/j.foreco.2023.120883	Andrena evoluta	gbif:1358018	body size	ITD	http://purl.obolibrary.org/obo/HAO_0002584	NA	NA	species	1.988130089	mean	mm	NA	NA	NA	NA	NA	NA	NA	female	adult	Beaverhead-Deerlodge National Forest	NA	NA	NA	NA	NA	USA	Montana	NA	high elevation sagebrush basin
Fortel, L., Henry, M., Guilbaud, L., Guirao, A. L., Kuhlmann, M., Mouret, H., ... & VaissiÃ¨re, B. E. (2014). Decreasing abundance, increasing diversity and changing structure of the wild bee community (Hymenoptera: Anthophila) along an urbanization gradient. PloS one, 9(8), e104679.	https://doi.org/10.1371/journal.pone.0104679	Andrena fabrella	gbif:1357476	body size	ITD	http://purl.obolibrary.org/obo/HAO_0002584	NA	NA	species	0.63	mean	mm	3	NA	NA	NA	NA	2011	NA	female	adult	Grand Lyon	45Â° 46â²N	4Â° 50â²E	NA	NA	NA	France	NA	NA	NA
Fortel, L., Henry, M., Guilbaud, L., Guirao, A. L., Kuhlmann, M., Mouret, H., ... & VaissiÃ¨re, B. E. (2014). Decreasing abundance, increasing diversity and changing structure of the wild bee community (Hymenoptera: Anthophila) along an urbanization gradient. PloS one, 9(8), e104679.	https://doi.org/10.1371/journal.pone.0104679	Andrena falsifica	gbif:1356971	body size	ITD	http://purl.obolibrary.org/obo/HAO_0002584	NA	NA	species	1.38	mean	mm	18	NA	NA	NA	NA	2011	NA	female	adult	Grand Lyon	45Â° 46â²N	4Â° 50â²E	NA	NA	NA	France	NA	NA	NA
Jauker, B., Krauss, J., Jauker, F., & Steffan-Dewenter, I. (2013). Linking life history traits to pollinator loss in fragmented calcareous grasslands. Landscape Ecology, 28, 107-120.	https://doi.org/10.1007/s10980-012-9820-6	Andrena falsifica Perkins, 1915	gbif:1356971	body size	ITD	http://purl.obolibrary.org/obo/HAO_0002584	distance between the two insertion points of the wings.	NA	species	1.44	mean	mm	15	NA	NA	NA	NA	2004	NA	NA	adult	Leine-Weser Mountains around the city of GÃ¶ttingen in Lower Saxony	NA	NA	NA	NA	NA	Germany	NA	NA	NA
CarriÃ©, R., Andrieu, E., Cunningham, S. A., Lentini, P. E., Loreau, M., & Ouin, A. (2017). Relationships among ecological traits of wild bee communities along gradients of habitat amount and fragmentation. Ecography, 40(1), 85-97.	https://doi.org/10.1111/ecog.02632	Andrena ferox	gbif:1357315	body size	ITD	http://purl.obolibrary.org/obo/HAO_0002584	Body size was estimated using the inter-tegular distance (ITD), which is the distance between the nearest edges of the tegulae (plates covering the wing bases)	NA	species	1.88	mean	mm	NA	NA	NA	NA	NA	2013-2014	NA	NA	adult	southwestern France, in the VallÃ©es et Coteaux de Gascogne	43Â°17âN	0Â°54âE	NA	NA	NA	France	NA	NA	NA
Kratschmer, S., Pachinger, B., Schwantzer, M., Paredes, D., GuzmÃ¡n, G., GomÃ©z, J. A., ... & Winter, S. (2019). Response of wild bee diversity, abundance, and functional traits to vineyard interârow management intensity and landscape diversity across Europe. Ecology and Evolution, 9(7), 4103-4115.	https://doi.org/10.1002/ece3.5039	Andrena ferrugineicrus Dours, 1872	gbif:1357107	body size	ITD	http://purl.obolibrary.org/obo/HAO_0002584	NA	NA	species	2.18	mean	mm	2	NA	NA	NA	NA	2016	NA	NA	adult	Montilla Moriles in Andalusia	37Â°35â²N	4Â°38â²W	NA	NA	NA	Spain	NA	NA	NA
Phillips, B. B., Williams, A., Osborne, J. L., & Shaw, R. F. (2018). Shared traits make flies and bees effective pollinators of oilseed rape (Brassica napus L.). Basic and Applied Ecology, 32, 66-76.	https://doi.org/10.1016/j.baae.2018.06.004	Andrena flavipes	gbif:1357156	body size	body length	http://purl.obolibrary.org/obo/HAO_0002413	the distance from the front of the eyes to the tip of the abdomen	NA	species	12.11	mean	mm	5	0.18	std error	NA	NA	April and June over three field seasons (2014â2016)	NA	female	adult	Wiltshire	1.185988Â°N	â1.832657Â°W	NA	NA	NA	England	NA	NA	predominantly mixed farming with both arable and pasture fields
Phillips, B. B., Williams, A., Osborne, J. L., & Shaw, R. F. (2018). Shared traits make flies and bees effective pollinators of oilseed rape (Brassica napus L.). Basic and Applied Ecology, 32, 66-76.	https://doi.org/10.1016/j.baae.2018.06.004	Andrena flavipes	gbif:1357156	pilosity	hair coverage	http://purl.obolibrary.org/obo/HAO_0001990	an approximate percentage (within 5%) of the upper side of the thorax that was covered with hair	NA	species	70%	mean	NA	5	NA	NA	NA	NA	April and June over three field seasons (2014â2016)	NA	female	adult	Wiltshire	1.185988Â°N	â1.832657Â°W	NA	NA	NA	England	NA	NA	predominantly mixed farming with both arable and pasture fields
CarriÃ©, R., Andrieu, E., Cunningham, S. A., Lentini, P. E., Loreau, M., & Ouin, A. (2017). Relationships among ecological traits of wild bee communities along gradients of habitat amount and fragmentation. Ecography, 40(1), 85-97.	https://doi.org/10.1111/ecog.02632	Andrena flavipes	gbif:1357156	body size	ITD	http://purl.obolibrary.org/obo/HAO_0002584	Body size was estimated using the inter-tegular distance (ITD), which is the distance between the nearest edges of the tegulae (plates covering the wing bases)	NA	species	2.3	mean	mm	NA	NA	NA	NA	NA	2013-2014	NA	NA	adult	southwestern France, in the VallÃ©es et Coteaux de Gascogne	43Â°17âN	0Â°54âE	NA	NA	NA	France	NA	NA	NA
Fortel, L., Henry, M., Guilbaud, L., Guirao, A. L., Kuhlmann, M., Mouret, H., ... & VaissiÃ¨re, B. E. (2014). Decreasing abundance, increasing diversity and changing structure of the wild bee community (Hymenoptera: Anthophila) along an urbanization gradient. PloS one, 9(8), e104679.	https://doi.org/10.1371/journal.pone.0104679	Andrena flavipes	gbif:1357156	body size	ITD	http://purl.obolibrary.org/obo/HAO_0002584	NA	NA	species	2.36	mean	mm	351	NA	NA	NA	NA	2011	NA	female	adult	Grand Lyon	45Â° 46â²N	4Â° 50â²E	NA	NA	NA	France	NA	NA	NA
Maas, B., Brandl, M., Hussain, R. I., Frank, T., Zulka, K. P., Rabl, D., ... & Moser, D. (2021). Functional traits driving pollinator and predator responses to newly established grassland strips in agricultural landscapes. Journal of Applied Ecology, 58(8), 1728-1737.	https://doi.org/10.1111/1365-2664.13892	Andrena flavipes	gbif:1357156	body size	thorax length	NA	mean thorax length	NA	species	10	mean	mm	NA	NA	NA	NA	NA	16-Aug	NA	NA	adult	the vicinity of the villages Ollern and Elsbach in Sieghartskirchen	48Â°16â²02.5â³N; 48Â°15â²08.3â³N	16Â°05â²07.9â³E; 16Â°02â²56.9â³E	NA	NA	NA	Austria	NA	NA	NA
Beyer, N., Gabriel, D., Kirsch, F., SchulzâKesting, K., Dauber, J., & Westphal, C. (2020). Functional groups of wild bees respond differently to faba bean Vicia faba L. cultivation at landscape scale. Journal of Applied Ecology, 57(12), 2499-2508.	https://doi.org/10.1111/1365-2664.13745	Andrena flavipes (Panzer 1799)	gbif:1357156	body size	ITD	http://purl.obolibrary.org/obo/HAO_0002584	NA	NA	species	2.5	mean	mm	29	NA	NA	NA	NA	summer 2017	NA	female	adult	NA	NA	NA	NA	NA	NA	Germany	NA	NA	NA
Beyer, N., Gabriel, D., Kirsch, F., SchulzâKesting, K., Dauber, J., & Westphal, C. (2020). Functional groups of wild bees respond differently to faba bean Vicia faba L. cultivation at landscape scale. Journal of Applied Ecology, 57(12), 2499-2508.	https://doi.org/10.1111/1365-2664.13745	Andrena flavipes Panzer 1799	gbif:1357156	body size	ITD	http://purl.obolibrary.org/obo/HAO_0002584	NA	NA	species	2.5	mean	mm	29	NA	NA	NA	NA	summer 2017	NA	female	adult	GÃ¶ttingen in Central Germany, close to the North Sea in vicinity of the city Itzehoe and in the east of Germany close to Leipzig	51Â°32â²N; 53Â°55â²N; 51Â°20â²N	9Â°56â²E; 9Â°30â²E;12Â°22â²E	NA	NA	NA	Germany	NA	NA	NA
Beyer, N., Kirsch, F., Gabriel, D., & Westphal, C. (2021). Identity of mass-flowering crops moderates functional trait composition of pollinator communities. Landscape Ecology, 36(9), 2657-2671.	https://doi.org/10.1111/1365-2664.13745	Andrena flavipes Panzer 1799	gbif:1357156	body size	ITD	http://purl.obolibrary.org/obo/HAO_0002584	NA	NA	species	2.5	mean	mm	22	NA	NA	NA	NA	summer of 2017 and wild bee sampling was repeated three times between May and August (early summer: 22.05.â19.06., mid-summer: 22.06.â20.07., late summer: 27.07.â22.08.)	NA	NA	adult	close to GÃ¶ttingen in Central Germany, close to the North Sea in vicinity of the city Itzehoe and in eastern Germany close to Leipzig	51Â°32Â´N; 53Â°55Â´N; 51Â°20Â´N	9Â°56Â´E; 9Â°30Â´E; 12Â°22Â´E	NA	NA	NA	Germany	NA	NA	NA
Kratschmer, S., Pachinger, B., Schwantzer, M., Paredes, D., GuzmÃ¡n, G., GomÃ©z, J. A., ... & Winter, S. (2019). Response of wild bee diversity, abundance, and functional traits to vineyard interârow management intensity and landscape diversity across Europe. Ecology and Evolution, 9(7), 4103-4115.	https://doi.org/10.1002/ece3.5039	Andrena flavipes Panzer 1799	gbif:1357156	body size	ITD	http://purl.obolibrary.org/obo/HAO_0002584	NA	NA	species	2.08	mean	mm	17	NA	NA	NA	NA	2016	NA	NA	adult	Eastern Austria (Carnuntum; 48Â°6â²N, 16Â°51â²E and Neusiedler See-HÃ¼gelland; 47Â°52â²N, 16Â°37â²E Lower Austria and Burgenland), southern Spain (Montilla Moriles in Andalusia; 37Â°35â²N, 4Â°38â²W), North-Western France (Coteaux-du-Layon in Loire Valley; 47Â°23â²N, 0Â°42â²E)	NA	NA	NA	NA	NA	Austria; Spain; France; Romania	NA	NA	NA
Beyer, N., Gabriel, D., Kirsch, F., SchulzâKesting, K., Dauber, J., & Westphal, C. (2020). Functional groups of wild bees respond differently to faba bean Vicia faba L. cultivation at landscape scale. Journal of Applied Ecology, 57(12), 2499-2508.	https://doi.org/10.1111/1365-2664.13745	Andrena flavipes Panzer 1799	gbif:1357156	tongue size	tongue length	http://purl.obolibrary.org/obo/HAO_0002606	NA	NA	species	2.55	mean	mm	29	NA	NA	NA	NA	summer 2017	NA	female	adult	GÃ¶ttingen in Central Germany, close to the North Sea in vicinity of the city Itzehoe and in the east of Germany close to Leipzig	51Â°32â²N; 53Â°55â²N; 51Â°20â²N	9Â°56â²E; 9Â°30â²E;12Â°22â²E	NA	NA	NA	Germany	NA	NA	NA
Kratschmer, S., Pachinger, B., Gaigher, R., Pryke, J. S., van Schalkwyk, J., Samways, M. J., ... & Winter, S. (2021). Enhancing flowering plant functional richness improves wild bee diversity in vineyard interârows in different floral kingdoms. Ecology and Evolution, 11(12), 7927-7945.	https://doi.org/10.1002/ece3.7623	Andrena flavipes PANZER 1800	gbif:1357156	body size	ITD	http://purl.obolibrary.org/obo/HAO_0002584	the distance between the tegulae	NA	species	2.12	mean	mm	19	NA	NA	NA	NA	2015-2016	NA	NA	adult	two Eastern Austrian viticultural areas: Carnuntum and NeusiedlerseeâHÃ¼gelland	48Â°04â²N; 7Â°54â²N	16Â°47â²E; 16Â°41â²E	NA	NA	NA	Austria	NA	NA	NA
Kratschmer, S., Pachinger, B., Schwantzer, M., Paredes, D., Guernion, M., Burel, F., Nicolai, A., Strauss, P., Bauer, T., Kriechbaum, M., Zaller, J. G., & Winter, S. (2018). Tillage intensity or landscape features: What matters most for wild bee diversity in vineyards? Agriculture, Ecosystems & Environment, 266, 142Ð152. https://doi.org/10.1016/j.agee.2018.07.018	https://doi.org/10.1016/j.agee.2018.07.018	Andrena flavipes PANZER 1800	gbif:1357156	body size	ITD	http://purl.obolibrary.org/obo/HAO_0002584	Cane, J. H. (1987). Estimation of bee size using intertegular span (Apoidea). Journal of the Kansas Entomological Society, 145-147.	NA	species	2.12	mean	mm	1 to 5	NA	NA	NA	NA	2015 - 2016	NA	NA	adult	Carnuntum and Neusiedlersee-Hgelland	48¡ 04_ N; 47¡ 54_ N,	16¡ 47_ E; 16¡ 41_ E	NA	NA	NA	Austria	NA	NA	vineyard
Kratschmer, S., Pachinger, B., Gaigher, R., Pryke, J. S., van Schalkwyk, J., Samways, M. J., ... & Winter, S. (2021). Enhancing flowering plant functional richness improves wild bee diversity in vineyard interârows in different floral kingdoms. Ecology and Evolution, 11(12), 7927-7945.	https://doi.org/10.1002/ece3.7623	Andrena flavipes PANZER 1800	gbif:1357156	tongue size	tongue length	http://purl.obolibrary.org/obo/HAO_0002606	Mouthpart length (i.e., length of proboscis) of each bee species was estimated based on bee family and average ITD (Table S1) using the R package BeeIT; Cariveau, D. P., Nayak, G. K., Bartomeus, I., Zientek, J., Ascher, J. S., Gibbs, J., & Winfree, R. (2016). The allometry of bee proboscis length and its uses in ecology. PloS one, 11(3), e0151482.	NA	species	2.19	mean	mm	19	NA	NA	NA	NA	2015-2016	NA	NA	adult	two Eastern Austrian viticultural areas: Carnuntum and NeusiedlerseeâHÃ¼gelland	48Â°04â²N; 7Â°54â²N	16Â°47â²E; 16Â°41â²E	NA	NA	NA	Austria	NA	NA	NA
Geppert, C., Cappellari, A., Corcos, D., Caruso, V., Cerretti, P., Mei, M., & Marini, L. (2023). Temperature and not landscape composition shapes wild bee communities in an urban environment. Insect Conservation and Diversity, 16(1), 65-76.	https://doi.org/10.1111/icad.12602	Andrena flavipes Panzer, 1799	gbif:1357156	body size	body length	http://purl.obolibrary.org/obo/HAO_0002413	we measured body length of pinned specimens from head to metasoma end using graph paper	We measured one to five individuals, proportionally to how many specimens we collected in the field. For each species, whenever possible, we measured at least one female and one male. We then calculated the mean body size value for each species.	species	11.5	mean	mm	11	NA	NA	NA	NA	mid-June to mid-September 2016	NA	NA	adult	Rome	41Â°53â² N	12Â°29â² E	NA	NA	NA	Italy	NA	NA	NA
Jauker, B., Krauss, J., Jauker, F., & Steffan-Dewenter, I. (2013). Linking life history traits to pollinator loss in fragmented calcareous grasslands. Landscape Ecology, 28, 107-120.	https://doi.org/10.1007/s10980-012-9820-6	Andrena flavipes Panzer, 1799	gbif:1357156	body size	ITD	http://purl.obolibrary.org/obo/HAO_0002584	distance between the two insertion points of the wings.	NA	species	2.09	mean	mm	28	NA	NA	NA	NA	2004	NA	NA	adult	Leine-Weser Mountains around the city of GÃ¶ttingen in Lower Saxony	NA	NA	NA	NA	NA	Germany	NA	NA	NA
Fortel, L., Henry, M., Guilbaud, L., Guirao, A. L., Kuhlmann, M., Mouret, H., ... & VaissiÃ¨re, B. E. (2014). Decreasing abundance, increasing diversity and changing structure of the wild bee community (Hymenoptera: Anthophila) along an urbanization gradient. PloS one, 9(8), e104679.	https://doi.org/10.1371/journal.pone.0104679	Andrena florea	gbif:1357334	body size	ITD	http://purl.obolibrary.org/obo/HAO_0002584	NA	NA	species	2.43	mean	mm	24	NA	NA	NA	NA	2011	NA	female	adult	Grand Lyon	45Â° 46â²N	4Â° 50â²E	NA	NA	NA	France	NA	NA	NA
Kratschmer, S., Pachinger, B., Schwantzer, M., Paredes, D., GuzmÃ¡n, G., GomÃ©z, J. A., ... & Winter, S. (2019). Response of wild bee diversity, abundance, and functional traits to vineyard interârow management intensity and landscape diversity across Europe. Ecology and Evolution, 9(7), 4103-4115.	https://doi.org/10.1002/ece3.5039	Andrena florentina Magretti, 1883	gbif:1357061	body size	ITD	http://purl.obolibrary.org/obo/HAO_0002584	NA	NA	species	2.41	mean	mm	3	NA	NA	NA	NA	2016	NA	NA	adult	Montilla Moriles in Andalusia	37Â°35â²N	4Â°38â²W	NA	NA	NA	Spain	NA	NA	NA
Fortel, L., Henry, M., Guilbaud, L., Guirao, A. L., Kuhlmann, M., Mouret, H., ... & VaissiÃ¨re, B. E. (2014). Decreasing abundance, increasing diversity and changing structure of the wild bee community (Hymenoptera: Anthophila) along an urbanization gradient. PloS one, 9(8), e104679.	https://doi.org/10.1371/journal.pone.0104679	Andrena floricola	gbif:1357362	body size	ITD	http://purl.obolibrary.org/obo/HAO_0002584	NA	NA	species	1.5	mean	mm	3	NA	NA	NA	NA	2011	NA	female	adult	Grand Lyon	45Â° 46â²N	4Â° 50â²E	NA	NA	NA	France	NA	NA	NA
CunninghamâMinnick, M. J., Peters, V. E., & Crist, T. O. (2020). Bee communities and pollination services in adjacent crop fields following flower removal in an invasive forest shrub. Ecological Applications, 30(4), e02078.	https://doi.org/10.1002/eap.2078	Andrena forbesii	gbif:1357888	body size	body length	http://purl.obolibrary.org/obo/HAO_0002413	NA	NA	species	10	mean	mm	3	NA	NA	NA	NA	early spring 2013	NA	female	adult	private lands in southeast Indiana and southwest Ohio	39.422Â° N; 39.539Â° N; 39.572Â° N; 39.645Â° N; 39.666Â° N	84.897Â° W; 84.760Â° W; 84.801Â° W; 84.701Â° W; 84.788Â° W	NA	NA	NA	USA	Indiana; Ohio	NA	NA
CunninghamâMinnick, M. J., Peters, V. E., & Crist, T. O. (2020). Bee communities and pollination services in adjacent crop fields following flower removal in an invasive forest shrub. Ecological Applications, 30(4), e02078.	https://doi.org/10.1002/eap.2078	Andrena forbesii	gbif:1357888	body size	front wing length	NA	NA	NA	species	7.6	mean	mm	3	NA	NA	NA	NA	early spring 2013	NA	female	adult	private lands in southeast Indiana and southwest Ohio	39.422Â° N; 39.539Â° N; 39.572Â° N; 39.645Â° N; 39.666Â° N	84.897Â° W; 84.760Â° W; 84.801Â° W; 84.701Â° W; 84.788Â° W	NA	NA	NA	USA	Indiana; Ohio	NA	NA
CunninghamâMinnick, M. J., Peters, V. E., & Crist, T. O. (2020). Bee communities and pollination services in adjacent crop fields following flower removal in an invasive forest shrub. Ecological Applications, 30(4), e02078.	https://doi.org/10.1002/eap.2078	Andrena forbesii	gbif:1357888	pilosity	hair coverage	http://purl.obolibrary.org/obo/HAO_0001990	NA	NA	species	25-50	mean	percentage	3	NA	NA	NA	NA	early spring 2013	NA	female	adult	private lands in southeast Indiana and southwest Ohio	39.422Â° N; 39.539Â° N; 39.572Â° N; 39.645Â° N; 39.666Â° N	84.897Â° W; 84.760Â° W; 84.801Â° W; 84.701Â° W; 84.788Â° W	NA	NA	NA	USA	Indiana; Ohio	NA	NA
CunninghamâMinnick, M. J., Peters, V. E., & Crist, T. O. (2020). Bee communities and pollination services in adjacent crop fields following flower removal in an invasive forest shrub. Ecological Applications, 30(4), e02078.	https://doi.org/10.1002/eap.2078	Andrena forbesii	gbif:1357888	body size	ITD	http://purl.obolibrary.org/obo/HAO_0002584	distance between tegulae	NA	species	2.3	mean	mm	3	NA	NA	NA	NA	early spring 2013	NA	female	adult	private lands in southeast Indiana and southwest Ohio	39.422Â° N; 39.539Â° N; 39.572Â° N; 39.645Â° N; 39.666Â° N	84.897Â° W; 84.760Â° W; 84.801Â° W; 84.701Â° W; 84.788Â° W	NA	NA	NA	USA	Indiana; Ohio	NA	NA
Graham, K. K., Gibbs, J., Wilson, J., May, E., & Isaacs, R. (2021). Resampling of wild bees across fifteen years reveals variable species declines and recoveries after extreme weather. Agriculture, Ecosystems & Environment, 317, 107470.	https://doi.org/10.1016/j.agee.2021.107470	Andrena forbesii	gbif:1357888	body size	ITD	http://purl.obolibrary.org/obo/HAO_0002584	NA	NA	species	2.1	mean	mm	NA	NA	NA	NA	NA	15-May	NA	NA	adult	southwestern Michigan, in Allegan, Van Buren, and Ottawa counties	NA	NA	NA	NA	NA	USA	Michigan	Allegan; Van Buren; Ottawa	NA
Steinert, M., Sydenham, M. A. K., Eldegard, K., & Moe, S. R. (2020). Conservation of solitary bees in power-line clearings: sustained increase in habitat quality through woody debris removal. Global Ecology and Conservation, 21, e00823.	https://doi.org/10.1016/j.gecco.2019.e00823	Andrena fucata	gbif:1357543	body size	ITD	http://purl.obolibrary.org/obo/HAO_0002584	Cane, J. H. (1987). Estimation of bee size using intertegular span (Apoidea). Journal of the Kansas Entomological Society, 145-147.	NA	species	2	mean	mm	NA	NA	NA	7	NA	2013-2015	NA	female	adult	southeast Norway	59.33Â°â61.12Â°N	08.95Â°â11.36Â°E	NA	NA	NA	Norway	NA	NA	NA
Ibanez, S. (2012). Optimizing size thresholds in a plantâpollinator interaction web: towards a mechanistic understanding of ecological networks. Oecologia, 170(1), 233-242.	https://doi.org/10.1007/s00442-012-2290-3	Andrena fucata	gbif:1357543	tongue size	tongue length	http://purl.obolibrary.org/obo/HAO_0002606	NA	NA	species	2.5	mean	mm	NA	NA	NA	NA	NA	June - July 2008	NA	NA	adult	Romanche valley of the central French Alps, on the south-facing aspect of the village of Villar dâArÃªne, near the âStation Alpine Joseph Fourierâ on the Lautaret Pass	45.34Â° N	6.34Â° E	NA	NA	NA	France	NA	NA	NA
Steinert, M., Sydenham, M. A. K., Eldegard, K., & Moe, S. R. (2020). Conservation of solitary bees in power-line clearings: sustained increase in habitat quality through woody debris removal. Global Ecology and Conservation, 21, e00823.	https://doi.org/10.1016/j.gecco.2019.e00823	Andrena fucata	gbif:1357543	tongue size	tongue length	http://purl.obolibrary.org/obo/HAO_0002606	The tongue length was estimated using the BeeIT package in R, which calculates the tongue length based on the taxonomic family and species-specific ITD; Cariveau, D. P., Nayak, G. K., Bartomeus, I., Zientek, J., Ascher, J. S., Gibbs, J., & Winfree, R. (2016). The allometry of bee proboscis length and its uses in ecology. PloS one, 11(3), e0151482.	NA	species	2.06	mean	mm	NA	NA	NA	7	NA	2013-2015	NA	female	adult	southeast Norway	59.33Â°â61.12Â°N	08.95Â°â11.36Â°E	NA	NA	NA	Norway	NA	NA	NA
Ibanez, S. (2012). Optimizing size thresholds in a plantâpollinator interaction web: towards a mechanistic understanding of ecological networks. Oecologia, 170(1), 233-242.	https://doi.org/10.1007/s00442-012-2290-3	Andrena fucata	gbif:1357543	tongue size	tongue width	http://purl.obolibrary.org/obo/HAO_0002607	NA	NA	species	0.5	mean	mm	NA	NA	NA	NA	NA	June - July 2008	NA	NA	adult	Romanche valley of the central French Alps, on the south-facing aspect of the village of Villar dâArÃªne, near the âStation Alpine Joseph Fourierâ on the Lautaret Pass	45.34Â° N	6.34Â° E	NA	NA	NA	France	NA	NA	NA
Beyer, N., Kirsch, F., Gabriel, D., & Westphal, C. (2021). Identity of mass-flowering crops moderates functional trait composition of pollinator communities. Landscape Ecology, 36(9), 2657-2671.	https://doi.org/10.1111/1365-2664.13745	Andrena fucata Smith 1847	gbif:1357543	body size	ITD	http://purl.obolibrary.org/obo/HAO_0002584	NA	NA	individual	2.6	single observation	mm	NA	NA	NA	NA	NA	summer of 2017 and wild bee sampling was repeated three times between May and August (early summer: 22.05.â19.06., mid-summer: 22.06.â20.07., late summer: 27.07.â22.08.)	NA	NA	adult	close to GÃ¶ttingen in Central Germany, close to the North Sea in vicinity of the city Itzehoe and in eastern Germany close to Leipzig	51Â°32Â´N; 53Â°55Â´N; 51Â°20Â´N	9Â°56Â´E; 9Â°30Â´E; 12Â°22Â´E	NA	NA	NA	Germany	NA	NA	NA
Jauker, B., Krauss, J., Jauker, F., & Steffan-Dewenter, I. (2013). Linking life history traits to pollinator loss in fragmented calcareous grasslands. Landscape Ecology, 28, 107-120.	https://doi.org/10.1007/s10980-012-9820-6	Andrena fucata Smith, 1847	gbif:1357543	body size	ITD	http://purl.obolibrary.org/obo/HAO_0002584	distance between the two insertion points of the wings.	NA	species	2.13	mean	mm	18	NA	NA	NA	NA	2004	NA	NA	adult	Leine-Weser Mountains around the city of GÃ¶ttingen in Lower Saxony	NA	NA	NA	NA	NA	Germany	NA	NA	NA
Phillips, B. B., Williams, A., Osborne, J. L., & Shaw, R. F. (2018). Shared traits make flies and bees effective pollinators of oilseed rape (Brassica napus L.). Basic and Applied Ecology, 32, 66-76.	https://doi.org/10.1016/j.baae.2018.06.004	Andrena fulva	gbif:9805254	body size	body length	http://purl.obolibrary.org/obo/HAO_0002413	the distance from the front of the eyes to the tip of the abdomen	NA	species	13.97	mean	mm	5	0.22	std error	NA	NA	April and June over three field seasons (2014â2016)	NA	female	adult	Wiltshire	1.185988Â°N	â1.832657Â°W	NA	NA	NA	England	NA	NA	predominantly mixed farming with both arable and pasture fields
Woodcock, B. A., Garratt, M. P. D., Powney, G. D., Shaw, R. F., Osborne, J. L., Soroka, J., ... & Pywell, R. F. (2019). Meta-analysis reveals that pollinator functional diversity and abundance enhance crop pollination and yield. Nature Communications, 10(1), 1481.	https://doi.org/10.1038/s41467-019-09393-6	Andrena fulva	gbif:9805254	body size	body length	http://purl.obolibrary.org/obo/HAO_0002413	NA	NA	species	10.46	mean	mm	NA	NA	NA	NA	NA	NA	NA	NA	adult	NA	NA	NA	NA	NA	NA	USA; UK; Ireland; Sweden; China	NA	NA	NA
Phillips, B. B., Williams, A., Osborne, J. L., & Shaw, R. F. (2018). Shared traits make flies and bees effective pollinators of oilseed rape (Brassica napus L.). Basic and Applied Ecology, 32, 66-76.	https://doi.org/10.1016/j.baae.2018.06.004	Andrena fulva	gbif:9805254	pilosity	hair coverage	http://purl.obolibrary.org/obo/HAO_0001990	an approximate percentage (within 5%) of the upper side of the thorax that was covered with hair	NA	species	80%	mean	NA	5	NA	NA	NA	NA	April and June over three field seasons (2014â2016)	NA	female	adult	Wiltshire	1.185988Â°N	â1.832657Â°W	NA	NA	NA	England	NA	NA	predominantly mixed farming with both arable and pasture fields
Fortel, L., Henry, M., Guilbaud, L., Guirao, A. L., Kuhlmann, M., Mouret, H., ... & VaissiÃ¨re, B. E. (2014). Decreasing abundance, increasing diversity and changing structure of the wild bee community (Hymenoptera: Anthophila) along an urbanization gradient. PloS one, 9(8), e104679.	https://doi.org/10.1371/journal.pone.0104679	Andrena fulva	gbif:9805254	body size	ITD	http://purl.obolibrary.org/obo/HAO_0002584	NA	NA	species	2.78	mean	mm	40	NA	NA	NA	NA	2011	NA	female	adult	Grand Lyon	45Â° 46â²N	4Â° 50â²E	NA	NA	NA	France	NA	NA	NA
Beyer, N., Gabriel, D., Kirsch, F., SchulzâKesting, K., Dauber, J., & Westphal, C. (2020). Functional groups of wild bees respond differently to faba bean Vicia faba L. cultivation at landscape scale. Journal of Applied Ecology, 57(12), 2499-2508.	https://doi.org/10.1111/1365-2664.13745	Andrena fulva (MÃ¼ller 1766)	gbif:9805254	body size	ITD	http://purl.obolibrary.org/obo/HAO_0002584	NA	NA	individual	2.95	single observation	mm	NA	NA	NA	NA	NA	summer 2017	NA	female	adult	NA	NA	NA	NA	NA	NA	Germany	NA	NA	NA
Beyer, N., Gabriel, D., Kirsch, F., SchulzâKesting, K., Dauber, J., & Westphal, C. (2020). Functional groups of wild bees respond differently to faba bean Vicia faba L. cultivation at landscape scale. Journal of Applied Ecology, 57(12), 2499-2508.	https://doi.org/10.1111/1365-2664.13745	Andrena fulva (MÃ¼ller 1766)	gbif:9805254	body size	ITD	http://purl.obolibrary.org/obo/HAO_0002584	NA	NA	individual	2.95	single observation	mm	NA	NA	NA	NA	NA	summer 2017	NA	female	adult	GÃ¶ttingen in Central Germany, close to the North Sea in vicinity of the city Itzehoe and in the east of Germany close to Leipzig	51Â°32â²N; 53Â°55â²N; 51Â°20â²N	9Â°56â²E; 9Â°30â²E;12Â°22â²E	NA	NA	NA	Germany	NA	NA	NA
Beyer, N., Kirsch, F., Gabriel, D., & Westphal, C. (2021). Identity of mass-flowering crops moderates functional trait composition of pollinator communities. Landscape Ecology, 36(9), 2657-2671.	https://doi.org/10.1111/1365-2664.13745	Andrena fulva (MÃ¼ller 1766)	gbif:9805254	body size	ITD	http://purl.obolibrary.org/obo/HAO_0002584	NA	NA	individual	2.95	single observation	mm	NA	NA	NA	NA	NA	summer of 2017 and wild bee sampling was repeated three times between May and August (early summer: 22.05.â19.06., mid-summer: 22.06.â20.07., late summer: 27.07.â22.08.)	NA	NA	adult	close to GÃ¶ttingen in Central Germany, close to the North Sea in vicinity of the city Itzehoe and in eastern Germany close to Leipzig	51Â°32Â´N; 53Â°55Â´N; 51Â°20Â´N	9Â°56Â´E; 9Â°30Â´E; 12Â°22Â´E	NA	NA	NA	Germany	NA	NA	NA
Beyer, N., Gabriel, D., Kirsch, F., SchulzâKesting, K., Dauber, J., & Westphal, C. (2020). Functional groups of wild bees respond differently to faba bean Vicia faba L. cultivation at landscape scale. Journal of Applied Ecology, 57(12), 2499-2508.	https://doi.org/10.1111/1365-2664.13745	Andrena fulva (MÃ¼ller 1766)	gbif:9805254	tongue size	tongue length	http://purl.obolibrary.org/obo/HAO_0002606	NA	NA	individual	2.99	single observation	mm	NA	NA	NA	NA	NA	summer 2017	NA	female	adult	GÃ¶ttingen in Central Germany, close to the North Sea in vicinity of the city Itzehoe and in the east of Germany close to Leipzig	51Â°32â²N; 53Â°55â²N; 51Â°20â²N	9Â°56â²E; 9Â°30â²E;12Â°22â²E	NA	NA	NA	Germany	NA	NA	NA
Fortel, L., Henry, M., Guilbaud, L., Guirao, A. L., Kuhlmann, M., Mouret, H., ... & VaissiÃ¨re, B. E. (2014). Decreasing abundance, increasing diversity and changing structure of the wild bee community (Hymenoptera: Anthophila) along an urbanization gradient. PloS one, 9(8), e104679.	https://doi.org/10.1371/journal.pone.0104679	Andrena fulvago	gbif:1357646	body size	ITD	http://purl.obolibrary.org/obo/HAO_0002584	NA	NA	species	2.06	mean	mm	38	NA	NA	NA	NA	2011	NA	female	adult	Grand Lyon	45Â° 46â²N	4Â° 50â²E	NA	NA	NA	France	NA	NA	NA
Maas, B., Brandl, M., Hussain, R. I., Frank, T., Zulka, K. P., Rabl, D., ... & Moser, D. (2021). Functional traits driving pollinator and predator responses to newly established grassland strips in agricultural landscapes. Journal of Applied Ecology, 58(8), 1728-1737.	https://doi.org/10.1111/1365-2664.13892	Andrena fulvago	gbif:1357646	body size	thorax length	NA	mean thorax length	NA	species	8.5	mean	mm	NA	NA	NA	NA	NA	16-Aug	NA	NA	adult	the vicinity of the villages Ollern and Elsbach in Sieghartskirchen	48Â°16â²02.5â³N; 48Â°15â²08.3â³N	16Â°05â²07.9â³E; 16Â°02â²56.9â³E	NA	NA	NA	Austria	NA	NA	NA
Kratschmer, S., Pachinger, B., Gaigher, R., Pryke, J. S., van Schalkwyk, J., Samways, M. J., ... & Winter, S. (2021). Enhancing flowering plant functional richness improves wild bee diversity in vineyard interârows in different floral kingdoms. Ecology and Evolution, 11(12), 7927-7945.	https://doi.org/10.1002/ece3.7623	Andrena fulvago (CHRIST 1791)	gbif:1357646	body size	ITD	http://purl.obolibrary.org/obo/HAO_0002584	the distance between the tegulae	NA	individual	2.15	single observation	mm	NA	NA	NA	NA	NA	2015-2016	NA	NA	adult	two Eastern Austrian viticultural areas: Carnuntum and NeusiedlerseeâHÃ¼gelland	48Â°04â²N; 7Â°54â²N	16Â°47â²E; 16Â°41â²E	NA	NA	NA	Austria	NA	NA	NA
Kratschmer, S., Pachinger, B., Schwantzer, M., Paredes, D., Guernion, M., Burel, F., Nicolai, A., Strauss, P., Bauer, T., Kriechbaum, M., Zaller, J. G., & Winter, S. (2018). Tillage intensity or landscape features: What matters most for wild bee diversity in vineyards? Agriculture, Ecosystems & Environment, 266, 142Ð152. https://doi.org/10.1016/j.agee.2018.07.018	https://doi.org/10.1016/j.agee.2018.07.018	Andrena fulvago (CHRIST 1791)	gbif:1357646	body size	ITD	http://purl.obolibrary.org/obo/HAO_0002584	Cane, J. H. (1987). Estimation of bee size using intertegular span (Apoidea). Journal of the Kansas Entomological Society, 145-147.	NA	species	2.15	mean	mm	1 to 5	NA	NA	NA	NA	2015 - 2016	NA	NA	adult	Carnuntum and Neusiedlersee-Hgelland	48¡ 04_ N; 47¡ 54_ N,	16¡ 47_ E; 16¡ 41_ E	NA	NA	NA	Austria	NA	NA	vineyard
Kratschmer, S., Pachinger, B., Gaigher, R., Pryke, J. S., van Schalkwyk, J., Samways, M. J., ... & Winter, S. (2021). Enhancing flowering plant functional richness improves wild bee diversity in vineyard interârows in different floral kingdoms. Ecology and Evolution, 11(12), 7927-7945.	https://doi.org/10.1002/ece3.7623	Andrena fulvago (CHRIST 1791)	gbif:1357646	tongue size	tongue length	http://purl.obolibrary.org/obo/HAO_0002606	Mouthpart length (i.e., length of proboscis) of each bee species was estimated based on bee family and average ITD (Table S1) using the R package BeeIT; Cariveau, D. P., Nayak, G. K., Bartomeus, I., Zientek, J., Ascher, J. S., Gibbs, J., & Winfree, R. (2016). The allometry of bee proboscis length and its uses in ecology. PloS one, 11(3), e0151482.	NA	individual	2.22	single observation	mm	NA	NA	NA	NA	NA	2015-2016	NA	NA	adult	two Eastern Austrian viticultural areas: Carnuntum and NeusiedlerseeâHÃ¼gelland	48Â°04â²N; 7Â°54â²N	16Â°47â²E; 16Â°41â²E	NA	NA	NA	Austria	NA	NA	NA
Jauker, B., Krauss, J., Jauker, F., & Steffan-Dewenter, I. (2013). Linking life history traits to pollinator loss in fragmented calcareous grasslands. Landscape Ecology, 28, 107-120.	https://doi.org/10.1007/s10980-012-9820-6	Andrena fulvago (Christ, 1791)	gbif:1357646	body size	ITD	http://purl.obolibrary.org/obo/HAO_0002584	distance between the two insertion points of the wings.	NA	species	2.11	mean	mm	6	NA	NA	NA	NA	2004	NA	NA	adult	Leine-Weser Mountains around the city of GÃ¶ttingen in Lower Saxony	NA	NA	NA	NA	NA	Germany	NA	NA	NA
Fortel, L., Henry, M., Guilbaud, L., Guirao, A. L., Kuhlmann, M., Mouret, H., ... & VaissiÃ¨re, B. E. (2014). Decreasing abundance, increasing diversity and changing structure of the wild bee community (Hymenoptera: Anthophila) along an urbanization gradient. PloS one, 9(8), e104679.	https://doi.org/10.1371/journal.pone.0104679	Andrena fulvata	gbif:1357663	body size	ITD	http://purl.obolibrary.org/obo/HAO_0002584	NA	NA	species	1.97	mean	mm	27	NA	NA	NA	NA	2011	NA	female	adult	Grand Lyon	45Â° 46â²N	4Â° 50â²E	NA	NA	NA	France	NA	NA	NA
Ibanez, S. (2012). Optimizing size thresholds in a plantâpollinator interaction web: towards a mechanistic understanding of ecological networks. Oecologia, 170(1), 233-242.	https://doi.org/10.1007/s00442-012-2290-3	Andrena fulvata	gbif:1357663	tongue size	tongue length	http://purl.obolibrary.org/obo/HAO_0002606	NA	NA	species	2	mean	mm	NA	NA	NA	NA	NA	June - July 2008	NA	NA	adult	Romanche valley of the central French Alps, on the south-facing aspect of the village of Villar dâArÃªne, near the âStation Alpine Joseph Fourierâ on the Lautaret Pass	45.34Â° N	6.34Â° E	NA	NA	NA	France	NA	NA	NA
Ibanez, S. (2012). Optimizing size thresholds in a plantâpollinator interaction web: towards a mechanistic understanding of ecological networks. Oecologia, 170(1), 233-242.	https://doi.org/10.1007/s00442-012-2290-3	Andrena fulvata	gbif:1357663	tongue size	tongue width	http://purl.obolibrary.org/obo/HAO_0002607	NA	NA	species	0.3	mean	mm	NA	NA	NA	NA	NA	June - July 2008	NA	NA	adult	Romanche valley of the central French Alps, on the south-facing aspect of the village of Villar dâArÃªne, near the âStation Alpine Joseph Fourierâ on the Lautaret Pass	45.34Â° N	6.34Â° E	NA	NA	NA	France	NA	NA	NA
Steinert, M., Sydenham, M. A. K., Eldegard, K., & Moe, S. R. (2020). Conservation of solitary bees in power-line clearings: sustained increase in habitat quality through woody debris removal. Global Ecology and Conservation, 21, e00823.	https://doi.org/10.1016/j.gecco.2019.e00823	Andrena fulvida	gbif:1357732	body size	ITD	http://purl.obolibrary.org/obo/HAO_0002584	Cane, J. H. (1987). Estimation of bee size using intertegular span (Apoidea). Journal of the Kansas Entomological Society, 145-147.	NA	species	2	mean	mm	NA	NA	NA	8	NA	2013-2015	NA	female	adult	southeast Norway	59.33Â°â61.12Â°N	08.95Â°â11.36Â°E	NA	NA	NA	Norway	NA	NA	NA
Steinert, M., Sydenham, M. A. K., Eldegard, K., & Moe, S. R. (2020). Conservation of solitary bees in power-line clearings: sustained increase in habitat quality through woody debris removal. Global Ecology and Conservation, 21, e00823.	https://doi.org/10.1016/j.gecco.2019.e00823	Andrena fulvida	gbif:1357732	tongue size	tongue length	http://purl.obolibrary.org/obo/HAO_0002606	The tongue length was estimated using the BeeIT package in R, which calculates the tongue length based on the taxonomic family and species-specific ITD; Cariveau, D. P., Nayak, G. K., Bartomeus, I., Zientek, J., Ascher, J. S., Gibbs, J., & Winfree, R. (2016). The allometry of bee proboscis length and its uses in ecology. PloS one, 11(3), e0151482.	NA	species	2.06	mean	mm	NA	NA	NA	8	NA	2013-2015	NA	female	adult	southeast Norway	59.33Â°â61.12Â°N	08.95Â°â11.36Â°E	NA	NA	NA	Norway	NA	NA	NA
Beyer, N., Kirsch, F., Gabriel, D., & Westphal, C. (2021). Identity of mass-flowering crops moderates functional trait composition of pollinator communities. Landscape Ecology, 36(9), 2657-2671.	https://doi.org/10.1111/1365-2664.13745	Andrena fulvida Schenck 1983	gbif:1357732	body size	ITD	http://purl.obolibrary.org/obo/HAO_0002584	NA	NA	species	2.55	mean	mm	2	NA	NA	NA	NA	summer of 2017 and wild bee sampling was repeated three times between May and August (early summer: 22.05.â19.06., mid-summer: 22.06.â20.07., late summer: 27.07.â22.08.)	NA	NA	adult	close to GÃ¶ttingen in Central Germany, close to the North Sea in vicinity of the city Itzehoe and in eastern Germany close to Leipzig	51Â°32Â´N; 53Â°55Â´N; 51Â°20Â´N	9Â°56Â´E; 9Â°30Â´E; 12Â°22Â´E	NA	NA	NA	Germany	NA	NA	NA
Steinert, M., Sydenham, M. A. K., Eldegard, K., & Moe, S. R. (2020). Conservation of solitary bees in power-line clearings: sustained increase in habitat quality through woody debris removal. Global Ecology and Conservation, 21, e00823.	https://doi.org/10.1016/j.gecco.2019.e00823	Andrena fuscipes	gbif:1357812	body size	ITD	http://purl.obolibrary.org/obo/HAO_0002584	Cane, J. H. (1987). Estimation of bee size using intertegular span (Apoidea). Journal of the Kansas Entomological Society, 145-147.	NA	species	2	mean	mm	NA	NA	NA	9	NA	2013-2015	NA	female	adult	southeast Norway	59.33Â°â61.12Â°N	08.95Â°â11.36Â°E	NA	NA	NA	Norway	NA	NA	NA
Steinert, M., Sydenham, M. A. K., Eldegard, K., & Moe, S. R. (2020). Conservation of solitary bees in power-line clearings: sustained increase in habitat quality through woody debris removal. Global Ecology and Conservation, 21, e00823.	https://doi.org/10.1016/j.gecco.2019.e00823	Andrena fuscipes	gbif:1357812	tongue size	tongue length	http://purl.obolibrary.org/obo/HAO_0002606	The tongue length was estimated using the BeeIT package in R, which calculates the tongue length based on the taxonomic family and species-specific ITD; Cariveau, D. P., Nayak, G. K., Bartomeus, I., Zientek, J., Ascher, J. S., Gibbs, J., & Winfree, R. (2016). The allometry of bee proboscis length and its uses in ecology. PloS one, 11(3), e0151482.	NA	species	2.06	mean	mm	NA	NA	NA	9	NA	2013-2015	NA	female	adult	southeast Norway	59.33Â°â61.12Â°N	08.95Â°â11.36Â°E	NA	NA	NA	Norway	NA	NA	NA
Maas, B., Brandl, M., Hussain, R. I., Frank, T., Zulka, K. P., Rabl, D., ... & Moser, D. (2021). Functional traits driving pollinator and predator responses to newly established grassland strips in agricultural landscapes. Journal of Applied Ecology, 58(8), 1728-1737.	https://doi.org/10.1111/1365-2664.13892	Andrena gelriae	gbif:1358024	body size	thorax length	NA	mean thorax length	NA	species	8	mean	mm	NA	NA	NA	NA	NA	16-Aug	NA	NA	adult	the vicinity of the villages Ollern and Elsbach in Sieghartskirchen	48Â°16â²02.5â³N; 48Â°15â²08.3â³N	16Â°05â²07.9â³E; 16Â°02â²56.9â³E	NA	NA	NA	Austria	NA	NA	NA
CunninghamâMinnick, M. J., Peters, V. E., & Crist, T. O. (2020). Bee communities and pollination services in adjacent crop fields following flower removal in an invasive forest shrub. Ecological Applications, 30(4), e02078.	https://doi.org/10.1002/eap.2078	Andrena geranii	gbif:1357656	body size	body length	http://purl.obolibrary.org/obo/HAO_0002413	NA	NA	individual	9.2	single observation	mm	NA	NA	NA	NA	NA	early spring 2013	NA	female	adult	private lands in southeast Indiana and southwest Ohio	39.422Â° N; 39.539Â° N; 39.572Â° N; 39.645Â° N; 39.666Â° N	84.897Â° W; 84.760Â° W; 84.801Â° W; 84.701Â° W; 84.788Â° W	NA	NA	NA	USA	Indiana; Ohio	NA	NA
CunninghamâMinnick, M. J., Peters, V. E., & Crist, T. O. (2020). Bee communities and pollination services in adjacent crop fields following flower removal in an invasive forest shrub. Ecological Applications, 30(4), e02078.	https://doi.org/10.1002/eap.2078	Andrena geranii	gbif:1357656	body size	front wing length	NA	NA	NA	individual	6.2	single observation	mm	NA	NA	NA	NA	NA	early spring 2013	NA	female	adult	private lands in southeast Indiana and southwest Ohio	39.422Â° N; 39.539Â° N; 39.572Â° N; 39.645Â° N; 39.666Â° N	84.897Â° W; 84.760Â° W; 84.801Â° W; 84.701Â° W; 84.788Â° W	NA	NA	NA	USA	Indiana; Ohio	NA	NA
CunninghamâMinnick, M. J., Peters, V. E., & Crist, T. O. (2020). Bee communities and pollination services in adjacent crop fields following flower removal in an invasive forest shrub. Ecological Applications, 30(4), e02078.	https://doi.org/10.1002/eap.2078	Andrena geranii	gbif:1357656	pilosity	hair coverage	http://purl.obolibrary.org/obo/HAO_0001990	NA	NA	individual	25-50	single observation	percentage	NA	NA	NA	NA	NA	early spring 2013	NA	female	adult	private lands in southeast Indiana and southwest Ohio	39.422Â° N; 39.539Â° N; 39.572Â° N; 39.645Â° N; 39.666Â° N	84.897Â° W; 84.760Â° W; 84.801Â° W; 84.701Â° W; 84.788Â° W	NA	NA	NA	USA	Indiana; Ohio	NA	NA
CunninghamâMinnick, M. J., Peters, V. E., & Crist, T. O. (2020). Bee communities and pollination services in adjacent crop fields following flower removal in an invasive forest shrub. Ecological Applications, 30(4), e02078.	https://doi.org/10.1002/eap.2078	Andrena geranii	gbif:1357656	body size	ITD	http://purl.obolibrary.org/obo/HAO_0002584	distance between tegulae	NA	individual	2.3	single observation	mm	NA	NA	NA	NA	NA	early spring 2013	NA	female	adult	private lands in southeast Indiana and southwest Ohio	39.422Â° N; 39.539Â° N; 39.572Â° N; 39.645Â° N; 39.666Â° N	84.897Â° W; 84.760Â° W; 84.801Â° W; 84.701Â° W; 84.788Â° W	NA	NA	NA	USA	Indiana; Ohio	NA	NA
Hung, K. L. J., Ascher, J. S., Davids, J. A., & Holway, D. A. (2019). Ecological filtering in scrub fragments restructures the taxonomic and functional composition of native bee assemblages. Ecology, 100(5), e02654.	https://doi.org/10.1002/ecy.2654	Andrena gnaphalii	gbif:1357627	body size	ITD	http://purl.obolibrary.org/obo/HAO_0002584	NA	NA	species	1.92	mean	mm	NA	NA	NA	NA	NA	April and August of 2011 and 2012	NA	female	adult	San Diego County	NA	NA	NA	NA	NA	USA	California	San Diego County	coastal sage scrub
Hung, K. L. J., Ascher, J. S., Davids, J. A., & Holway, D. A. (2019). Ecological filtering in scrub fragments restructures the taxonomic and functional composition of native bee assemblages. Ecology, 100(5), e02654.	https://doi.org/10.1002/ecy.2654	Andrena gnaphalii	gbif:1357627	tongue size	tongue length	http://purl.obolibrary.org/obo/HAO_0002606	we used the R package âBeeITâ to estimate tongue length for each species; Cariveau, D. P., Nayak, G. K., Bartomeus, I., Zientek, J., Ascher, J. S., Gibbs, J., & Winfree, R. (2016). The allometry of bee proboscis length and its uses in ecology. PloS one, 11(3), e0151482.	NA	species	1.98	mean	mm	NA	NA	NA	NA	NA	April and August of 2011 and 2012	NA	female	adult	San Diego County	NA	NA	NA	NA	NA	USA	California	San Diego County	coastal sage scrub
Fortel, L., Henry, M., Guilbaud, L., Guirao, A. L., Kuhlmann, M., Mouret, H., ... & VaissiÃ¨re, B. E. (2014). Decreasing abundance, increasing diversity and changing structure of the wild bee community (Hymenoptera: Anthophila) along an urbanization gradient. PloS one, 9(8), e104679.	https://doi.org/10.1371/journal.pone.0104679	Andrena granulosa	gbif:1357636	body size	ITD	http://purl.obolibrary.org/obo/HAO_0002584	NA	NA	individual	2.11	single observation	mm	NA	NA	NA	NA	NA	2011	NA	female	adult	Grand Lyon	45Â° 46â²N	4Â° 50â²E	NA	NA	NA	France	NA	NA	NA
Fortel, L., Henry, M., Guilbaud, L., Guirao, A. L., Kuhlmann, M., Mouret, H., ... & VaissiÃ¨re, B. E. (2014). Decreasing abundance, increasing diversity and changing structure of the wild bee community (Hymenoptera: Anthophila) along an urbanization gradient. PloS one, 9(8), e104679.	https://doi.org/10.1371/journal.pone.0104679	Andrena gravida	gbif:1358314	body size	ITD	http://purl.obolibrary.org/obo/HAO_0002584	NA	NA	species	2.59	mean	mm	63	NA	NA	NA	NA	2011	NA	female	adult	Grand Lyon	45Â° 46â²N	4Â° 50â²E	NA	NA	NA	France	NA	NA	NA
Maas, B., Brandl, M., Hussain, R. I., Frank, T., Zulka, K. P., Rabl, D., ... & Moser, D. (2021). Functional traits driving pollinator and predator responses to newly established grassland strips in agricultural landscapes. Journal of Applied Ecology, 58(8), 1728-1737.	https://doi.org/10.1111/1365-2664.13892	Andrena gravida	gbif:1358314	body size	thorax length	NA	mean thorax length	NA	species	11.5	mean	mm	NA	NA	NA	NA	NA	16-Aug	NA	NA	adult	the vicinity of the villages Ollern and Elsbach in Sieghartskirchen	48Â°16â²02.5â³N; 48Â°15â²08.3â³N	16Â°05â²07.9â³E; 16Â°02â²56.9â³E	NA	NA	NA	Austria	NA	NA	NA
Beyer, N., Gabriel, D., Kirsch, F., SchulzâKesting, K., Dauber, J., & Westphal, C. (2020). Functional groups of wild bees respond differently to faba bean Vicia faba L. cultivation at landscape scale. Journal of Applied Ecology, 57(12), 2499-2508.	https://doi.org/10.1111/1365-2664.13745	Andrena gravida (Imhoff 1832)	gbif:1358314	body size	ITD	http://purl.obolibrary.org/obo/HAO_0002584	NA	NA	individual	2.9	single observation	mm	NA	NA	NA	NA	NA	summer 2017	NA	female	adult	NA	NA	NA	NA	NA	NA	Germany	NA	NA	NA
Beyer, N., Gabriel, D., Kirsch, F., SchulzâKesting, K., Dauber, J., & Westphal, C. (2020). Functional groups of wild bees respond differently to faba bean Vicia faba L. cultivation at landscape scale. Journal of Applied Ecology, 57(12), 2499-2508.	https://doi.org/10.1111/1365-2664.13745	Andrena gravida Imhoff 1832	gbif:1358314	body size	ITD	http://purl.obolibrary.org/obo/HAO_0002584	NA	NA	individual	2.9	single observation	mm	NA	NA	NA	NA	NA	summer 2017	NA	female	adult	GÃ¶ttingen in Central Germany, close to the North Sea in vicinity of the city Itzehoe and in the east of Germany close to Leipzig	51Â°32â²N; 53Â°55â²N; 51Â°20â²N	9Â°56â²E; 9Â°30â²E;12Â°22â²E	NA	NA	NA	Germany	NA	NA	NA
Beyer, N., Gabriel, D., Kirsch, F., SchulzâKesting, K., Dauber, J., & Westphal, C. (2020). Functional groups of wild bees respond differently to faba bean Vicia faba L. cultivation at landscape scale. Journal of Applied Ecology, 57(12), 2499-2508.	https://doi.org/10.1111/1365-2664.13745	Andrena gravida Imhoff 1832	gbif:1358314	tongue size	tongue length	http://purl.obolibrary.org/obo/HAO_0002606	NA	NA	individual	2.95	single observation	mm	NA	NA	NA	NA	NA	summer 2017	NA	female	adult	GÃ¶ttingen in Central Germany, close to the North Sea in vicinity of the city Itzehoe and in the east of Germany close to Leipzig	51Â°32â²N; 53Â°55â²N; 51Â°20â²N	9Â°56â²E; 9Â°30â²E;12Â°22â²E	NA	NA	NA	Germany	NA	NA	NA
Kratschmer, S., Pachinger, B., Gaigher, R., Pryke, J. S., van Schalkwyk, J., Samways, M. J., ... & Winter, S. (2021). Enhancing flowering plant functional richness improves wild bee diversity in vineyard interârows in different floral kingdoms. Ecology and Evolution, 11(12), 7927-7945.	https://doi.org/10.1002/ece3.7623	Andrena gravida IMHOFF 1833	gbif:1358314	body size	ITD	http://purl.obolibrary.org/obo/HAO_0002584	the distance between the tegulae	NA	species	2.82	mean	mm	9	NA	NA	NA	NA	2015-2016	NA	NA	adult	two Eastern Austrian viticultural areas: Carnuntum and NeusiedlerseeâHÃ¼gelland	48Â°04â²N; 7Â°54â²N	16Â°47â²E; 16Â°41â²E	NA	NA	NA	Austria	NA	NA	NA
Kratschmer, S., Pachinger, B., Schwantzer, M., Paredes, D., Guernion, M., Burel, F., Nicolai, A., Strauss, P., Bauer, T., Kriechbaum, M., Zaller, J. G., & Winter, S. (2018). Tillage intensity or landscape features: What matters most for wild bee diversity in vineyards? Agriculture, Ecosystems & Environment, 266, 142Ð152. https://doi.org/10.1016/j.agee.2018.07.018	https://doi.org/10.1016/j.agee.2018.07.018	Andrena gravida IMHOFF 1833	gbif:1358314	body size	ITD	http://purl.obolibrary.org/obo/HAO_0002584	Cane, J. H. (1987). Estimation of bee size using intertegular span (Apoidea). Journal of the Kansas Entomological Society, 145-147.	NA	species	2.82	mean	mm	1 to 5	NA	NA	NA	NA	2015 - 2016	NA	NA	adult	Carnuntum and Neusiedlersee-Hgelland	48¡ 04_ N; 47¡ 54_ N,	16¡ 47_ E; 16¡ 41_ E	NA	NA	NA	Austria	NA	NA	vineyard
Kratschmer, S., Pachinger, B., Gaigher, R., Pryke, J. S., van Schalkwyk, J., Samways, M. J., ... & Winter, S. (2021). Enhancing flowering plant functional richness improves wild bee diversity in vineyard interârows in different floral kingdoms. Ecology and Evolution, 11(12), 7927-7945.	https://doi.org/10.1002/ece3.7623	Andrena gravida IMHOFF 1833	gbif:1358314	tongue size	tongue length	http://purl.obolibrary.org/obo/HAO_0002606	Mouthpart length (i.e., length of proboscis) of each bee species was estimated based on bee family and average ITD (Table S1) using the R package BeeIT; Cariveau, D. P., Nayak, G. K., Bartomeus, I., Zientek, J., Ascher, J. S., Gibbs, J., & Winfree, R. (2016). The allometry of bee proboscis length and its uses in ecology. PloS one, 11(3), e0151482.	NA	species	2.89	mean	mm	9	NA	NA	NA	NA	2015-2016	NA	NA	adult	two Eastern Austrian viticultural areas: Carnuntum and NeusiedlerseeâHÃ¼gelland	48Â°04â²N; 7Â°54â²N	16Â°47â²E; 16Â°41â²E	NA	NA	NA	Austria	NA	NA	NA
Jauker, B., Krauss, J., Jauker, F., & Steffan-Dewenter, I. (2013). Linking life history traits to pollinator loss in fragmented calcareous grasslands. Landscape Ecology, 28, 107-120.	https://doi.org/10.1007/s10980-012-9820-6	Andrena gravida Imhoff, 1832	gbif:1358314	body size	ITD	http://purl.obolibrary.org/obo/HAO_0002584	distance between the two insertion points of the wings.	NA	species	2.4	mean	mm	8	NA	NA	NA	NA	2004	NA	NA	adult	Leine-Weser Mountains around the city of GÃ¶ttingen in Lower Saxony	NA	NA	NA	NA	NA	Germany	NA	NA	NA
Kratschmer, S., Pachinger, B., Schwantzer, M., Paredes, D., GuzmÃ¡n, G., GomÃ©z, J. A., ... & Winter, S. (2019). Response of wild bee diversity, abundance, and functional traits to vineyard interârow management intensity and landscape diversity across Europe. Ecology and Evolution, 9(7), 4103-4115.	https://doi.org/10.1002/ece3.5039	Andrena gravida Imhoff, 1832	gbif:1358314	body size	ITD	http://purl.obolibrary.org/obo/HAO_0002584	NA	NA	species	2.82	mean	mm	5	NA	NA	NA	NA	2016	NA	NA	adult	Eastern Austria (Carnuntum; 48Â°6â²N, 16Â°51â²E and Neusiedler See-HÃ¼gelland; 47Â°52â²N, 16Â°37â²E Lower Austria and Burgenland)			NA	NA	NA	Austria	NA	NA	NA
Woodcock, B. A., Garratt, M. P. D., Powney, G. D., Shaw, R. F., Osborne, J. L., Soroka, J., ... & Pywell, R. F. (2019). Meta-analysis reveals that pollinator functional diversity and abundance enhance crop pollination and yield. Nature Communications, 10(1), 1481.	https://doi.org/10.1038/s41467-019-09393-6	Andrena haemorhoa	gbif:1356981	body size	body length	http://purl.obolibrary.org/obo/HAO_0002413	NA	NA	species	12.15	mean	mm	NA	NA	NA	NA	NA	NA	NA	NA	adult	NA	NA	NA	NA	NA	NA	USA; UK; Ireland; Sweden; China	NA	NA	NA
Phillips, B. B., Williams, A., Osborne, J. L., & Shaw, R. F. (2018). Shared traits make flies and bees effective pollinators of oilseed rape (Brassica napus L.). Basic and Applied Ecology, 32, 66-76.	https://doi.org/10.1016/j.baae.2018.06.004	Andrena haemorrhoa	gbif:1356981	body size	body length	http://purl.obolibrary.org/obo/HAO_0002413	the distance from the front of the eyes to the tip of the abdomen	NA	species	12.8	mean	mm	5	0.22	std error	NA	NA	April and June over three field seasons (2014â2016)	NA	female	adult	Wiltshire	1.185988Â°N	â1.832657Â°W	NA	NA	NA	England	NA	NA	predominantly mixed farming with both arable and pasture fields
Phillips, B. B., Williams, A., Osborne, J. L., & Shaw, R. F. (2018). Shared traits make flies and bees effective pollinators of oilseed rape (Brassica napus L.). Basic and Applied Ecology, 32, 66-76.	https://doi.org/10.1016/j.baae.2018.06.004	Andrena haemorrhoa	gbif:1356981	body size	body length	http://purl.obolibrary.org/obo/HAO_0002413	the distance from the front of the eyes to the tip of the abdomen	NA	species	11	mean	mm	5	0.45	std error	NA	NA	April and June over three field seasons (2014â2016)	NA	male	adult	Wiltshire	1.185988Â°N	â1.832657Â°W	NA	NA	NA	England	NA	NA	predominantly mixed farming with both arable and pasture fields
Phillips, B. B., Williams, A., Osborne, J. L., & Shaw, R. F. (2018). Shared traits make flies and bees effective pollinators of oilseed rape (Brassica napus L.). Basic and Applied Ecology, 32, 66-76.	https://doi.org/10.1016/j.baae.2018.06.004	Andrena haemorrhoa	gbif:1356981	pilosity	hair coverage	http://purl.obolibrary.org/obo/HAO_0001990	an approximate percentage (within 5%) of the upper side of the thorax that was covered with hair	NA	species	85%	mean	NA	5	NA	NA	NA	NA	April and June over three field seasons (2014â2016)	NA	female	adult	Wiltshire	1.185988Â°N	â1.832657Â°W	NA	NA	NA	England	NA	NA	predominantly mixed farming with both arable and pasture fields
Phillips, B. B., Williams, A., Osborne, J. L., & Shaw, R. F. (2018). Shared traits make flies and bees effective pollinators of oilseed rape (Brassica napus L.). Basic and Applied Ecology, 32, 66-76.	https://doi.org/10.1016/j.baae.2018.06.004	Andrena haemorrhoa	gbif:1356981	pilosity	hair coverage	http://purl.obolibrary.org/obo/HAO_0001990	an approximate percentage (within 5%) of the upper side of the thorax that was covered with hair	NA	species	70%	mean	NA	5	NA	NA	NA	NA	April and June over three field seasons (2014â2016)	NA	male	adult	Wiltshire	1.185988Â°N	â1.832657Â°W	NA	NA	NA	England	NA	NA	predominantly mixed farming with both arable and pasture fields
Peters, M. K., Peisker, J.,SteffanâDewenter, I., & Hoiss, B. (2016). Morphological traits are linked to the cold performance and distribution of bees along elevational gradients. Journal of Biogeography, 43(10), 2040-2049.	https://doi.org/10.1111/jbi.12768	Andrena haemorrhoa	gbif:1356981	pilosity	hair length	http://purl.obolibrary.org/obo/HAO_0002608	used the hair length at the mesonotum as a proxy for the âhair volumeâ of the bee	NA	species	0.4	mean	mm	NA	NA	std dev	NA	NA	April - July 2013	NA	NA	adult	National Park Berchtesgaden, northern Alps	49.7833Â° N	9.9333Â° E	NA	NA	NA	Germany	NA	NA	NA
CarriÃ©, R., Andrieu, E., Cunningham, S. A., Lentini, P. E., Loreau, M., & Ouin, A. (2017). Relationships among ecological traits of wild bee communities along gradients of habitat amount and fragmentation. Ecography, 40(1), 85-97.	https://doi.org/10.1111/ecog.02632	Andrena haemorrhoa	gbif:1356981	body size	ITD	http://purl.obolibrary.org/obo/HAO_0002584	Body size was estimated using the inter-tegular distance (ITD), which is the distance between the nearest edges of the tegulae (plates covering the wing bases)	NA	species	2.64	mean	mm	NA	NA	NA	NA	NA	2013-2014	NA	NA	adult	southwestern France, in the VallÃ©es et Coteaux de Gascogne	43Â°17âN	0Â°54âE	NA	NA	NA	France	NA	NA	NA
Fortel, L., Henry, M., Guilbaud, L., Guirao, A. L., Kuhlmann, M., Mouret, H., ... & VaissiÃ¨re, B. E. (2014). Decreasing abundance, increasing diversity and changing structure of the wild bee community (Hymenoptera: Anthophila) along an urbanization gradient. PloS one, 9(8), e104679.	https://doi.org/10.1371/journal.pone.0104679	Andrena haemorrhoa	gbif:1356981	body size	ITD	http://purl.obolibrary.org/obo/HAO_0002584	NA	NA	species	2.63	mean	mm	108	NA	NA	NA	NA	2011	NA	female	adult	Grand Lyon	45Â° 46â²N	4Â° 50â²E	NA	NA	NA	France	NA	NA	NA
Peters, M. K., Peisker, J.,SteffanâDewenter, I., & Hoiss, B. (2016). Morphological traits are linked to the cold performance and distribution of bees along elevational gradients. Journal of Biogeography, 43(10), 2040-2049.	https://doi.org/10.1111/jbi.12768	Andrena haemorrhoa	gbif:1356981	body size	ITD	http://purl.obolibrary.org/obo/HAO_0002584	NA	NA	species	2.43	mean	mm	NA	NA	std dev	NA	NA	April - July 2013	NA	NA	adult	National Park Berchtesgaden, northern Alps	49.7833Â° N	9.9333Â° E	NA	NA	NA	Germany	NA	NA	NA
Steinert, M., Sydenham, M. A. K., Eldegard, K., & Moe, S. R. (2020). Conservation of solitary bees in power-line clearings: sustained increase in habitat quality through woody debris removal. Global Ecology and Conservation, 21, e00823.	https://doi.org/10.1016/j.gecco.2019.e00823	Andrena haemorrhoa	gbif:1356981	body size	ITD	http://purl.obolibrary.org/obo/HAO_0002584	Cane, J. H. (1987). Estimation of bee size using intertegular span (Apoidea). Journal of the Kansas Entomological Society, 145-147.	NA	species	3	mean	mm	NA	NA	NA	10	NA	2013-2015	NA	female	adult	southeast Norway	59.33Â°â61.12Â°N	08.95Â°â11.36Â°E	NA	NA	NA	Norway	NA	NA	NA
Maas, B., Brandl, M., Hussain, R. I., Frank, T., Zulka, K. P., Rabl, D., ... & Moser, D. (2021). Functional traits driving pollinator and predator responses to newly established grassland strips in agricultural landscapes. Journal of Applied Ecology, 58(8), 1728-1737.	https://doi.org/10.1111/1365-2664.13892	Andrena haemorrhoa	gbif:1356981	body size	thorax length	NA	mean thorax length	NA	species	9	mean	mm	NA	NA	NA	NA	NA	16-Aug	NA	NA	adult	the vicinity of the villages Ollern and Elsbach in Sieghartskirchen	48Â°16â²02.5â³N; 48Â°15â²08.3â³N	16Â°05â²07.9â³E; 16Â°02â²56.9â³E	NA	NA	NA	Austria	NA	NA	NA
Ibanez, S. (2012). Optimizing size thresholds in a plantâpollinator interaction web: towards a mechanistic understanding of ecological networks. Oecologia, 170(1), 233-242.	https://doi.org/10.1007/s00442-012-2290-3	Andrena haemorrhoa	gbif:1356981	tongue size	tongue length	http://purl.obolibrary.org/obo/HAO_0002606	NA	NA	species	2.8	mean	mm	NA	NA	NA	NA	NA	June - July 2008	NA	NA	adult	Romanche valley of the central French Alps, on the south-facing aspect of the village of Villar dâArÃªne, near the âStation Alpine Joseph Fourierâ on the Lautaret Pass	45.34Â° N	6.34Â° E	NA	NA	NA	France	NA	NA	NA
Steinert, M., Sydenham, M. A. K., Eldegard, K., & Moe, S. R. (2020). Conservation of solitary bees in power-line clearings: sustained increase in habitat quality through woody debris removal. Global Ecology and Conservation, 21, e00823.	https://doi.org/10.1016/j.gecco.2019.e00823	Andrena haemorrhoa	gbif:1356981	tongue size	tongue length	http://purl.obolibrary.org/obo/HAO_0002606	The tongue length was estimated using the BeeIT package in R, which calculates the tongue length based on the taxonomic family and species-specific ITD; Cariveau, D. P., Nayak, G. K., Bartomeus, I., Zientek, J., Ascher, J. S., Gibbs, J., & Winfree, R. (2016). The allometry of bee proboscis length and its uses in ecology. PloS one, 11(3), e0151482.	NA	species	2.06	mean	mm	NA	NA	NA	10	NA	2013-2015	NA	female	adult	southeast Norway	59.33Â°â61.12Â°N	08.95Â°â11.36Â°E	NA	NA	NA	Norway	NA	NA	NA
Ibanez, S. (2012). Optimizing size thresholds in a plantâpollinator interaction web: towards a mechanistic understanding of ecological networks. Oecologia, 170(1), 233-242.	https://doi.org/10.1007/s00442-012-2290-3	Andrena haemorrhoa	gbif:1356981	tongue size	tongue width	http://purl.obolibrary.org/obo/HAO_0002607	NA	NA	species	0.5	mean	mm	NA	NA	NA	NA	NA	June - July 2008	NA	NA	adult	Romanche valley of the central French Alps, on the south-facing aspect of the village of Villar dâArÃªne, near the âStation Alpine Joseph Fourierâ on the Lautaret Pass	45.34Â° N	6.34Â° E	NA	NA	NA	France	NA	NA	NA
Beyer, N., Gabriel, D., Kirsch, F., SchulzâKesting, K., Dauber, J., & Westphal, C. (2020). Functional groups of wild bees respond differently to faba bean Vicia faba L. cultivation at landscape scale. Journal of Applied Ecology, 57(12), 2499-2508.	https://doi.org/10.1111/1365-2664.13745	Andrena haemorrhoa (Fabricius 1781)	gbif:1356981	body size	ITD	http://purl.obolibrary.org/obo/HAO_0002584	NA	NA	species	2.44	mean	mm	5	NA	NA	NA	NA	summer 2017	NA	female	adult	NA	NA	NA	NA	NA	NA	Germany	NA	NA	NA
Beyer, N., Gabriel, D., Kirsch, F., SchulzâKesting, K., Dauber, J., & Westphal, C. (2020). Functional groups of wild bees respond differently to faba bean Vicia faba L. cultivation at landscape scale. Journal of Applied Ecology, 57(12), 2499-2508.	https://doi.org/10.1111/1365-2664.13745	Andrena haemorrhoa (Fabricius 1781)	gbif:1356981	body size	ITD	http://purl.obolibrary.org/obo/HAO_0002584	NA	NA	species	2.44	mean	mm	5	NA	NA	NA	NA	summer 2017	NA	female	adult	GÃ¶ttingen in Central Germany, close to the North Sea in vicinity of the city Itzehoe and in the east of Germany close to Leipzig	51Â°32â²N; 53Â°55â²N; 51Â°20â²N	9Â°56â²E; 9Â°30â²E;12Â°22â²E	NA	NA	NA	Germany	NA	NA	NA
Beyer, N., Kirsch, F., Gabriel, D., & Westphal, C. (2021). Identity of mass-flowering crops moderates functional trait composition of pollinator communities. Landscape Ecology, 36(9), 2657-2671.	https://doi.org/10.1111/1365-2664.13745	Andrena haemorrhoa (Fabricius 1781)	gbif:1356981	body size	ITD	http://purl.obolibrary.org/obo/HAO_0002584	NA	NA	species	2.44	mean	mm	15	NA	NA	NA	NA	summer of 2017 and wild bee sampling was repeated three times between May and August (early summer: 22.05.â19.06., mid-summer: 22.06.â20.07., late summer: 27.07.â22.08.)	NA	NA	adult	close to GÃ¶ttingen in Central Germany, close to the North Sea in vicinity of the city Itzehoe and in eastern Germany close to Leipzig	51Â°32Â´N; 53Â°55Â´N; 51Â°20Â´N	9Â°56Â´E; 9Â°30Â´E; 12Â°22Â´E	NA	NA	NA	Germany	NA	NA	NA
Kratschmer, S., Pachinger, B., Gaigher, R., Pryke, J. S., van Schalkwyk, J., Samways, M. J., ... & Winter, S. (2021). Enhancing flowering plant functional richness improves wild bee diversity in vineyard interârows in different floral kingdoms. Ecology and Evolution, 11(12), 7927-7945.	https://doi.org/10.1002/ece3.7623	Andrena haemorrhoa (FABRICIUS 1781)	gbif:1356981	body size	ITD	http://purl.obolibrary.org/obo/HAO_0002584	the distance between the tegulae	NA	individual	2.56	single observation	mm	NA	NA	NA	NA	NA	2015-2016	NA	NA	adult	two Eastern Austrian viticultural areas: Carnuntum and NeusiedlerseeâHÃ¼gelland	48Â°04â²N; 7Â°54â²N	16Â°47â²E; 16Â°41â²E	NA	NA	NA	Austria	NA	NA	NA
Beyer, N., Gabriel, D., Kirsch, F., SchulzâKesting, K., Dauber, J., & Westphal, C. (2020). Functional groups of wild bees respond differently to faba bean Vicia faba L. cultivation at landscape scale. Journal of Applied Ecology, 57(12), 2499-2508.	https://doi.org/10.1111/1365-2664.13745	Andrena haemorrhoa (Fabricius 1781)	gbif:1356981	tongue size	tongue length	http://purl.obolibrary.org/obo/HAO_0002606	NA	NA	species	2.5	mean	mm	5	NA	NA	NA	NA	summer 2017	NA	female	adult	GÃ¶ttingen in Central Germany, close to the North Sea in vicinity of the city Itzehoe and in the east of Germany close to Leipzig	51Â°32â²N; 53Â°55â²N; 51Â°20â²N	9Â°56â²E; 9Â°30â²E;12Â°22â²E	NA	NA	NA	Germany	NA	NA	NA
Kratschmer, S., Pachinger, B., Gaigher, R., Pryke, J. S., van Schalkwyk, J., Samways, M. J., ... & Winter, S. (2021). Enhancing flowering plant functional richness improves wild bee diversity in vineyard interârows in different floral kingdoms. Ecology and Evolution, 11(12), 7927-7945.	https://doi.org/10.1002/ece3.7623	Andrena haemorrhoa (FABRICIUS 1781)	gbif:1356981	tongue size	tongue length	http://purl.obolibrary.org/obo/HAO_0002606	Mouthpart length (i.e., length of proboscis) of each bee species was estimated based on bee family and average ITD (Table S1) using the R package BeeIT; Cariveau, D. P., Nayak, G. K., Bartomeus, I., Zientek, J., Ascher, J. S., Gibbs, J., & Winfree, R. (2016). The allometry of bee proboscis length and its uses in ecology. PloS one, 11(3), e0151482.	NA	individual	2.63	single observation	mm	NA	NA	NA	NA	NA	2015-2016	NA	NA	adult	two Eastern Austrian viticultural areas: Carnuntum and NeusiedlerseeâHÃ¼gelland	48Â°04â²N; 7Â°54â²N	16Â°47â²E; 16Â°41â²E	NA	NA	NA	Austria	NA	NA	NA
Jauker, B., Krauss, J., Jauker, F., & Steffan-Dewenter, I. (2013). Linking life history traits to pollinator loss in fragmented calcareous grasslands. Landscape Ecology, 28, 107-120.	https://doi.org/10.1007/s10980-012-9820-6	Andrena haemorrhoa (Fabricius, 1781)	gbif:1356981	body size	ITD	http://purl.obolibrary.org/obo/HAO_0002584	distance between the two insertion points of the wings.	NA	species	2.33	mean	mm	16	NA	NA	NA	NA	2004	NA	NA	adult	Leine-Weser Mountains around the city of GÃ¶ttingen in Lower Saxony	NA	NA	NA	NA	NA	Germany	NA	NA	NA
Fortel, L., Henry, M., Guilbaud, L., Guirao, A. L., Kuhlmann, M., Mouret, H., ... & VaissiÃ¨re, B. E. (2014). Decreasing abundance, increasing diversity and changing structure of the wild bee community (Hymenoptera: Anthophila) along an urbanization gradient. PloS one, 9(8), e104679.	https://doi.org/10.1371/journal.pone.0104679	Andrena hattorfiana	gbif:1357364	body size	ITD	http://purl.obolibrary.org/obo/HAO_0002584	NA	NA	species	2.71	mean	mm	2	NA	NA	NA	NA	2011	NA	female	adult	Grand Lyon	45Â° 46â²N	4Â° 50â²E	NA	NA	NA	France	NA	NA	NA
Maas, B., Brandl, M., Hussain, R. I., Frank, T., Zulka, K. P., Rabl, D., ... & Moser, D. (2021). Functional traits driving pollinator and predator responses to newly established grassland strips in agricultural landscapes. Journal of Applied Ecology, 58(8), 1728-1737.	https://doi.org/10.1111/1365-2664.13892	Andrena hattorfiana	gbif:1357364	body size	thorax length	NA	mean thorax length	NA	species	13	mean	mm	NA	NA	NA	NA	NA	16-Aug	NA	NA	adult	the vicinity of the villages Ollern and Elsbach in Sieghartskirchen	48Â°16â²02.5â³N; 48Â°15â²08.3â³N	16Â°05â²07.9â³E; 16Â°02â²56.9â³E	NA	NA	NA	Austria	NA	NA	NA
Fortel, L., Henry, M., Guilbaud, L., Guirao, A. L., Kuhlmann, M., Mouret, H., ... & VaissiÃ¨re, B. E. (2014). Decreasing abundance, increasing diversity and changing structure of the wild bee community (Hymenoptera: Anthophila) along an urbanization gradient. PloS one, 9(8), e104679.	https://doi.org/10.1371/journal.pone.0104679	Andrena helvola	gbif:1357179	body size	ITD	http://purl.obolibrary.org/obo/HAO_0002584	NA	NA	individual	2.09	single observation	mm	NA	NA	NA	NA	NA	2011	NA	female	adult	Grand Lyon	45Â° 46â²N	4Â° 50â²E	NA	NA	NA	France	NA	NA	NA
Steinert, M., Sydenham, M. A. K., Eldegard, K., & Moe, S. R. (2020). Conservation of solitary bees in power-line clearings: sustained increase in habitat quality through woody debris removal. Global Ecology and Conservation, 21, e00823.	https://doi.org/10.1016/j.gecco.2019.e00823	Andrena helvola	gbif:1357179	body size	ITD	http://purl.obolibrary.org/obo/HAO_0002584	Cane, J. H. (1987). Estimation of bee size using intertegular span (Apoidea). Journal of the Kansas Entomological Society, 145-147.	NA	species	2	mean	mm	NA	NA	NA	11	NA	2013-2015	NA	female	adult	southeast Norway	59.33Â°â61.12Â°N	08.95Â°â11.36Â°E	NA	NA	NA	Norway	NA	NA	NA
Steinert, M., Sydenham, M. A. K., Eldegard, K., & Moe, S. R. (2020). Conservation of solitary bees in power-line clearings: sustained increase in habitat quality through woody debris removal. Global Ecology and Conservation, 21, e00823.	https://doi.org/10.1016/j.gecco.2019.e00823	Andrena helvola	gbif:1357179	tongue size	tongue length	http://purl.obolibrary.org/obo/HAO_0002606	The tongue length was estimated using the BeeIT package in R, which calculates the tongue length based on the taxonomic family and species-specific ITD; Cariveau, D. P., Nayak, G. K., Bartomeus, I., Zientek, J., Ascher, J. S., Gibbs, J., & Winfree, R. (2016). The allometry of bee proboscis length and its uses in ecology. PloS one, 11(3), e0151482.	NA	species	3.04	mean	mm	NA	NA	NA	11	NA	2013-2015	NA	female	adult	southeast Norway	59.33Â°â61.12Â°N	08.95Â°â11.36Â°E	NA	NA	NA	Norway	NA	NA	NA
Beyer, N., Kirsch, F., Gabriel, D., & Westphal, C. (2021). Identity of mass-flowering crops moderates functional trait composition of pollinator communities. Landscape Ecology, 36(9), 2657-2671.	https://doi.org/10.1111/1365-2664.13745	Andrena helvola (Linnaeus 1758)	gbif:1357179	body size	ITD	http://purl.obolibrary.org/obo/HAO_0002584	NA	NA	species	2.3	mean	mm	2	NA	NA	NA	NA	summer of 2017 and wild bee sampling was repeated three times between May and August (early summer: 22.05.â19.06., mid-summer: 22.06.â20.07., late summer: 27.07.â22.08.)	NA	NA	adult	close to GÃ¶ttingen in Central Germany, close to the North Sea in vicinity of the city Itzehoe and in eastern Germany close to Leipzig	51Â°32Â´N; 53Â°55Â´N; 51Â°20Â´N	9Â°56Â´E; 9Â°30Â´E; 12Â°22Â´E	NA	NA	NA	Germany	NA	NA	NA
Jauker, B., Krauss, J., Jauker, F., & Steffan-Dewenter, I. (2013). Linking life history traits to pollinator loss in fragmented calcareous grasslands. Landscape Ecology, 28, 107-120.	https://doi.org/10.1007/s10980-012-9820-6	Andrena helvola (Linnaeus, 1758)	gbif:1357179	body size	ITD	http://purl.obolibrary.org/obo/HAO_0002584	distance between the two insertion points of the wings.	NA	species	1.71	mean	mm	3	NA	NA	NA	NA	2004	NA	NA	adult	Leine-Weser Mountains around the city of GÃ¶ttingen in Lower Saxony	NA	NA	NA	NA	NA	Germany	NA	NA	NA
CunninghamâMinnick, M. J., Peters, V. E., & Crist, T. O. (2020). Bee communities and pollination services in adjacent crop fields following flower removal in an invasive forest shrub. Ecological Applications, 30(4), e02078.	https://doi.org/10.1002/eap.2078	Andrena hippotes	gbif:1357400	body size	body length	http://purl.obolibrary.org/obo/HAO_0002413	NA	NA	individual	8.7	single observation	mm	NA	NA	NA	NA	NA	early spring 2013	NA	female	adult	private lands in southeast Indiana and southwest Ohio	39.422Â° N; 39.539Â° N; 39.572Â° N; 39.645Â° N; 39.666Â° N	84.897Â° W; 84.760Â° W; 84.801Â° W; 84.701Â° W; 84.788Â° W	NA	NA	NA	USA	Indiana; Ohio	NA	NA
CunninghamâMinnick, M. J., Peters, V. E., & Crist, T. O. (2020). Bee communities and pollination services in adjacent crop fields following flower removal in an invasive forest shrub. Ecological Applications, 30(4), e02078.	https://doi.org/10.1002/eap.2078	Andrena hippotes	gbif:1357400	body size	front wing length	NA	NA	NA	individual	7.6	single observation	mm	NA	NA	NA	NA	NA	early spring 2013	NA	female	adult	private lands in southeast Indiana and southwest Ohio	39.422Â° N; 39.539Â° N; 39.572Â° N; 39.645Â° N; 39.666Â° N	84.897Â° W; 84.760Â° W; 84.801Â° W; 84.701Â° W; 84.788Â° W	NA	NA	NA	USA	Indiana; Ohio	NA	NA
CunninghamâMinnick, M. J., Peters, V. E., & Crist, T. O. (2020). Bee communities and pollination services in adjacent crop fields following flower removal in an invasive forest shrub. Ecological Applications, 30(4), e02078.	https://doi.org/10.1002/eap.2078	Andrena hippotes	gbif:1357400	pilosity	hair coverage	http://purl.obolibrary.org/obo/HAO_0001990	NA	NA	individual	25-50	single observation	percentage	NA	NA	NA	NA	NA	early spring 2013	NA	female	adult	private lands in southeast Indiana and southwest Ohio	39.422Â° N; 39.539Â° N; 39.572Â° N; 39.645Â° N; 39.666Â° N	84.897Â° W; 84.760Â° W; 84.801Â° W; 84.701Â° W; 84.788Â° W	NA	NA	NA	USA	Indiana; Ohio	NA	NA
CunninghamâMinnick, M. J., Peters, V. E., & Crist, T. O. (2020). Bee communities and pollination services in adjacent crop fields following flower removal in an invasive forest shrub. Ecological Applications, 30(4), e02078.	https://doi.org/10.1002/eap.2078	Andrena hippotes	gbif:1357400	body size	ITD	http://purl.obolibrary.org/obo/HAO_0002584	distance between tegulae	NA	individual	2	single observation	mm	NA	NA	NA	NA	NA	early spring 2013	NA	female	adult	private lands in southeast Indiana and southwest Ohio	39.422Â° N; 39.539Â° N; 39.572Â° N; 39.645Â° N; 39.666Â° N	84.897Â° W; 84.760Â° W; 84.801Â° W; 84.701Â° W; 84.788Â° W	NA	NA	NA	USA	Indiana; Ohio	NA	NA
Graham, K. K., Gibbs, J., Wilson, J., May, E., & Isaacs, R. (2021). Resampling of wild bees across fifteen years reveals variable species declines and recoveries after extreme weather. Agriculture, Ecosystems & Environment, 317, 107470.	https://doi.org/10.1016/j.agee.2021.107470	Andrena hippotes	gbif:1357400	body size	ITD	http://purl.obolibrary.org/obo/HAO_0002584	NA	NA	species	2	mean	mm	NA	NA	NA	NA	NA	15-May	NA	NA	adult	southwestern Michigan, in Allegan, Van Buren, and Ottawa counties	NA	NA	NA	NA	NA	USA	Michigan	Allegan; Van Buren; Ottawa	NA
CarriÃ©, R., Andrieu, E., Cunningham, S. A., Lentini, P. E., Loreau, M., & Ouin, A. (2017). Relationships among ecological traits of wild bee communities along gradients of habitat amount and fragmentation. Ecography, 40(1), 85-97.	https://doi.org/10.1111/ecog.02632	Andrena humilis	gbif:1357477	body size	ITD	http://purl.obolibrary.org/obo/HAO_0002584	Body size was estimated using the inter-tegular distance (ITD), which is the distance between the nearest edges of the tegulae (plates covering the wing bases)	NA	species	2.4	mean	mm	NA	NA	NA	NA	NA	2013-2014	NA	NA	adult	southwestern France, in the VallÃ©es et Coteaux de Gascogne	43Â°17âN	0Â°54âE	NA	NA	NA	France	NA	NA	NA
Fortel, L., Henry, M., Guilbaud, L., Guirao, A. L., Kuhlmann, M., Mouret, H., ... & VaissiÃ¨re, B. E. (2014). Decreasing abundance, increasing diversity and changing structure of the wild bee community (Hymenoptera: Anthophila) along an urbanization gradient. PloS one, 9(8), e104679.	https://doi.org/10.1371/journal.pone.0104679	Andrena humilis	gbif:1357477	body size	ITD	http://purl.obolibrary.org/obo/HAO_0002584	NA	NA	species	2.23	mean	mm	6	NA	NA	NA	NA	2011	NA	female	adult	Grand Lyon	45Â° 46â²N	4Â° 50â²E	NA	NA	NA	France	NA	NA	NA
Jauker, B., Krauss, J., Jauker, F., & Steffan-Dewenter, I. (2013). Linking life history traits to pollinator loss in fragmented calcareous grasslands. Landscape Ecology, 28, 107-120.	https://doi.org/10.1007/s10980-012-9820-6	Andrena humilis Imhoff, 1832	gbif:1357477	body size	ITD	http://purl.obolibrary.org/obo/HAO_0002584	distance between the two insertion points of the wings.	NA	individual	2.68	single observation	mm	1	NA	NA	NA	NA	2004	NA	NA	adult	Leine-Weser Mountains around the city of GÃ¶ttingen in Lower Saxony	NA	NA	NA	NA	NA	Germany	NA	NA	NA
Forrest, J. R., Thorp, R. W., Kremen, C., & Williams, N. M. (2015). Contrasting patterns in species and functionalâtrait diversity of bees in an agricultural landscape. Journal of Applied Ecology, 52(3), 706-715.	https://doi.org/10.1111/1365-2664.12433	Andrena hypoleuca	gbif:1357328	body size	ITD	http://purl.obolibrary.org/obo/HAO_0002584	NA	NA	species	1.7	mean	mm	NA	NA	NA	NA	NA	March - August 2002	NA	NA	adult	Sacramento Valley	NA	NA	NA	NA	NA	USA	California	Yuba County	NA
CunninghamâMinnick, M. J., Peters, V. E., & Crist, T. O. (2020). Bee communities and pollination services in adjacent crop fields following flower removal in an invasive forest shrub. Ecological Applications, 30(4), e02078.	https://doi.org/10.1002/eap.2078	Andrena illini	gbif:1357284	body size	body length	http://purl.obolibrary.org/obo/HAO_0002413	NA	NA	individual	13.7	single observation	mm	NA	NA	NA	NA	NA	early spring 2013	NA	female	adult	private lands in southeast Indiana and southwest Ohio	39.422Â° N; 39.539Â° N; 39.572Â° N; 39.645Â° N; 39.666Â° N	84.897Â° W; 84.760Â° W; 84.801Â° W; 84.701Â° W; 84.788Â° W	NA	NA	NA	USA	Indiana; Ohio	NA	NA
CunninghamâMinnick, M. J., Peters, V. E., & Crist, T. O. (2020). Bee communities and pollination services in adjacent crop fields following flower removal in an invasive forest shrub. Ecological Applications, 30(4), e02078.	https://doi.org/10.1002/eap.2078	Andrena illini	gbif:1357284	body size	front wing length	NA	NA	NA	individual	12.6	single observation	mm	NA	NA	NA	NA	NA	early spring 2013	NA	female	adult	private lands in southeast Indiana and southwest Ohio	39.422Â° N; 39.539Â° N; 39.572Â° N; 39.645Â° N; 39.666Â° N	84.897Â° W; 84.760Â° W; 84.801Â° W; 84.701Â° W; 84.788Â° W	NA	NA	NA	USA	Indiana; Ohio	NA	NA
CunninghamâMinnick, M. J., Peters, V. E., & Crist, T. O. (2020). Bee communities and pollination services in adjacent crop fields following flower removal in an invasive forest shrub. Ecological Applications, 30(4), e02078.	https://doi.org/10.1002/eap.2078	Andrena illini	gbif:1357284	pilosity	hair coverage	http://purl.obolibrary.org/obo/HAO_0001990	NA	NA	individual	25-50	single observation	percentage	NA	NA	NA	NA	NA	early spring 2013	NA	female	adult	private lands in southeast Indiana and southwest Ohio	39.422Â° N; 39.539Â° N; 39.572Â° N; 39.645Â° N; 39.666Â° N	84.897Â° W; 84.760Â° W; 84.801Â° W; 84.701Â° W; 84.788Â° W	NA	NA	NA	USA	Indiana; Ohio	NA	NA
CunninghamâMinnick, M. J., Peters, V. E., & Crist, T. O. (2020). Bee communities and pollination services in adjacent crop fields following flower removal in an invasive forest shrub. Ecological Applications, 30(4), e02078.	https://doi.org/10.1002/eap.2078	Andrena illini	gbif:1357284	body size	ITD	http://purl.obolibrary.org/obo/HAO_0002584	distance between tegulae	NA	individual	3.3	single observation	mm	NA	NA	NA	NA	NA	early spring 2013	NA	female	adult	private lands in southeast Indiana and southwest Ohio	39.422Â° N; 39.539Â° N; 39.572Â° N; 39.645Â° N; 39.666Â° N	84.897Â° W; 84.760Â° W; 84.801Â° W; 84.701Â° W; 84.788Â° W	NA	NA	NA	USA	Indiana; Ohio	NA	NA
Kazenel, M. R., Wright, K. W., Griswold, T., Whitney, K. D., & Rudgers, J. A. (2024). Heat and desiccation tolerances predict bee abundance under climate change. Nature, 628(8007), 342Ð348. https://doi.org/10.1038/s41586-024-07241-2	https://doi.org/10.1038/s41586-024-07241-2	Andrena illinoiensis	gbif:1357256	body size	ITD	http://purl.obolibrary.org/obo/HAO_0002584	Cane, J. H. (1987). Estimation of bee size using intertegular span (Apoidea). Journal of the Kansas Entomological Society, 145-147.	NA	single observation	1.257	mean	mm	NA	NA	NA	NA	NA	2008	NA	F	adult	Sevilleta National Wildlife Refuge	NA	NA	NA	NA	NA	USA	New Mexico	NA	shrubland; grassland
Kazenel, M. R., Wright, K. W., Griswold, T., Whitney, K. D., & Rudgers, J. A. (2024). Heat and desiccation tolerances predict bee abundance under climate change. Nature, 628(8007), 342Ð348. https://doi.org/10.1038/s41586-024-07241-2	https://doi.org/10.1038/s41586-024-07241-2	Andrena illinoiensis	gbif:1357256	body size	ITD	http://purl.obolibrary.org/obo/HAO_0002584	Cane, J. H. (1987). Estimation of bee size using intertegular span (Apoidea). Journal of the Kansas Entomological Society, 145-147.	NA	single observation	1.257	mean	mm	NA	NA	NA	NA	NA	2008	NA	F	adult	Sevilleta National Wildlife Refuge	NA	NA	NA	NA	NA	USA	New Mexico	NA	shrubland; grassland
CunninghamâMinnick, M. J., Peters, V. E., & Crist, T. O. (2020). Bee communities and pollination services in adjacent crop fields following flower removal in an invasive forest shrub. Ecological Applications, 30(4), e02078.	https://doi.org/10.1002/eap.2078	Andrena imitatrix	gbif:1357223	body size	body length	http://purl.obolibrary.org/obo/HAO_0002413	NA	NA	species	9.3	mean	mm	9	NA	NA	NA	NA	early spring 2013	NA	female	adult	private lands in southeast Indiana and southwest Ohio	39.422Â° N; 39.539Â° N; 39.572Â° N; 39.645Â° N; 39.666Â° N	84.897Â° W; 84.760Â° W; 84.801Â° W; 84.701Â° W; 84.788Â° W	NA	NA	NA	USA	Indiana; Ohio	NA	NA
CunninghamâMinnick, M. J., Peters, V. E., & Crist, T. O. (2020). Bee communities and pollination services in adjacent crop fields following flower removal in an invasive forest shrub. Ecological Applications, 30(4), e02078.	https://doi.org/10.1002/eap.2078	Andrena imitatrix	gbif:1357223	body size	front wing length	NA	NA	NA	species	6.7	mean	mm	9	NA	NA	NA	NA	early spring 2013	NA	female	adult	private lands in southeast Indiana and southwest Ohio	39.422Â° N; 39.539Â° N; 39.572Â° N; 39.645Â° N; 39.666Â° N	84.897Â° W; 84.760Â° W; 84.801Â° W; 84.701Â° W; 84.788Â° W	NA	NA	NA	USA	Indiana; Ohio	NA	NA
CunninghamâMinnick, M. J., Peters, V. E., & Crist, T. O. (2020). Bee communities and pollination services in adjacent crop fields following flower removal in an invasive forest shrub. Ecological Applications, 30(4), e02078.	https://doi.org/10.1002/eap.2078	Andrena imitatrix	gbif:1357223	pilosity	hair coverage	http://purl.obolibrary.org/obo/HAO_0001990	NA	NA	species	25-50	mean	percentage	9	NA	NA	NA	NA	early spring 2013	NA	female	adult	private lands in southeast Indiana and southwest Ohio	39.422Â° N; 39.539Â° N; 39.572Â° N; 39.645Â° N; 39.666Â° N	84.897Â° W; 84.760Â° W; 84.801Â° W; 84.701Â° W; 84.788Â° W	NA	NA	NA	USA	Indiana; Ohio	NA	NA
CunninghamâMinnick, M. J., Peters, V. E., & Crist, T. O. (2020). Bee communities and pollination services in adjacent crop fields following flower removal in an invasive forest shrub. Ecological Applications, 30(4), e02078.	https://doi.org/10.1002/eap.2078	Andrena imitatrix	gbif:1357223	body size	ITD	http://purl.obolibrary.org/obo/HAO_0002584	distance between tegulae	NA	species	2.2	mean	mm	9	NA	NA	NA	NA	early spring 2013	NA	female	adult	private lands in southeast Indiana and southwest Ohio	39.422Â° N; 39.539Â° N; 39.572Â° N; 39.645Â° N; 39.666Â° N	84.897Â° W; 84.760Â° W; 84.801Â° W; 84.701Â° W; 84.788Â° W	NA	NA	NA	USA	Indiana; Ohio	NA	NA
Graham, K. K., Gibbs, J., Wilson, J., May, E., & Isaacs, R. (2021). Resampling of wild bees across fifteen years reveals variable species declines and recoveries after extreme weather. Agriculture, Ecosystems & Environment, 317, 107470.	https://doi.org/10.1016/j.agee.2021.107470	Andrena imitatrix	gbif:1357223	body size	ITD	http://purl.obolibrary.org/obo/HAO_0002584	NA	NA	species	1.9	mean	mm	NA	NA	NA	NA	NA	15-May	NA	NA	adult	southwestern Michigan, in Allegan, Van Buren, and Ottawa counties	NA	NA	NA	NA	NA	USA	Michigan	Allegan; Van Buren; Ottawa	NA
Maas, B., Brandl, M., Hussain, R. I., Frank, T., Zulka, K. P., Rabl, D., ... & Moser, D. (2021). Functional traits driving pollinator and predator responses to newly established grassland strips in agricultural landscapes. Journal of Applied Ecology, 58(8), 1728-1737.	https://doi.org/10.1111/1365-2664.13892	Andrena impunctata	gbif:1358228	body size	thorax length	NA	mean thorax length	NA	species	6	mean	mm	NA	NA	NA	NA	NA	16-Aug	NA	NA	adult	the vicinity of the villages Ollern and Elsbach in Sieghartskirchen	48Â°16â²02.5â³N; 48Â°15â²08.3â³N	16Â°05â²07.9â³E; 16Â°02â²56.9â³E	NA	NA	NA	Austria	NA	NA	NA
Steinert, M., Sydenham, M. A. K., Eldegard, K., & Moe, S. R. (2020). Conservation of solitary bees in power-line clearings: sustained increase in habitat quality through woody debris removal. Global Ecology and Conservation, 21, e00823.	https://doi.org/10.1016/j.gecco.2019.e00823	Andrena intermedia	gbif:1357894	body size	ITD	http://purl.obolibrary.org/obo/HAO_0002584	Cane, J. H. (1987). Estimation of bee size using intertegular span (Apoidea). Journal of the Kansas Entomological Society, 145-147.	NA	species	2	mean	mm	NA	NA	NA	12	NA	2013-2015	NA	female	adult	southeast Norway	59.33Â°â61.12Â°N	08.95Â°â11.36Â°E	NA	NA	NA	Norway	NA	NA	NA
Steinert, M., Sydenham, M. A. K., Eldegard, K., & Moe, S. R. (2020). Conservation of solitary bees in power-line clearings: sustained increase in habitat quality through woody debris removal. Global Ecology and Conservation, 21, e00823.	https://doi.org/10.1016/j.gecco.2019.e00823	Andrena intermedia	gbif:1357894	tongue size	tongue length	http://purl.obolibrary.org/obo/HAO_0002606	The tongue length was estimated using the BeeIT package in R, which calculates the tongue length based on the taxonomic family and species-specific ITD; Cariveau, D. P., Nayak, G. K., Bartomeus, I., Zientek, J., Ascher, J. S., Gibbs, J., & Winfree, R. (2016). The allometry of bee proboscis length and its uses in ecology. PloS one, 11(3), e0151482.	NA	species	2.06	mean	mm	NA	NA	NA	12	NA	2013-2015	NA	female	adult	southeast Norway	59.33Â°â61.12Â°N	08.95Â°â11.36Â°E	NA	NA	NA	Norway	NA	NA	NA
Jauker, B., Krauss, J., Jauker, F., & Steffan-Dewenter, I. (2013). Linking life history traits to pollinator loss in fragmented calcareous grasslands. Landscape Ecology, 28, 107-120.	https://doi.org/10.1007/s10980-012-9820-6	Andrena intermedia Thomson, 1870	gbif:1357894	body size	ITD	http://purl.obolibrary.org/obo/HAO_0002584	distance between the two insertion points of the wings.	NA	individual	2.15	single observation	mm	1	NA	NA	NA	NA	2004	NA	NA	adult	Leine-Weser Mountains around the city of GÃ¶ttingen in Lower Saxony	NA	NA	NA	NA	NA	Germany	NA	NA	NA
Fortel, L., Henry, M., Guilbaud, L., Guirao, A. L., Kuhlmann, M., Mouret, H., ... & VaissiÃ¨re, B. E. (2014). Decreasing abundance, increasing diversity and changing structure of the wild bee community (Hymenoptera: Anthophila) along an urbanization gradient. PloS one, 9(8), e104679.	https://doi.org/10.1371/journal.pone.0104679	Andrena labialis	gbif:1357222	body size	ITD	http://purl.obolibrary.org/obo/HAO_0002584	NA	NA	species	2.7	mean	mm	2	NA	NA	NA	NA	2011	NA	female	adult	Grand Lyon	45Â° 46â²N	4Â° 50â²E	NA	NA	NA	France	NA	NA	NA
Maas, B., Brandl, M., Hussain, R. I., Frank, T., Zulka, K. P., Rabl, D., ... & Moser, D. (2021). Functional traits driving pollinator and predator responses to newly established grassland strips in agricultural landscapes. Journal of Applied Ecology, 58(8), 1728-1737.	https://doi.org/10.1111/1365-2664.13892	Andrena labialis	gbif:1357222	body size	thorax length	NA	mean thorax length	NA	species	10.5	mean	mm	NA	NA	NA	NA	NA	16-Aug	NA	NA	adult	the vicinity of the villages Ollern and Elsbach in Sieghartskirchen	48Â°16â²02.5â³N; 48Â°15â²08.3â³N	16Â°05â²07.9â³E; 16Â°02â²56.9â³E	NA	NA	NA	Austria	NA	NA	NA
Beyer, N., Gabriel, D., Kirsch, F., SchulzâKesting, K., Dauber, J., & Westphal, C. (2020). Functional groups of wild bees respond differently to faba bean Vicia faba L. cultivation at landscape scale. Journal of Applied Ecology, 57(12), 2499-2508.	https://doi.org/10.1111/1365-2664.13745	Andrena labialis (Kirby 1802)	gbif:1357222	body size	ITD	http://purl.obolibrary.org/obo/HAO_0002584	NA	NA	individual	2.8	single observation	mm	NA	NA	NA	NA	NA	summer 2017	NA	female	adult	NA	NA	NA	NA	NA	NA	Germany	NA	NA	NA
Beyer, N., Gabriel, D., Kirsch, F., SchulzâKesting, K., Dauber, J., & Westphal, C. (2020). Functional groups of wild bees respond differently to faba bean Vicia faba L. cultivation at landscape scale. Journal of Applied Ecology, 57(12), 2499-2508.	https://doi.org/10.1111/1365-2664.13745	Andrena labialis (Kirby 1802)	gbif:1357222	body size	ITD	http://purl.obolibrary.org/obo/HAO_0002584	NA	NA	individual	2.8	single observation	mm	NA	NA	NA	NA	NA	summer 2017	NA	female	adult	GÃ¶ttingen in Central Germany, close to the North Sea in vicinity of the city Itzehoe and in the east of Germany close to Leipzig	51Â°32â²N; 53Â°55â²N; 51Â°20â²N	9Â°56â²E; 9Â°30â²E;12Â°22â²E	NA	NA	NA	Germany	NA	NA	NA
Kratschmer, S., Pachinger, B., Gaigher, R., Pryke, J. S., van Schalkwyk, J., Samways, M. J., ... & Winter, S. (2021). Enhancing flowering plant functional richness improves wild bee diversity in vineyard interârows in different floral kingdoms. Ecology and Evolution, 11(12), 7927-7945.	https://doi.org/10.1002/ece3.7623	Andrena labialis (KIRBY 1802)	gbif:1357222	body size	ITD	http://purl.obolibrary.org/obo/HAO_0002584	the distance between the tegulae	NA	species	2.32	mean	mm	4	NA	NA	NA	NA	2015-2016	NA	NA	adult	two Eastern Austrian viticultural areas: Carnuntum and NeusiedlerseeâHÃ¼gelland	48Â°04â²N; 7Â°54â²N	16Â°47â²E; 16Â°41â²E	NA	NA	NA	Austria	NA	NA	NA
Kratschmer, S., Pachinger, B., Schwantzer, M., Paredes, D., Guernion, M., Burel, F., Nicolai, A., Strauss, P., Bauer, T., Kriechbaum, M., Zaller, J. G., & Winter, S. (2018). Tillage intensity or landscape features: What matters most for wild bee diversity in vineyards? Agriculture, Ecosystems & Environment, 266, 142Ð152. https://doi.org/10.1016/j.agee.2018.07.018	https://doi.org/10.1016/j.agee.2018.07.018	Andrena labialis (KIRBY 1802)	gbif:1357222	body size	ITD	http://purl.obolibrary.org/obo/HAO_0002584	Cane, J. H. (1987). Estimation of bee size using intertegular span (Apoidea). Journal of the Kansas Entomological Society, 145-147.	NA	species	2.32	mean	mm	1 to 5	NA	NA	NA	NA	2015 - 2016	NA	NA	adult	Carnuntum and Neusiedlersee-Hgelland	48¡ 04_ N; 47¡ 54_ N,	16¡ 47_ E; 16¡ 41_ E	NA	NA	NA	Austria	NA	NA	vineyard
Beyer, N., Gabriel, D., Kirsch, F., SchulzâKesting, K., Dauber, J., & Westphal, C. (2020). Functional groups of wild bees respond differently to faba bean Vicia faba L. cultivation at landscape scale. Journal of Applied Ecology, 57(12), 2499-2508.	https://doi.org/10.1111/1365-2664.13745	Andrena labialis (Kirby 1802)	gbif:1357222	tongue size	tongue length	http://purl.obolibrary.org/obo/HAO_0002606	NA	NA	individual	2.85	single observation	mm	NA	NA	NA	NA	NA	summer 2017	NA	female	adult	GÃ¶ttingen in Central Germany, close to the North Sea in vicinity of the city Itzehoe and in the east of Germany close to Leipzig	51Â°32â²N; 53Â°55â²N; 51Â°20â²N	9Â°56â²E; 9Â°30â²E;12Â°22â²E	NA	NA	NA	Germany	NA	NA	NA
Kratschmer, S., Pachinger, B., Gaigher, R., Pryke, J. S., van Schalkwyk, J., Samways, M. J., ... & Winter, S. (2021). Enhancing flowering plant functional richness improves wild bee diversity in vineyard interârows in different floral kingdoms. Ecology and Evolution, 11(12), 7927-7945.	https://doi.org/10.1002/ece3.7623	Andrena labialis (KIRBY 1802)	gbif:1357222	tongue size	tongue length	http://purl.obolibrary.org/obo/HAO_0002606	Mouthpart length (i.e., length of proboscis) of each bee species was estimated based on bee family and average ITD (Table S1) using the R package BeeIT; Cariveau, D. P., Nayak, G. K., Bartomeus, I., Zientek, J., Ascher, J. S., Gibbs, J., & Winfree, R. (2016). The allometry of bee proboscis length and its uses in ecology. PloS one, 11(3), e0151482.	NA	species	2.39	mean	mm	4	NA	NA	NA	NA	2015-2016	NA	NA	adult	two Eastern Austrian viticultural areas: Carnuntum and NeusiedlerseeâHÃ¼gelland	48Â°04â²N; 7Â°54â²N	16Â°47â²E; 16Â°41â²E	NA	NA	NA	Austria	NA	NA	NA
Jauker, B., Krauss, J., Jauker, F., & Steffan-Dewenter, I. (2013). Linking life history traits to pollinator loss in fragmented calcareous grasslands. Landscape Ecology, 28, 107-120.	https://doi.org/10.1007/s10980-012-9820-6	Andrena labialis (Kirby, 1802)	gbif:1357222	body size	ITD	http://purl.obolibrary.org/obo/HAO_0002584	distance between the two insertion points of the wings.	NA	species	2.66	mean	mm	2	NA	NA	NA	NA	2004	NA	NA	adult	Leine-Weser Mountains around the city of GÃ¶ttingen in Lower Saxony	NA	NA	NA	NA	NA	Germany	NA	NA	NA
Kratschmer, S., Pachinger, B., Schwantzer, M., Paredes, D., GuzmÃ¡n, G., GomÃ©z, J. A., ... & Winter, S. (2019). Response of wild bee diversity, abundance, and functional traits to vineyard interârow management intensity and landscape diversity across Europe. Ecology and Evolution, 9(7), 4103-4115.	https://doi.org/10.1002/ece3.5039	Andrena labialis (Kirby, 1802)	gbif:1357222	body size	ITD	http://purl.obolibrary.org/obo/HAO_0002584	NA	NA	species	2.32	mean	mm	2	NA	NA	NA	NA	2016	NA	NA	adult	Eastern Austria (Carnuntum; 48Â°6â²N, 16Â°51â²E and Neusiedler See-HÃ¼gelland; 47Â°52â²N, 16Â°37â²E Lower Austria and Burgenland)			NA	NA	NA	Austria	NA	NA	NA
Fortel, L., Henry, M., Guilbaud, L., Guirao, A. L., Kuhlmann, M., Mouret, H., ... & VaissiÃ¨re, B. E. (2014). Decreasing abundance, increasing diversity and changing structure of the wild bee community (Hymenoptera: Anthophila) along an urbanization gradient. PloS one, 9(8), e104679.	https://doi.org/10.1371/journal.pone.0104679	Andrena labiata	gbif:1357207	body size	ITD	http://purl.obolibrary.org/obo/HAO_0002584	NA	NA	species	1.78	mean	mm	10	NA	NA	NA	NA	2011	NA	female	adult	Grand Lyon	45Â° 46â²N	4Â° 50â²E	NA	NA	NA	France	NA	NA	NA
Beyer, N., Kirsch, F., Gabriel, D., & Westphal, C. (2021). Identity of mass-flowering crops moderates functional trait composition of pollinator communities. Landscape Ecology, 36(9), 2657-2671.	https://doi.org/10.1111/1365-2664.13745	Andrena labiata Fabricius 1781	gbif:1357207	body size	ITD	http://purl.obolibrary.org/obo/HAO_0002584	NA	NA	species	2.3	mean	mm	2	NA	NA	NA	NA	summer of 2017 and wild bee sampling was repeated three times between May and August (early summer: 22.05.â19.06., mid-summer: 22.06.â20.07., late summer: 27.07.â22.08.)	NA	NA	adult	close to GÃ¶ttingen in Central Germany, close to the North Sea in vicinity of the city Itzehoe and in eastern Germany close to Leipzig	51Â°32Â´N; 53Â°55Â´N; 51Â°20Â´N	9Â°56Â´E; 9Â°30Â´E; 12Â°22Â´E	NA	NA	NA	Germany	NA	NA	NA
Jauker, B., Krauss, J., Jauker, F., & Steffan-Dewenter, I. (2013). Linking life history traits to pollinator loss in fragmented calcareous grasslands. Landscape Ecology, 28, 107-120.	https://doi.org/10.1007/s10980-012-9820-6	Andrena labiata Fabricius, 1781	gbif:1357207	body size	ITD	http://purl.obolibrary.org/obo/HAO_0002584	distance between the two insertion points of the wings.	NA	species	1.72	mean	mm	5	NA	NA	NA	NA	2004	NA	NA	adult	Leine-Weser Mountains around the city of GÃ¶ttingen in Lower Saxony	NA	NA	NA	NA	NA	Germany	NA	NA	NA
CarriÃ©, R., Andrieu, E., Cunningham, S. A., Lentini, P. E., Loreau, M., & Ouin, A. (2017). Relationships among ecological traits of wild bee communities along gradients of habitat amount and fragmentation. Ecography, 40(1), 85-97.	https://doi.org/10.1111/ecog.02632	Andrena lagopus	gbif:1357100	body size	ITD	http://purl.obolibrary.org/obo/HAO_0002584	Body size was estimated using the inter-tegular distance (ITD), which is the distance between the nearest edges of the tegulae (plates covering the wing bases)	NA	species	2.34	mean	mm	NA	NA	NA	NA	NA	2013-2014	NA	NA	adult	southwestern France, in the VallÃ©es et Coteaux de Gascogne	43Â°17âN	0Â°54âE	NA	NA	NA	France	NA	NA	NA
Fortel, L., Henry, M., Guilbaud, L., Guirao, A. L., Kuhlmann, M., Mouret, H., ... & VaissiÃ¨re, B. E. (2014). Decreasing abundance, increasing diversity and changing structure of the wild bee community (Hymenoptera: Anthophila) along an urbanization gradient. PloS one, 9(8), e104679.	https://doi.org/10.1371/journal.pone.0104679	Andrena lagopus	gbif:1357100	body size	ITD	http://purl.obolibrary.org/obo/HAO_0002584	NA	NA	species	2.34	mean	mm	78	NA	NA	NA	NA	2011	NA	female	adult	Grand Lyon	45Â° 46â²N	4Â° 50â²E	NA	NA	NA	France	NA	NA	NA
Peters, M. K., Peisker, J.,SteffanâDewenter, I., & Hoiss, B. (2016). Morphological traits are linked to the cold performance and distribution of bees along elevational gradients. Journal of Biogeography, 43(10), 2040-2049.	https://doi.org/10.1111/jbi.12768	Andrena lapponica	gbif:1357056	pilosity	hair length	http://purl.obolibrary.org/obo/HAO_0002608	used the hair length at the mesonotum as a proxy for the âhair volumeâ of the bee	NA	species	0.5	mean	mm	NA	NA	std dev	NA	NA	April - July 2013	NA	NA	adult	National Park Berchtesgaden, northern Alps	49.7833Â° N	9.9333Â° E	NA	NA	NA	Germany	NA	NA	NA
Peters, M. K., Peisker, J.,SteffanâDewenter, I., & Hoiss, B. (2016). Morphological traits are linked to the cold performance and distribution of bees along elevational gradients. Journal of Biogeography, 43(10), 2040-2049.	https://doi.org/10.1111/jbi.12768	Andrena lapponica	gbif:1357056	body size	ITD	http://purl.obolibrary.org/obo/HAO_0002584	NA	NA	species	2.33	mean	mm	NA	NA	std dev	NA	NA	April - July 2013	NA	NA	adult	National Park Berchtesgaden, northern Alps	49.7833Â° N	9.9333Â° E	NA	NA	NA	Germany	NA	NA	NA
Steinert, M., Sydenham, M. A. K., Eldegard, K., & Moe, S. R. (2020). Conservation of solitary bees in power-line clearings: sustained increase in habitat quality through woody debris removal. Global Ecology and Conservation, 21, e00823.	https://doi.org/10.1016/j.gecco.2019.e00823	Andrena lapponica	gbif:1357056	body size	ITD	http://purl.obolibrary.org/obo/HAO_0002584	Cane, J. H. (1987). Estimation of bee size using intertegular span (Apoidea). Journal of the Kansas Entomological Society, 145-147.	NA	species	3	mean	mm	NA	NA	NA	13	NA	2013-2015	NA	female	adult	southeast Norway	59.33Â°â61.12Â°N	08.95Â°â11.36Â°E	NA	NA	NA	Norway	NA	NA	NA
Steinert, M., Sydenham, M. A. K., Eldegard, K., & Moe, S. R. (2020). Conservation of solitary bees in power-line clearings: sustained increase in habitat quality through woody debris removal. Global Ecology and Conservation, 21, e00823.	https://doi.org/10.1016/j.gecco.2019.e00823	Andrena lapponica	gbif:1357056	tongue size	tongue length	http://purl.obolibrary.org/obo/HAO_0002606	The tongue length was estimated using the BeeIT package in R, which calculates the tongue length based on the taxonomic family and species-specific ITD; Cariveau, D. P., Nayak, G. K., Bartomeus, I., Zientek, J., Ascher, J. S., Gibbs, J., & Winfree, R. (2016). The allometry of bee proboscis length and its uses in ecology. PloS one, 11(3), e0151482.	NA	species	2.06	mean	mm	NA	NA	NA	13	NA	2013-2015	NA	female	adult	southeast Norway	59.33Â°â61.12Â°N	08.95Â°â11.36Â°E	NA	NA	NA	Norway	NA	NA	NA
Fortel, L., Henry, M., Guilbaud, L., Guirao, A. L., Kuhlmann, M., Mouret, H., ... & VaissiÃ¨re, B. E. (2014). Decreasing abundance, increasing diversity and changing structure of the wild bee community (Hymenoptera: Anthophila) along an urbanization gradient. PloS one, 9(8), e104679.	https://doi.org/10.1371/journal.pone.0104679	Andrena lathyri	gbif:1357026	body size	ITD	http://purl.obolibrary.org/obo/HAO_0002584	NA	NA	species	2.68	mean	mm	5	NA	NA	NA	NA	2011	NA	female	adult	Grand Lyon	45Â° 46â²N	4Â° 50â²E	NA	NA	NA	France	NA	NA	NA
Maas, B., Brandl, M., Hussain, R. I., Frank, T., Zulka, K. P., Rabl, D., ... & Moser, D. (2021). Functional traits driving pollinator and predator responses to newly established grassland strips in agricultural landscapes. Journal of Applied Ecology, 58(8), 1728-1737.	https://doi.org/10.1111/1365-2664.13892	Andrena lathyri	gbif:1357026	body size	thorax length	NA	mean thorax length	NA	species	11	mean	mm	NA	NA	NA	NA	NA	16-Aug	NA	NA	adult	the vicinity of the villages Ollern and Elsbach in Sieghartskirchen	48Â°16â²02.5â³N; 48Â°15â²08.3â³N	16Â°05â²07.9â³E; 16Â°02â²56.9â³E	NA	NA	NA	Austria	NA	NA	NA
Beyer, N., Gabriel, D., Kirsch, F., SchulzâKesting, K., Dauber, J., & Westphal, C. (2020). Functional groups of wild bees respond differently to faba bean Vicia faba L. cultivation at landscape scale. Journal of Applied Ecology, 57(12), 2499-2508.	https://doi.org/10.1111/1365-2664.13745	Andrena lathyri (Alfken 1899)	gbif:1357026	body size	ITD	http://purl.obolibrary.org/obo/HAO_0002584	NA	NA	species	2.44	mean	mm	6	NA	NA	NA	NA	summer 2017	NA	female	adult	NA	NA	NA	NA	NA	NA	Germany	NA	NA	NA
Beyer, N., Gabriel, D., Kirsch, F., SchulzâKesting, K., Dauber, J., & Westphal, C. (2020). Functional groups of wild bees respond differently to faba bean Vicia faba L. cultivation at landscape scale. Journal of Applied Ecology, 57(12), 2499-2508.	https://doi.org/10.1111/1365-2664.13745	Andrena lathyri Alfken 1899	gbif:1357026	body size	ITD	http://purl.obolibrary.org/obo/HAO_0002584	NA	NA	species	2.44	mean	mm	6	NA	NA	NA	NA	summer 2017	NA	female	adult	GÃ¶ttingen in Central Germany, close to the North Sea in vicinity of the city Itzehoe and in the east of Germany close to Leipzig	51Â°32â²N; 53Â°55â²N; 51Â°20â²N	9Â°56â²E; 9Â°30â²E;12Â°22â²E	NA	NA	NA	Germany	NA	NA	NA
Beyer, N., Kirsch, F., Gabriel, D., & Westphal, C. (2021). Identity of mass-flowering crops moderates functional trait composition of pollinator communities. Landscape Ecology, 36(9), 2657-2671.	https://doi.org/10.1111/1365-2664.13745	Andrena lathyri Alfken 1899	gbif:1357026	body size	ITD	http://purl.obolibrary.org/obo/HAO_0002584	NA	NA	species	2.44	mean	mm	5	NA	NA	NA	NA	summer of 2017 and wild bee sampling was repeated three times between May and August (early summer: 22.05.â19.06., mid-summer: 22.06.â20.07., late summer: 27.07.â22.08.)	NA	NA	adult	close to GÃ¶ttingen in Central Germany, close to the North Sea in vicinity of the city Itzehoe and in eastern Germany close to Leipzig	51Â°32Â´N; 53Â°55Â´N; 51Â°20Â´N	9Â°56Â´E; 9Â°30Â´E; 12Â°22Â´E	NA	NA	NA	Germany	NA	NA	NA
Beyer, N., Gabriel, D., Kirsch, F., SchulzâKesting, K., Dauber, J., & Westphal, C. (2020). Functional groups of wild bees respond differently to faba bean Vicia faba L. cultivation at landscape scale. Journal of Applied Ecology, 57(12), 2499-2508.	https://doi.org/10.1111/1365-2664.13745	Andrena lathyri Alfken 1899	gbif:1357026	tongue size	tongue length	http://purl.obolibrary.org/obo/HAO_0002606	NA	NA	species	2.5	mean	mm	12	NA	NA	NA	NA	summer 2017	NA	female	adult	GÃ¶ttingen in Central Germany, close to the North Sea in vicinity of the city Itzehoe and in the east of Germany close to Leipzig	51Â°32â²N; 53Â°55â²N; 51Â°20â²N	9Â°56â²E; 9Â°30â²E;12Â°22â²E	NA	NA	NA	Germany	NA	NA	NA
Kratschmer, S., Pachinger, B., Schwantzer, M., Paredes, D., GuzmÃ¡n, G., GomÃ©z, J. A., ... & Winter, S. (2019). Response of wild bee diversity, abundance, and functional traits to vineyard interârow management intensity and landscape diversity across Europe. Ecology and Evolution, 9(7), 4103-4115.	https://doi.org/10.1002/ece3.5039	Andrena longibarbis Perez, 1895	gbif:1357980	body size	ITD	http://purl.obolibrary.org/obo/HAO_0002584	NA	NA	individual	1.59	single observation	mm	NA	NA	NA	NA	NA	2016	NA	NA	adult	Montilla Moriles in Andalusia	37Â°35â²N	4Â°38â²W	NA	NA	NA	Spain	NA	NA	NA
Shi, X., Axmacher, J. C., Chong, H., Xiao, H., Luo, S., Xu, H., ... & Zou, Y. (2022). Effects of farmland consolidation in southern China on wild bee species composition, nesting location and body size variations. Agricultural and Forest Entomology, 24(3), 371-379.	https://doi.org/10.1111/afe.12500	Andrena luridiloma	gbif:1357864	body size	ITD	http://purl.obolibrary.org/obo/HAO_0002584	the distance between the bases of the two wings on the bee's throax; Cane, J. H. (1987). Estimation of bee size using intertegular span (Apoidea). Journal of the Kansas Entomological Society, 145-147.	NA	species	1.95	mean	mm	NA	NA	NA	NA	NA	2019	NA	female	adult	Jiangxi Province	N28Â°41â²	E115Â°53â²	NA	NA	NA	China	Jiangxi Province	NA	NA
Fortel, L., Henry, M., Guilbaud, L., Guirao, A. L., Kuhlmann, M., Mouret, H., ... & VaissiÃ¨re, B. E. (2014). Decreasing abundance, increasing diversity and changing structure of the wild bee community (Hymenoptera: Anthophila) along an urbanization gradient. PloS one, 9(8), e104679.	https://doi.org/10.1371/journal.pone.0104679	Andrena marginata	gbif:1357540	body size	ITD	http://purl.obolibrary.org/obo/HAO_0002584	NA	NA	individual	1.95	single observation	mm	NA	NA	NA	NA	NA	2011	NA	female	adult	Grand Lyon	45Â° 46â²N	4Â° 50â²E	NA	NA	NA	France	NA	NA	NA
Shi, X., Axmacher, J. C., Chong, H., Xiao, H., Luo, S., Xu, H., ... & Zou, Y. (2022). Effects of farmland consolidation in southern China on wild bee species composition, nesting location and body size variations. Agricultural and Forest Entomology, 24(3), 371-379.	https://doi.org/10.1111/afe.12500	Andrena mediocalens	gbif:1357431	body size	ITD	http://purl.obolibrary.org/obo/HAO_0002584	the distance between the bases of the two wings on the bee's throax; Cane, J. H. (1987). Estimation of bee size using intertegular span (Apoidea). Journal of the Kansas Entomological Society, 145-147.	NA	species	2.21	mean	mm	NA	NA	NA	NA	NA	2019	NA	female	adult	Jiangxi Province	N28Â°41â²	E115Â°53â²	NA	NA	NA	China	Jiangxi Province	NA	NA
Glenny, W., Runyon, J. B., & Burkle, L. A. (2023). Habitat characteristics structuring bee communities in a forest-shrubland ecotone. Forest Ecology and Management, 534, 120883. https://doi.org/10.1016/j.foreco.2023.120883	https://doi.org/10.1016/j.foreco.2023.120883	Andrena medionitens	gbif:1357954	body size	ITD	http://purl.obolibrary.org/obo/HAO_0002584	NA	NA	species	1.857142833	mean	mm	NA	NA	NA	NA	NA	NA	NA	female	adult	Beaverhead-Deerlodge National Forest	NA	NA	NA	NA	NA	USA	Montana	NA	high elevation sagebrush basin
CunninghamâMinnick, M. J., Peters, V. E., & Crist, T. O. (2020). Bee communities and pollination services in adjacent crop fields following flower removal in an invasive forest shrub. Ecological Applications, 30(4), e02078.	https://doi.org/10.1002/eap.2078	Andrena melanochroa	gbif:1357937	body size	body length	http://purl.obolibrary.org/obo/HAO_0002413	NA	NA	species	6.2	mean	mm	14	NA	NA	NA	NA	early spring 2013	NA	female	adult	private lands in southeast Indiana and southwest Ohio	39.422Â° N; 39.539Â° N; 39.572Â° N; 39.645Â° N; 39.666Â° N	84.897Â° W; 84.760Â° W; 84.801Â° W; 84.701Â° W; 84.788Â° W	NA	NA	NA	USA	Indiana; Ohio	NA	NA
CunninghamâMinnick, M. J., Peters, V. E., & Crist, T. O. (2020). Bee communities and pollination services in adjacent crop fields following flower removal in an invasive forest shrub. Ecological Applications, 30(4), e02078.	https://doi.org/10.1002/eap.2078	Andrena melanochroa	gbif:1357937	body size	front wing length	NA	NA	NA	species	4.7	mean	mm	14	NA	NA	NA	NA	early spring 2013	NA	female	adult	private lands in southeast Indiana and southwest Ohio	39.422Â° N; 39.539Â° N; 39.572Â° N; 39.645Â° N; 39.666Â° N	84.897Â° W; 84.760Â° W; 84.801Â° W; 84.701Â° W; 84.788Â° W	NA	NA	NA	USA	Indiana; Ohio	NA	NA
CunninghamâMinnick, M. J., Peters, V. E., & Crist, T. O. (2020). Bee communities and pollination services in adjacent crop fields following flower removal in an invasive forest shrub. Ecological Applications, 30(4), e02078.	https://doi.org/10.1002/eap.2078	Andrena melanochroa	gbif:1357937	pilosity	hair coverage	http://purl.obolibrary.org/obo/HAO_0001990	NA	NA	species	25-50	mean	percentage	14	NA	NA	NA	NA	early spring 2013	NA	female	adult	private lands in southeast Indiana and southwest Ohio	39.422Â° N; 39.539Â° N; 39.572Â° N; 39.645Â° N; 39.666Â° N	84.897Â° W; 84.760Â° W; 84.801Â° W; 84.701Â° W; 84.788Â° W	NA	NA	NA	USA	Indiana; Ohio	NA	NA
CunninghamâMinnick, M. J., Peters, V. E., & Crist, T. O. (2020). Bee communities and pollination services in adjacent crop fields following flower removal in an invasive forest shrub. Ecological Applications, 30(4), e02078.	https://doi.org/10.1002/eap.2078	Andrena melanochroa	gbif:1357937	body size	ITD	http://purl.obolibrary.org/obo/HAO_0002584	distance between tegulae	NA	species	1.3	mean	mm	14	NA	NA	NA	NA	early spring 2013	NA	female	adult	private lands in southeast Indiana and southwest Ohio	39.422Â° N; 39.539Â° N; 39.572Â° N; 39.645Â° N; 39.666Â° N	84.897Â° W; 84.760Â° W; 84.801Â° W; 84.701Â° W; 84.788Â° W	NA	NA	NA	USA	Indiana; Ohio	NA	NA
Glenny, W., Runyon, J. B., & Burkle, L. A. (2023). Habitat characteristics structuring bee communities in a forest-shrubland ecotone. Forest Ecology and Management, 534, 120883. https://doi.org/10.1016/j.foreco.2023.120883	https://doi.org/10.1016/j.foreco.2023.120883	Andrena melanochroa	gbif:1357937	body size	ITD	http://purl.obolibrary.org/obo/HAO_0002584	NA	NA	species	1.281385233	mean	mm	NA	NA	NA	NA	NA	NA	NA	female	adult	Beaverhead-Deerlodge National Forest	NA	NA	NA	NA	NA	USA	Montana	NA	high elevation sagebrush basin
Glenny, W., Runyon, J. B., & Burkle, L. A. (2023). Habitat characteristics structuring bee communities in a forest-shrubland ecotone. Forest Ecology and Management, 534, 120883. https://doi.org/10.1016/j.foreco.2023.120883	https://doi.org/10.1016/j.foreco.2023.120883	Andrena merriami	gbif:1357865	body size	ITD	http://purl.obolibrary.org/obo/HAO_0002584	NA	NA	species	1.868274513	mean	mm	NA	NA	NA	NA	NA	NA	NA	female	adult	Beaverhead-Deerlodge National Forest	NA	NA	NA	NA	NA	USA	Montana	NA	high elevation sagebrush basin
Kazenel, M. R., Wright, K. W., Griswold, T., Whitney, K. D., & Rudgers, J. A. (2024). Heat and desiccation tolerances predict bee abundance under climate change. Nature, 628(8007), 342Ð348. https://doi.org/10.1038/s41586-024-07241-2	https://doi.org/10.1038/s41586-024-07241-2	Andrena mesillae	gbif:1357851	body size	ITD	http://purl.obolibrary.org/obo/HAO_0002584	Cane, J. H. (1987). Estimation of bee size using intertegular span (Apoidea). Journal of the Kansas Entomological Society, 145-147.	NA	single observation	2.474	mean	mm	NA	NA	NA	NA	NA	2010	NA	F	adult	Sevilleta National Wildlife Refuge	NA	NA	NA	NA	NA	USA	New Mexico	NA	shrubland; grassland
Kazenel, M. R., Wright, K. W., Griswold, T., Whitney, K. D., & Rudgers, J. A. (2024). Heat and desiccation tolerances predict bee abundance under climate change. Nature, 628(8007), 342Ð348. https://doi.org/10.1038/s41586-024-07241-2	https://doi.org/10.1038/s41586-024-07241-2	Andrena mesillae	gbif:1357851	body size	ITD	http://purl.obolibrary.org/obo/HAO_0002584	Cane, J. H. (1987). Estimation of bee size using intertegular span (Apoidea). Journal of the Kansas Entomological Society, 145-147.	NA	single observation	2.521	mean	mm	NA	NA	NA	NA	NA	2013	NA	F	adult	Sevilleta National Wildlife Refuge	NA	NA	NA	NA	NA	USA	New Mexico	NA	shrubland; grassland
Glenny, W., Runyon, J. B., & Burkle, L. A. (2023). Habitat characteristics structuring bee communities in a forest-shrubland ecotone. Forest Ecology and Management, 534, 120883. https://doi.org/10.1016/j.foreco.2023.120883	https://doi.org/10.1016/j.foreco.2023.120883	Andrena milwaukeensis	gbif:1357746	body size	ITD	http://purl.obolibrary.org/obo/HAO_0002584	NA	NA	species	2.537700203	mean	mm	NA	NA	NA	NA	NA	NA	NA	female	adult	Beaverhead-Deerlodge National Forest	NA	NA	NA	NA	NA	USA	Montana	NA	high elevation sagebrush basin
Fortel, L., Henry, M., Guilbaud, L., Guirao, A. L., Kuhlmann, M., Mouret, H., ... & VaissiÃ¨re, B. E. (2014). Decreasing abundance, increasing diversity and changing structure of the wild bee community (Hymenoptera: Anthophila) along an urbanization gradient. PloS one, 9(8), e104679.	https://doi.org/10.1371/journal.pone.0104679	Andrena minutoloides	gbif:1356982	body size	ITD	http://purl.obolibrary.org/obo/HAO_0002584	NA	NA	species	1.39	mean	mm	85	NA	NA	NA	NA	2011	NA	female	adult	Grand Lyon	45Â° 46â²N	4Â° 50â²E	NA	NA	NA	France	NA	NA	NA
Phillips, B. B., Williams, A., Osborne, J. L., & Shaw, R. F. (2018). Shared traits make flies and bees effective pollinators of oilseed rape (Brassica napus L.). Basic and Applied Ecology, 32, 66-76.	https://doi.org/10.1016/j.baae.2018.06.004	Andrena minutula	gbif:1357013	body size	body length	http://purl.obolibrary.org/obo/HAO_0002413	the distance from the front of the eyes to the tip of the abdomen	NA	species	7.69	mean	mm	5	0.18	std error	NA	NA	April and June over three field seasons (2014â2016)	NA	female	adult	Wiltshire	1.185988Â°N	â1.832657Â°W	NA	NA	NA	England	NA	NA	predominantly mixed farming with both arable and pasture fields
Phillips, B. B., Williams, A., Osborne, J. L., & Shaw, R. F. (2018). Shared traits make flies and bees effective pollinators of oilseed rape (Brassica napus L.). Basic and Applied Ecology, 32, 66-76.	https://doi.org/10.1016/j.baae.2018.06.004	Andrena minutula	gbif:1357013	pilosity	hair coverage	http://purl.obolibrary.org/obo/HAO_0001990	an approximate percentage (within 5%) of the upper side of the thorax that was covered with hair	NA	species	60%	mean	NA	5	NA	NA	NA	NA	April and June over three field seasons (2014â2016)	NA	female	adult	Wiltshire	1.185988Â°N	â1.832657Â°W	NA	NA	NA	England	NA	NA	predominantly mixed farming with both arable and pasture fields
Peters, M. K., Peisker, J.,SteffanâDewenter, I., & Hoiss, B. (2016). Morphological traits are linked to the cold performance and distribution of bees along elevational gradients. Journal of Biogeography, 43(10), 2040-2049.	https://doi.org/10.1111/jbi.12768	Andrena minutula	gbif:1357013	pilosity	hair length	http://purl.obolibrary.org/obo/HAO_0002608	used the hair length at the mesonotum as a proxy for the âhair volumeâ of the bee	NA	species	0.28	mean	mm	NA	NA	std dev	NA	NA	April - July 2013	NA	NA	adult	National Park Berchtesgaden, northern Alps	49.7833Â° N	9.9333Â° E	NA	NA	NA	Germany	NA	NA	NA
Fortel, L., Henry, M., Guilbaud, L., Guirao, A. L., Kuhlmann, M., Mouret, H., ... & VaissiÃ¨re, B. E. (2014). Decreasing abundance, increasing diversity and changing structure of the wild bee community (Hymenoptera: Anthophila) along an urbanization gradient. PloS one, 9(8), e104679.	https://doi.org/10.1371/journal.pone.0104679	Andrena minutula	gbif:1357013	body size	ITD	http://purl.obolibrary.org/obo/HAO_0002584	NA	NA	species	1.43	mean	mm	154	NA	NA	NA	NA	2011	NA	female	adult	Grand Lyon	45Â° 46â²N	4Â° 50â²E	NA	NA	NA	France	NA	NA	NA
Peters, M. K., Peisker, J.,SteffanâDewenter, I., & Hoiss, B. (2016). Morphological traits are linked to the cold performance and distribution of bees along elevational gradients. Journal of Biogeography, 43(10), 2040-2049.	https://doi.org/10.1111/jbi.12768	Andrena minutula	gbif:1357013	body size	ITD	http://purl.obolibrary.org/obo/HAO_0002584	NA	NA	species	1.32	mean	mm	NA	NA	std dev	NA	NA	April - July 2013	NA	NA	adult	National Park Berchtesgaden, northern Alps	49.7833Â° N	9.9333Â° E	NA	NA	NA	Germany	NA	NA	NA
Maas, B., Brandl, M., Hussain, R. I., Frank, T., Zulka, K. P., Rabl, D., ... & Moser, D. (2021). Functional traits driving pollinator and predator responses to newly established grassland strips in agricultural landscapes. Journal of Applied Ecology, 58(8), 1728-1737.	https://doi.org/10.1111/1365-2664.13892	Andrena minutula	gbif:1357013	body size	thorax length	NA	mean thorax length	NA	species	6.3	mean	mm	NA	NA	NA	NA	NA	16-Aug	NA	NA	adult	the vicinity of the villages Ollern and Elsbach in Sieghartskirchen	48Â°16â²02.5â³N; 48Â°15â²08.3â³N	16Â°05â²07.9â³E; 16Â°02â²56.9â³E	NA	NA	NA	Austria	NA	NA	NA
Beyer, N., Gabriel, D., Kirsch, F., SchulzâKesting, K., Dauber, J., & Westphal, C. (2020). Functional groups of wild bees respond differently to faba bean Vicia faba L. cultivation at landscape scale. Journal of Applied Ecology, 57(12), 2499-2508.	https://doi.org/10.1111/1365-2664.13745	Andrena minutula (Kirby 1802)	gbif:1357013	body size	ITD	http://purl.obolibrary.org/obo/HAO_0002584	NA	NA	species	1.38	mean	mm	12	NA	NA	NA	NA	summer 2017	NA	female	adult	NA	NA	NA	NA	NA	NA	Germany	NA	NA	NA
Beyer, N., Gabriel, D., Kirsch, F., SchulzâKesting, K., Dauber, J., & Westphal, C. (2020). Functional groups of wild bees respond differently to faba bean Vicia faba L. cultivation at landscape scale. Journal of Applied Ecology, 57(12), 2499-2508.	https://doi.org/10.1111/1365-2664.13745	Andrena minutula (Kirby 1802)	gbif:1357013	body size	ITD	http://purl.obolibrary.org/obo/HAO_0002584	NA	NA	species	1.38	mean	mm	12	NA	NA	NA	NA	summer 2017	NA	female	adult	GÃ¶ttingen in Central Germany, close to the North Sea in vicinity of the city Itzehoe and in the east of Germany close to Leipzig	51Â°32â²N; 53Â°55â²N; 51Â°20â²N	9Â°56â²E; 9Â°30â²E;12Â°22â²E	NA	NA	NA	Germany	NA	NA	NA
Beyer, N., Kirsch, F., Gabriel, D., & Westphal, C. (2021). Identity of mass-flowering crops moderates functional trait composition of pollinator communities. Landscape Ecology, 36(9), 2657-2671.	https://doi.org/10.1111/1365-2664.13745	Andrena minutula (Kirby 1802)	gbif:1357013	body size	ITD	http://purl.obolibrary.org/obo/HAO_0002584	NA	NA	species	1.38	mean	mm	13	NA	NA	NA	NA	summer of 2017 and wild bee sampling was repeated three times between May and August (early summer: 22.05.â19.06., mid-summer: 22.06.â20.07., late summer: 27.07.â22.08.)	NA	NA	adult	close to GÃ¶ttingen in Central Germany, close to the North Sea in vicinity of the city Itzehoe and in eastern Germany close to Leipzig	51Â°32Â´N; 53Â°55Â´N; 51Â°20Â´N	9Â°56Â´E; 9Â°30Â´E; 12Â°22Â´E	NA	NA	NA	Germany	NA	NA	NA
Beyer, N., Gabriel, D., Kirsch, F., SchulzâKesting, K., Dauber, J., & Westphal, C. (2020). Functional groups of wild bees respond differently to faba bean Vicia faba L. cultivation at landscape scale. Journal of Applied Ecology, 57(12), 2499-2508.	https://doi.org/10.1111/1365-2664.13745	Andrena minutula (Kirby 1802)	gbif:1357013	tongue size	tongue length	http://purl.obolibrary.org/obo/HAO_0002606	NA	NA	individual	1.44	single observation	mm	NA	NA	NA	NA	NA	summer 2017	NA	female	adult	GÃ¶ttingen in Central Germany, close to the North Sea in vicinity of the city Itzehoe and in the east of Germany close to Leipzig	51Â°32â²N; 53Â°55â²N; 51Â°20â²N	9Â°56â²E; 9Â°30â²E;12Â°22â²E	NA	NA	NA	Germany	NA	NA	NA
Jauker, B., Krauss, J., Jauker, F., & Steffan-Dewenter, I. (2013). Linking life history traits to pollinator loss in fragmented calcareous grasslands. Landscape Ecology, 28, 107-120.	https://doi.org/10.1007/s10980-012-9820-6	Andrena minutula (Kirby, 1802)	gbif:1357013	body size	ITD	http://purl.obolibrary.org/obo/HAO_0002584	distance between the two insertion points of the wings.	NA	species	1.46	mean	mm	52	NA	NA	NA	NA	2004	NA	NA	adult	Leine-Weser Mountains around the city of GÃ¶ttingen in Lower Saxony	NA	NA	NA	NA	NA	Germany	NA	NA	NA
Kratschmer, S., Pachinger, B., Gaigher, R., Pryke, J. S., van Schalkwyk, J., Samways, M. J., ... & Winter, S. (2021). Enhancing flowering plant functional richness improves wild bee diversity in vineyard interârows in different floral kingdoms. Ecology and Evolution, 11(12), 7927-7945.	https://doi.org/10.1002/ece3.7623	Andrena minutula (KIRBY) 1802	gbif:1357013	body size	ITD	http://purl.obolibrary.org/obo/HAO_0002584	the distance between the tegulae	NA	species	2.21	mean	mm	2	NA	NA	NA	NA	2015-2016	NA	NA	adult	two Eastern Austrian viticultural areas: Carnuntum and NeusiedlerseeâHÃ¼gelland	48Â°04â²N; 7Â°54â²N	16Â°47â²E; 16Â°41â²E	NA	NA	NA	Austria	NA	NA	NA
Kratschmer, S., Pachinger, B., Schwantzer, M., Paredes, D., Guernion, M., Burel, F., Nicolai, A., Strauss, P., Bauer, T., Kriechbaum, M., Zaller, J. G., & Winter, S. (2018). Tillage intensity or landscape features: What matters most for wild bee diversity in vineyards? Agriculture, Ecosystems & Environment, 266, 142Ð152. https://doi.org/10.1016/j.agee.2018.07.018	https://doi.org/10.1016/j.agee.2018.07.018	Andrena minutula (KIRBY) 1802	gbif:1357013	body size	ITD	http://purl.obolibrary.org/obo/HAO_0002584	Cane, J. H. (1987). Estimation of bee size using intertegular span (Apoidea). Journal of the Kansas Entomological Society, 145-147.	NA	species	2.21	mean	mm	1 to 5	NA	NA	NA	NA	2015 - 2016	NA	NA	adult	Carnuntum and Neusiedlersee-Hgelland	48¡ 04_ N; 47¡ 54_ N,	16¡ 47_ E; 16¡ 41_ E	NA	NA	NA	Austria	NA	NA	vineyard
Kratschmer, S., Pachinger, B., Gaigher, R., Pryke, J. S., van Schalkwyk, J., Samways, M. J., ... & Winter, S. (2021). Enhancing flowering plant functional richness improves wild bee diversity in vineyard interârows in different floral kingdoms. Ecology and Evolution, 11(12), 7927-7945.	https://doi.org/10.1002/ece3.7623	Andrena minutula (KIRBY) 1802	gbif:1357013	tongue size	tongue length	http://purl.obolibrary.org/obo/HAO_0002606	Mouthpart length (i.e., length of proboscis) of each bee species was estimated based on bee family and average ITD (Table S1) using the R package BeeIT; Cariveau, D. P., Nayak, G. K., Bartomeus, I., Zientek, J., Ascher, J. S., Gibbs, J., & Winfree, R. (2016). The allometry of bee proboscis length and its uses in ecology. PloS one, 11(3), e0151482.	NA	species	2.28	mean	mm	2	NA	NA	NA	NA	2015-2016	NA	NA	adult	two Eastern Austrian viticultural areas: Carnuntum and NeusiedlerseeâHÃ¼gelland	48Â°04â²N; 7Â°54â²N	16Â°47â²E; 16Â°41â²E	NA	NA	NA	Austria	NA	NA	NA
Peters, M. K., Peisker, J.,SteffanâDewenter, I., & Hoiss, B. (2016). Morphological traits are linked to the cold performance and distribution of bees along elevational gradients. Journal of Biogeography, 43(10), 2040-2049.	https://doi.org/10.1111/jbi.12768	Andrena minutuloides	gbif:1356982	pilosity	hair length	http://purl.obolibrary.org/obo/HAO_0002608	used the hair length at the mesonotum as a proxy for the âhair volumeâ of the bee	NA	species	0.2	mean	mm	NA	NA	std dev	NA	NA	April - July 2013	NA	NA	adult	National Park Berchtesgaden, northern Alps	49.7833Â° N	9.9333Â° E	NA	NA	NA	Germany	NA	NA	NA
Peters, M. K., Peisker, J.,SteffanâDewenter, I., & Hoiss, B. (2016). Morphological traits are linked to the cold performance and distribution of bees along elevational gradients. Journal of Biogeography, 43(10), 2040-2049.	https://doi.org/10.1111/jbi.12768	Andrena minutuloides	gbif:1356982	body size	ITD	http://purl.obolibrary.org/obo/HAO_0002584	NA	NA	species	1.02	mean	mm	NA	NA	std dev	NA	NA	April - July 2013	NA	NA	adult	National Park Berchtesgaden, northern Alps	49.7833Â° N	9.9333Â° E	NA	NA	NA	Germany	NA	NA	NA
Maas, B., Brandl, M., Hussain, R. I., Frank, T., Zulka, K. P., Rabl, D., ... & Moser, D. (2021). Functional traits driving pollinator and predator responses to newly established grassland strips in agricultural landscapes. Journal of Applied Ecology, 58(8), 1728-1737.	https://doi.org/10.1111/1365-2664.13892	Andrena minutuloides	gbif:1356982	body size	thorax length	NA	mean thorax length	NA	species	7	mean	mm	NA	NA	NA	NA	NA	16-Aug	NA	NA	adult	the vicinity of the villages Ollern and Elsbach in Sieghartskirchen	48Â°16â²02.5â³N; 48Â°15â²08.3â³N	16Â°05â²07.9â³E; 16Â°02â²56.9â³E	NA	NA	NA	Austria	NA	NA	NA
Ibanez, S. (2012). Optimizing size thresholds in a plantâpollinator interaction web: towards a mechanistic understanding of ecological networks. Oecologia, 170(1), 233-242.	https://doi.org/10.1007/s00442-012-2290-3	Andrena minutuloides	gbif:1356982	tongue size	tongue length	http://purl.obolibrary.org/obo/HAO_0002606	NA	NA	species	0.8	mean	mm	NA	NA	NA	NA	NA	June - July 2008	NA	NA	adult	Romanche valley of the central French Alps, on the south-facing aspect of the village of Villar dâArÃªne, near the âStation Alpine Joseph Fourierâ on the Lautaret Pass	45.34Â° N	6.34Â° E	NA	NA	NA	France	NA	NA	NA
Ibanez, S. (2012). Optimizing size thresholds in a plantâpollinator interaction web: towards a mechanistic understanding of ecological networks. Oecologia, 170(1), 233-242.	https://doi.org/10.1007/s00442-012-2290-3	Andrena minutuloides	gbif:1356982	tongue size	tongue width	http://purl.obolibrary.org/obo/HAO_0002607	NA	NA	species	1.2	mean	mm	NA	NA	NA	NA	NA	June - July 2008	NA	NA	adult	Romanche valley of the central French Alps, on the south-facing aspect of the village of Villar dâArÃªne, near the âStation Alpine Joseph Fourierâ on the Lautaret Pass	45.34Â° N	6.34Â° E	NA	NA	NA	France	NA	NA	NA
Beyer, N., Gabriel, D., Kirsch, F., SchulzâKesting, K., Dauber, J., & Westphal, C. (2020). Functional groups of wild bees respond differently to faba bean Vicia faba L. cultivation at landscape scale. Journal of Applied Ecology, 57(12), 2499-2508.	https://doi.org/10.1111/1365-2664.13745	Andrena minutuloides (Perkins 1914)	gbif:1356982	body size	ITD	http://purl.obolibrary.org/obo/HAO_0002584	NA	NA	individual	1.4	single observation	mm	NA	NA	NA	NA	NA	summer 2017	NA	female	adult	NA	NA	NA	NA	NA	NA	Germany	NA	NA	NA
Beyer, N., Gabriel, D., Kirsch, F., SchulzâKesting, K., Dauber, J., & Westphal, C. (2020). Functional groups of wild bees respond differently to faba bean Vicia faba L. cultivation at landscape scale. Journal of Applied Ecology, 57(12), 2499-2508.	https://doi.org/10.1111/1365-2664.13745	Andrena minutuloides Perkins 1914	gbif:1356982	body size	ITD	http://purl.obolibrary.org/obo/HAO_0002584	NA	NA	individual	1.4	single observation	mm	NA	NA	NA	NA	NA	summer 2017	NA	female	adult	GÃ¶ttingen in Central Germany, close to the North Sea in vicinity of the city Itzehoe and in the east of Germany close to Leipzig	51Â°32â²N; 53Â°55â²N; 51Â°20â²N	9Â°56â²E; 9Â°30â²E;12Â°22â²E	NA	NA	NA	Germany	NA	NA	NA
Beyer, N., Gabriel, D., Kirsch, F., SchulzâKesting, K., Dauber, J., & Westphal, C. (2020). Functional groups of wild bees respond differently to faba bean Vicia faba L. cultivation at landscape scale. Journal of Applied Ecology, 57(12), 2499-2508.	https://doi.org/10.1111/1365-2664.13745	Andrena minutuloides Perkins 1914	gbif:1356982	tongue size	tongue length	http://purl.obolibrary.org/obo/HAO_0002606	NA	NA	species	1.46	mean	mm	13	NA	NA	NA	NA	summer 2017	NA	female	adult	GÃ¶ttingen in Central Germany, close to the North Sea in vicinity of the city Itzehoe and in the east of Germany close to Leipzig	51Â°32â²N; 53Â°55â²N; 51Â°20â²N	9Â°56â²E; 9Â°30â²E;12Â°22â²E	NA	NA	NA	Germany	NA	NA	NA
Jauker, B., Krauss, J., Jauker, F., & Steffan-Dewenter, I. (2013). Linking life history traits to pollinator loss in fragmented calcareous grasslands. Landscape Ecology, 28, 107-120.	https://doi.org/10.1007/s10980-012-9820-6	Andrena minutuloides Perkins, 1914	gbif:1356982	body size	ITD	http://purl.obolibrary.org/obo/HAO_0002584	distance between the two insertion points of the wings.	NA	species	1.31	mean	mm	34	NA	NA	NA	NA	2004	NA	NA	adult	Leine-Weser Mountains around the city of GÃ¶ttingen in Lower Saxony	NA	NA	NA	NA	NA	Germany	NA	NA	NA
CunninghamâMinnick, M. J., Peters, V. E., & Crist, T. O. (2020). Bee communities and pollination services in adjacent crop fields following flower removal in an invasive forest shrub. Ecological Applications, 30(4), e02078.	https://doi.org/10.1002/eap.2078	Andrena miranda	gbif:1357713	body size	body length	http://purl.obolibrary.org/obo/HAO_0002413	NA	NA	individual	9.4	single observation	mm	NA	NA	NA	NA	NA	early spring 2013	NA	female	adult	private lands in southeast Indiana and southwest Ohio	39.422Â° N; 39.539Â° N; 39.572Â° N; 39.645Â° N; 39.666Â° N	84.897Â° W; 84.760Â° W; 84.801Â° W; 84.701Â° W; 84.788Â° W	NA	NA	NA	USA	Indiana; Ohio	NA	NA
Woodcock, B. A., Garratt, M. P. D., Powney, G. D., Shaw, R. F., Osborne, J. L., Soroka, J., ... & Pywell, R. F. (2019). Meta-analysis reveals that pollinator functional diversity and abundance enhance crop pollination and yield. Nature Communications, 10(1), 1481.	https://doi.org/10.1038/s41467-019-09393-6	Andrena miranda	gbif:1357713	body size	body length	http://purl.obolibrary.org/obo/HAO_0002413	NA	NA	species	9	mean	mm	NA	NA	NA	NA	NA	NA	NA	NA	adult	NA	NA	NA	NA	NA	NA	USA; UK; Ireland; Sweden; China	NA	NA	NA
CunninghamâMinnick, M. J., Peters, V. E., & Crist, T. O. (2020). Bee communities and pollination services in adjacent crop fields following flower removal in an invasive forest shrub. Ecological Applications, 30(4), e02078.	https://doi.org/10.1002/eap.2078	Andrena miranda	gbif:1357713	body size	front wing length	NA	NA	NA	individual	7.1	single observation	mm	NA	NA	NA	NA	NA	early spring 2013	NA	female	adult	private lands in southeast Indiana and southwest Ohio	39.422Â° N; 39.539Â° N; 39.572Â° N; 39.645Â° N; 39.666Â° N	84.897Â° W; 84.760Â° W; 84.801Â° W; 84.701Â° W; 84.788Â° W	NA	NA	NA	USA	Indiana; Ohio	NA	NA
CunninghamâMinnick, M. J., Peters, V. E., & Crist, T. O. (2020). Bee communities and pollination services in adjacent crop fields following flower removal in an invasive forest shrub. Ecological Applications, 30(4), e02078.	https://doi.org/10.1002/eap.2078	Andrena miranda	gbif:1357713	pilosity	hair coverage	http://purl.obolibrary.org/obo/HAO_0001990	NA	NA	individual	25-50	single observation	percentage	NA	NA	NA	NA	NA	early spring 2013	NA	female	adult	private lands in southeast Indiana and southwest Ohio	39.422Â° N; 39.539Â° N; 39.572Â° N; 39.645Â° N; 39.666Â° N	84.897Â° W; 84.760Â° W; 84.801Â° W; 84.701Â° W; 84.788Â° W	NA	NA	NA	USA	Indiana; Ohio	NA	NA
CunninghamâMinnick, M. J., Peters, V. E., & Crist, T. O. (2020). Bee communities and pollination services in adjacent crop fields following flower removal in an invasive forest shrub. Ecological Applications, 30(4), e02078.	https://doi.org/10.1002/eap.2078	Andrena miranda	gbif:1357713	body size	ITD	http://purl.obolibrary.org/obo/HAO_0002584	distance between tegulae	NA	individual	1.9	single observation	mm	NA	NA	NA	NA	NA	early spring 2013	NA	female	adult	private lands in southeast Indiana and southwest Ohio	39.422Â° N; 39.539Â° N; 39.572Â° N; 39.645Â° N; 39.666Â° N	84.897Â° W; 84.760Â° W; 84.801Â° W; 84.701Â° W; 84.788Â° W	NA	NA	NA	USA	Indiana; Ohio	NA	NA
Glenny, W., Runyon, J. B., & Burkle, L. A. (2023). Habitat characteristics structuring bee communities in a forest-shrubland ecotone. Forest Ecology and Management, 534, 120883. https://doi.org/10.1016/j.foreco.2023.120883	https://doi.org/10.1016/j.foreco.2023.120883	Andrena miranda	gbif:1357713	body size	ITD	http://purl.obolibrary.org/obo/HAO_0002584	NA	NA	species	2.209677384	mean	mm	NA	NA	NA	NA	NA	NA	NA	female	adult	Beaverhead-Deerlodge National Forest	NA	NA	NA	NA	NA	USA	Montana	NA	high elevation sagebrush basin
Forrest, J. R., Thorp, R. W., Kremen, C., & Williams, N. M. (2015). Contrasting patterns in species and functionalâtrait diversity of bees in an agricultural landscape. Journal of Applied Ecology, 52(3), 706-715.	https://doi.org/10.1111/1365-2664.12433	Andrena misella	gbif:1357698	body size	ITD	http://purl.obolibrary.org/obo/HAO_0002584	NA	NA	species	1.93	mean	mm	NA	NA	NA	NA	NA	March - August 2002	NA	NA	adult	Sacramento Valley	NA	NA	NA	NA	NA	USA	California	Yuba County	NA
Graham, K. K., Gibbs, J., Wilson, J., May, E., & Isaacs, R. (2021). Resampling of wild bees across fifteen years reveals variable species declines and recoveries after extreme weather. Agriculture, Ecosystems & Environment, 317, 107470.	https://doi.org/10.1016/j.agee.2021.107470	Andrena miserabilis	gbif:1357679	body size	ITD	http://purl.obolibrary.org/obo/HAO_0002584	NA	NA	species	1.7	mean	mm	NA	NA	NA	NA	NA	15-May	NA	NA	adult	southwestern Michigan, in Allegan, Van Buren, and Ottawa counties	NA	NA	NA	NA	NA	USA	Michigan	Allegan; Van Buren; Ottawa	NA
Turo, K. J., Spring, M. R., Sivakoff, F. S., Delgado de la flor, Y. A., & Gardiner, M. M. (2021). Conservation in postâindustrial cities: How does vacant land management and landscape configuration influence urban bees?. Journal of Applied Ecology, 58(1), 58-69.	https://doi.org/10.1111/1365-2664.13773	Andrena miserabilis	gbif:1357679	body size	undefined	NA	NA	NA	species	8.2	community-weighted mean	mm	NA	NA	NA	NA	NA	June 2015 to August 2016	NA	NA	adult	Cleveland	NA	NA	NA	NA	NA	USA	Ohio	NA	NA
Fortel, L., Henry, M., Guilbaud, L., Guirao, A. L., Kuhlmann, M., Mouret, H., ... & VaissiÃ¨re, B. E. (2014). Decreasing abundance, increasing diversity and changing structure of the wild bee community (Hymenoptera: Anthophila) along an urbanization gradient. PloS one, 9(8), e104679.	https://doi.org/10.1371/journal.pone.0104679	Andrena mitis	gbif:1356909	body size	ITD	http://purl.obolibrary.org/obo/HAO_0002584	NA	NA	species	2.31	mean	mm	2	NA	NA	NA	NA	2011	NA	female	adult	Grand Lyon	45Â° 46â²N	4Â° 50â²E	NA	NA	NA	France	NA	NA	NA
CunninghamâMinnick, M. J., Peters, V. E., & Crist, T. O. (2020). Bee communities and pollination services in adjacent crop fields following flower removal in an invasive forest shrub. Ecological Applications, 30(4), e02078.	https://doi.org/10.1002/eap.2078	Andrena morrisonella	gbif:1357530	body size	body length	http://purl.obolibrary.org/obo/HAO_0002413	NA	NA	species	8.8	mean	mm	11	NA	NA	NA	NA	early spring 2013	NA	female	adult	private lands in southeast Indiana and southwest Ohio	39.422Â° N; 39.539Â° N; 39.572Â° N; 39.645Â° N; 39.666Â° N	84.897Â° W; 84.760Â° W; 84.801Â° W; 84.701Â° W; 84.788Â° W	NA	NA	NA	USA	Indiana; Ohio	NA	NA
CunninghamâMinnick, M. J., Peters, V. E., & Crist, T. O. (2020). Bee communities and pollination services in adjacent crop fields following flower removal in an invasive forest shrub. Ecological Applications, 30(4), e02078.	https://doi.org/10.1002/eap.2078	Andrena morrisonella	gbif:1357530	body size	front wing length	NA	NA	NA	species	6.6	mean	mm	11	NA	NA	NA	NA	early spring 2013	NA	female	adult	private lands in southeast Indiana and southwest Ohio	39.422Â° N; 39.539Â° N; 39.572Â° N; 39.645Â° N; 39.666Â° N	84.897Â° W; 84.760Â° W; 84.801Â° W; 84.701Â° W; 84.788Â° W	NA	NA	NA	USA	Indiana; Ohio	NA	NA
CunninghamâMinnick, M. J., Peters, V. E., & Crist, T. O. (2020). Bee communities and pollination services in adjacent crop fields following flower removal in an invasive forest shrub. Ecological Applications, 30(4), e02078.	https://doi.org/10.1002/eap.2078	Andrena morrisonella	gbif:1357530	pilosity	hair coverage	http://purl.obolibrary.org/obo/HAO_0001990	NA	NA	species	25-50	mean	percentage	11	NA	NA	NA	NA	early spring 2013	NA	female	adult	private lands in southeast Indiana and southwest Ohio	39.422Â° N; 39.539Â° N; 39.572Â° N; 39.645Â° N; 39.666Â° N	84.897Â° W; 84.760Â° W; 84.801Â° W; 84.701Â° W; 84.788Â° W	NA	NA	NA	USA	Indiana; Ohio	NA	NA
CunninghamâMinnick, M. J., Peters, V. E., & Crist, T. O. (2020). Bee communities and pollination services in adjacent crop fields following flower removal in an invasive forest shrub. Ecological Applications, 30(4), e02078.	https://doi.org/10.1002/eap.2078	Andrena morrisonella	gbif:1357530	body size	ITD	http://purl.obolibrary.org/obo/HAO_0002584	distance between tegulae	NA	species	2.2	mean	mm	11	NA	NA	NA	NA	early spring 2013	NA	female	adult	private lands in southeast Indiana and southwest Ohio	39.422Â° N; 39.539Â° N; 39.572Â° N; 39.645Â° N; 39.666Â° N	84.897Â° W; 84.760Â° W; 84.801Â° W; 84.701Â° W; 84.788Â° W	NA	NA	NA	USA	Indiana; Ohio	NA	NA
Fortel, L., Henry, M., Guilbaud, L., Guirao, A. L., Kuhlmann, M., Mouret, H., ... & VaissiÃ¨re, B. E. (2014). Decreasing abundance, increasing diversity and changing structure of the wild bee community (Hymenoptera: Anthophila) along an urbanization gradient. PloS one, 9(8), e104679.	https://doi.org/10.1371/journal.pone.0104679	Andrena nana	gbif:1358011	body size	ITD	http://purl.obolibrary.org/obo/HAO_0002584	NA	NA	individual	1.58	single observation	mm	NA	NA	NA	NA	NA	2011	NA	female	adult	Grand Lyon	45Â° 46â²N	4Â° 50â²E	NA	NA	NA	France	NA	NA	NA
Maas, B., Brandl, M., Hussain, R. I., Frank, T., Zulka, K. P., Rabl, D., ... & Moser, D. (2021). Functional traits driving pollinator and predator responses to newly established grassland strips in agricultural landscapes. Journal of Applied Ecology, 58(8), 1728-1737.	https://doi.org/10.1111/1365-2664.13892	Andrena nanula	gbif:1357958	body size	thorax length	NA	mean thorax length	NA	species	5	mean	mm	NA	NA	NA	NA	NA	16-Aug	NA	NA	adult	the vicinity of the villages Ollern and Elsbach in Sieghartskirchen	48Â°16â²02.5â³N; 48Â°15â²08.3â³N	16Â°05â²07.9â³E; 16Â°02â²56.9â³E	NA	NA	NA	Austria	NA	NA	NA
CunninghamâMinnick, M. J., Peters, V. E., & Crist, T. O. (2020). Bee communities and pollination services in adjacent crop fields following flower removal in an invasive forest shrub. Ecological Applications, 30(4), e02078.	https://doi.org/10.1002/eap.2078	Andrena nasonii	gbif:1357506	body size	body length	http://purl.obolibrary.org/obo/HAO_0002413	NA	NA	species	8.1	mean	mm	247	NA	NA	NA	NA	early spring 2013	NA	female	adult	private lands in southeast Indiana and southwest Ohio	39.422Â° N; 39.539Â° N; 39.572Â° N; 39.645Â° N; 39.666Â° N	84.897Â° W; 84.760Â° W; 84.801Â° W; 84.701Â° W; 84.788Â° W	NA	NA	NA	USA	Indiana; Ohio	NA	NA
CunninghamâMinnick, M. J., Peters, V. E., & Crist, T. O. (2020). Bee communities and pollination services in adjacent crop fields following flower removal in an invasive forest shrub. Ecological Applications, 30(4), e02078.	https://doi.org/10.1002/eap.2078	Andrena nasonii	gbif:1357506	body size	front wing length	NA	NA	NA	species	5.9	mean	mm	247	NA	NA	NA	NA	early spring 2013	NA	female	adult	private lands in southeast Indiana and southwest Ohio	39.422Â° N; 39.539Â° N; 39.572Â° N; 39.645Â° N; 39.666Â° N	84.897Â° W; 84.760Â° W; 84.801Â° W; 84.701Â° W; 84.788Â° W	NA	NA	NA	USA	Indiana; Ohio	NA	NA
CunninghamâMinnick, M. J., Peters, V. E., & Crist, T. O. (2020). Bee communities and pollination services in adjacent crop fields following flower removal in an invasive forest shrub. Ecological Applications, 30(4), e02078.	https://doi.org/10.1002/eap.2078	Andrena nasonii	gbif:1357506	pilosity	hair coverage	http://purl.obolibrary.org/obo/HAO_0001990	NA	NA	species	50-75	mean	percentage	247	NA	NA	NA	NA	early spring 2013	NA	female	adult	private lands in southeast Indiana and southwest Ohio	39.422Â° N; 39.539Â° N; 39.572Â° N; 39.645Â° N; 39.666Â° N	84.897Â° W; 84.760Â° W; 84.801Â° W; 84.701Â° W; 84.788Â° W	NA	NA	NA	USA	Indiana; Ohio	NA	NA
CunninghamâMinnick, M. J., Peters, V. E., & Crist, T. O. (2020). Bee communities and pollination services in adjacent crop fields following flower removal in an invasive forest shrub. Ecological Applications, 30(4), e02078.	https://doi.org/10.1002/eap.2078	Andrena nasonii	gbif:1357506	body size	ITD	http://purl.obolibrary.org/obo/HAO_0002584	distance between tegulae	NA	species	1.9	mean	mm	247	NA	NA	NA	NA	early spring 2013	NA	female	adult	private lands in southeast Indiana and southwest Ohio	39.422Â° N; 39.539Â° N; 39.572Â° N; 39.645Â° N; 39.666Â° N	84.897Â° W; 84.760Â° W; 84.801Â° W; 84.701Â° W; 84.788Â° W	NA	NA	NA	USA	Indiana; Ohio	NA	NA
Graham, K. K., Gibbs, J., Wilson, J., May, E., & Isaacs, R. (2021). Resampling of wild bees across fifteen years reveals variable species declines and recoveries after extreme weather. Agriculture, Ecosystems & Environment, 317, 107470.	https://doi.org/10.1016/j.agee.2021.107470	Andrena nasonii	gbif:1357506	body size	ITD	http://purl.obolibrary.org/obo/HAO_0002584	NA	NA	species	1.8	mean	mm	NA	NA	NA	NA	NA	15-May	NA	NA	adult	southwestern Michigan, in Allegan, Van Buren, and Ottawa counties	NA	NA	NA	NA	NA	USA	Michigan	Allegan; Van Buren; Ottawa	NA
Turo, K. J., Spring, M. R., Sivakoff, F. S., Delgado de la flor, Y. A., & Gardiner, M. M. (2021). Conservation in postâindustrial cities: How does vacant land management and landscape configuration influence urban bees?. Journal of Applied Ecology, 58(1), 58-69.	https://doi.org/10.1111/1365-2664.13773	Andrena nasonii	gbif:1357506	body size	undefined	NA	NA	NA	species	8	community-weighted mean	mm	NA	NA	NA	NA	NA	June 2015 to August 2016	NA	NA	adult	Cleveland	NA	NA	NA	NA	NA	USA	Ohio	NA	NA
Phillips, B. B., Williams, A., Osborne, J. L., & Shaw, R. F. (2018). Shared traits make flies and bees effective pollinators of oilseed rape (Brassica napus L.). Basic and Applied Ecology, 32, 66-76.	https://doi.org/10.1016/j.baae.2018.06.004	Andrena nigoaenea	gbif:1357665	pilosity	hair coverage	http://purl.obolibrary.org/obo/HAO_0001990	an approximate percentage (within 5%) of the upper side of the thorax that was covered with hair	NA	species	80%	mean	NA	5	NA	NA	NA	NA	April and June over three field seasons (2014â2016)	NA	female	adult	Wiltshire	1.185988Â°N	â1.832657Â°W	NA	NA	NA	England	NA	NA	predominantly mixed farming with both arable and pasture fields
Steinert, M., Sydenham, M. A. K., Eldegard, K., & Moe, S. R. (2020). Conservation of solitary bees in power-line clearings: sustained increase in habitat quality through woody debris removal. Global Ecology and Conservation, 21, e00823.	https://doi.org/10.1016/j.gecco.2019.e00823	Andrena nigriceps	gbif:1357734	body size	ITD	http://purl.obolibrary.org/obo/HAO_0002584	Cane, J. H. (1987). Estimation of bee size using intertegular span (Apoidea). Journal of the Kansas Entomological Society, 145-147.	NA	species	2	mean	mm	NA	NA	NA	14	NA	2013-2015	NA	female	adult	southeast Norway	59.33Â°â61.12Â°N	08.95Â°â11.36Â°E	NA	NA	NA	Norway	NA	NA	NA
Steinert, M., Sydenham, M. A. K., Eldegard, K., & Moe, S. R. (2020). Conservation of solitary bees in power-line clearings: sustained increase in habitat quality through woody debris removal. Global Ecology and Conservation, 21, e00823.	https://doi.org/10.1016/j.gecco.2019.e00823	Andrena nigriceps	gbif:1357734	tongue size	tongue length	http://purl.obolibrary.org/obo/HAO_0002606	The tongue length was estimated using the BeeIT package in R, which calculates the tongue length based on the taxonomic family and species-specific ITD; Cariveau, D. P., Nayak, G. K., Bartomeus, I., Zientek, J., Ascher, J. S., Gibbs, J., & Winfree, R. (2016). The allometry of bee proboscis length and its uses in ecology. PloS one, 11(3), e0151482.	NA	species	3.04	mean	mm	NA	NA	NA	14	NA	2013-2015	NA	female	adult	southeast Norway	59.33Â°â61.12Â°N	08.95Â°â11.36Â°E	NA	NA	NA	Norway	NA	NA	NA
Glenny, W., Runyon, J. B., & Burkle, L. A. (2023). Habitat characteristics structuring bee communities in a forest-shrubland ecotone. Forest Ecology and Management, 534, 120883. https://doi.org/10.1016/j.foreco.2023.120883	https://doi.org/10.1016/j.foreco.2023.120883	Andrena nigrihirta	gbif:1357302	body size	ITD	http://purl.obolibrary.org/obo/HAO_0002584	NA	NA	species	1.759740194	mean	mm	NA	NA	NA	NA	NA	NA	NA	female	adult	Beaverhead-Deerlodge National Forest	NA	NA	NA	NA	NA	USA	Montana	NA	high elevation sagebrush basin
Maas, B., Brandl, M., Hussain, R. I., Frank, T., Zulka, K. P., Rabl, D., ... & Moser, D. (2021). Functional traits driving pollinator and predator responses to newly established grassland strips in agricultural landscapes. Journal of Applied Ecology, 58(8), 1728-1737.	https://doi.org/10.1111/1365-2664.13892	Andrena nigroaena	gbif:1357665	body size	thorax length	NA	mean thorax length	NA	species	14	mean	mm	NA	NA	NA	NA	NA	16-Aug	NA	NA	adult	the vicinity of the villages Ollern and Elsbach in Sieghartskirchen	48Â°16â²02.5â³N; 48Â°15â²08.3â³N	16Â°05â²07.9â³E; 16Â°02â²56.9â³E	NA	NA	NA	Austria	NA	NA	NA
Phillips, B. B., Williams, A., Osborne, J. L., & Shaw, R. F. (2018). Shared traits make flies and bees effective pollinators of oilseed rape (Brassica napus L.). Basic and Applied Ecology, 32, 66-76.	https://doi.org/10.1016/j.baae.2018.06.004	Andrena nigroaenea	gbif:1357665	body size	body length	http://purl.obolibrary.org/obo/HAO_0002413	the distance from the front of the eyes to the tip of the abdomen	NA	species	14.66	mean	mm	5	0.18	std error	NA	NA	April and June over three field seasons (2014â2016)	NA	female	adult	Wiltshire	1.185988Â°N	â1.832657Â°W	NA	NA	NA	England	NA	NA	predominantly mixed farming with both arable and pasture fields
Woodcock, B. A., Garratt, M. P. D., Powney, G. D., Shaw, R. F., Osborne, J. L., Soroka, J., ... & Pywell, R. F. (2019). Meta-analysis reveals that pollinator functional diversity and abundance enhance crop pollination and yield. Nature Communications, 10(1), 1481.	https://doi.org/10.1038/s41467-019-09393-6	Andrena nigroaenea	gbif:1357665	body size	body length	http://purl.obolibrary.org/obo/HAO_0002413	NA	NA	species	12.97	mean	mm	NA	NA	NA	NA	NA	NA	NA	NA	adult	NA	NA	NA	NA	NA	NA	USA; UK; Ireland; Sweden; China	NA	NA	NA
CarriÃ©, R., Andrieu, E., Cunningham, S. A., Lentini, P. E., Loreau, M., & Ouin, A. (2017). Relationships among ecological traits of wild bee communities along gradients of habitat amount and fragmentation. Ecography, 40(1), 85-97.	https://doi.org/10.1111/ecog.02632	Andrena nigroaenea	gbif:1357665	body size	ITD	http://purl.obolibrary.org/obo/HAO_0002584	Body size was estimated using the inter-tegular distance (ITD), which is the distance between the nearest edges of the tegulae (plates covering the wing bases)	NA	species	2.84	mean	mm	NA	NA	NA	NA	NA	2013-2014	NA	NA	adult	southwestern France, in the VallÃ©es et Coteaux de Gascogne	43Â°17âN	0Â°54âE	NA	NA	NA	France	NA	NA	NA
Fortel, L., Henry, M., Guilbaud, L., Guirao, A. L., Kuhlmann, M., Mouret, H., ... & VaissiÃ¨re, B. E. (2014). Decreasing abundance, increasing diversity and changing structure of the wild bee community (Hymenoptera: Anthophila) along an urbanization gradient. PloS one, 9(8), e104679.	https://doi.org/10.1371/journal.pone.0104679	Andrena nigroaenea	gbif:1357665	body size	ITD	http://purl.obolibrary.org/obo/HAO_0002584	NA	NA	species	2.84	mean	mm	23	NA	NA	NA	NA	2011	NA	female	adult	Grand Lyon	45Â° 46â²N	4Â° 50â²E	NA	NA	NA	France	NA	NA	NA
Beyer, N., Gabriel, D., Kirsch, F., SchulzâKesting, K., Dauber, J., & Westphal, C. (2020). Functional groups of wild bees respond differently to faba bean Vicia faba L. cultivation at landscape scale. Journal of Applied Ecology, 57(12), 2499-2508.	https://doi.org/10.1111/1365-2664.13745	Andrena nigroaenea (Kirby 1802)	gbif:1357665	body size	ITD	http://purl.obolibrary.org/obo/HAO_0002584	NA	NA	species	2.98	mean	mm	13	NA	NA	NA	NA	summer 2017	NA	female	adult	NA	NA	NA	NA	NA	NA	Germany	NA	NA	NA
Beyer, N., Gabriel, D., Kirsch, F., SchulzâKesting, K., Dauber, J., & Westphal, C. (2020). Functional groups of wild bees respond differently to faba bean Vicia faba L. cultivation at landscape scale. Journal of Applied Ecology, 57(12), 2499-2508.	https://doi.org/10.1111/1365-2664.13745	Andrena nigroaenea (Kirby 1802)	gbif:1357665	body size	ITD	http://purl.obolibrary.org/obo/HAO_0002584	NA	NA	species	2.98	mean	mm	13	NA	NA	NA	NA	summer 2017	NA	female	adult	GÃ¶ttingen in Central Germany, close to the North Sea in vicinity of the city Itzehoe and in the east of Germany close to Leipzig	51Â°32â²N; 53Â°55â²N; 51Â°20â²N	9Â°56â²E; 9Â°30â²E;12Â°22â²E	NA	NA	NA	Germany	NA	NA	NA
Beyer, N., Kirsch, F., Gabriel, D., & Westphal, C. (2021). Identity of mass-flowering crops moderates functional trait composition of pollinator communities. Landscape Ecology, 36(9), 2657-2671.	https://doi.org/10.1111/1365-2664.13745	Andrena nigroaenea (Kirby 1802)	gbif:1357665	body size	ITD	http://purl.obolibrary.org/obo/HAO_0002584	NA	NA	species	2.98	mean	mm	28	NA	NA	NA	NA	summer of 2017 and wild bee sampling was repeated three times between May and August (early summer: 22.05.â19.06., mid-summer: 22.06.â20.07., late summer: 27.07.â22.08.)	NA	NA	adult	close to GÃ¶ttingen in Central Germany, close to the North Sea in vicinity of the city Itzehoe and in eastern Germany close to Leipzig	51Â°32Â´N; 53Â°55Â´N; 51Â°20Â´N	9Â°56Â´E; 9Â°30Â´E; 12Â°22Â´E	NA	NA	NA	Germany	NA	NA	NA
Beyer, N., Gabriel, D., Kirsch, F., SchulzâKesting, K., Dauber, J., & Westphal, C. (2020). Functional groups of wild bees respond differently to faba bean Vicia faba L. cultivation at landscape scale. Journal of Applied Ecology, 57(12), 2499-2508.	https://doi.org/10.1111/1365-2664.13745	Andrena nigroaenea (Kirby 1802)	gbif:1357665	tongue size	tongue length	http://purl.obolibrary.org/obo/HAO_0002606	NA	NA	species	3.02	mean	mm	5	NA	NA	NA	NA	summer 2017	NA	female	adult	GÃ¶ttingen in Central Germany, close to the North Sea in vicinity of the city Itzehoe and in the east of Germany close to Leipzig	51Â°32â²N; 53Â°55â²N; 51Â°20â²N	9Â°56â²E; 9Â°30â²E;12Â°22â²E	NA	NA	NA	Germany	NA	NA	NA
Jauker, B., Krauss, J., Jauker, F., & Steffan-Dewenter, I. (2013). Linking life history traits to pollinator loss in fragmented calcareous grasslands. Landscape Ecology, 28, 107-120.	https://doi.org/10.1007/s10980-012-9820-6	Andrena nigroaenea (Kirby, 1802)	gbif:1357665	body size	ITD	http://purl.obolibrary.org/obo/HAO_0002584	distance between the two insertion points of the wings.	NA	species	2.46	mean	mm	28	NA	NA	NA	NA	2004	NA	NA	adult	Leine-Weser Mountains around the city of GÃ¶ttingen in Lower Saxony	NA	NA	NA	NA	NA	Germany	NA	NA	NA
Forrest, J. R., Thorp, R. W., Kremen, C., & Williams, N. M. (2015). Contrasting patterns in species and functionalâtrait diversity of bees in an agricultural landscape. Journal of Applied Ecology, 52(3), 706-715.	https://doi.org/10.1111/1365-2664.12433	Andrena nigrocaerulea	gbif:1357272	body size	ITD	http://purl.obolibrary.org/obo/HAO_0002584	NA	NA	species	1.91	mean	mm	NA	NA	NA	NA	NA	March - August 2002	NA	NA	adult	Sacramento Valley	NA	NA	NA	NA	NA	USA	California	Yuba County	NA
Glenny, W., Runyon, J. B., & Burkle, L. A. (2023). Habitat characteristics structuring bee communities in a forest-shrubland ecotone. Forest Ecology and Management, 534, 120883. https://doi.org/10.1016/j.foreco.2023.120883	https://doi.org/10.1016/j.foreco.2023.120883	Andrena nigrocaerulea	gbif:1357272	body size	ITD	http://purl.obolibrary.org/obo/HAO_0002584	NA	NA	species	1.980560221	mean	mm	NA	NA	NA	NA	NA	NA	NA	female	adult	Beaverhead-Deerlodge National Forest	NA	NA	NA	NA	NA	USA	Montana	NA	high elevation sagebrush basin
CarriÃ©, R., Andrieu, E., Cunningham, S. A., Lentini, P. E., Loreau, M., & Ouin, A. (2017). Relationships among ecological traits of wild bee communities along gradients of habitat amount and fragmentation. Ecography, 40(1), 85-97.	https://doi.org/10.1111/ecog.02632	Andrena nigroolivacea	gbif:1357635	body size	ITD	http://purl.obolibrary.org/obo/HAO_0002584	Body size was estimated using the inter-tegular distance (ITD), which is the distance between the nearest edges of the tegulae (plates covering the wing bases)	NA	species	2.46	mean	mm	NA	NA	NA	NA	NA	2013-2014	NA	NA	adult	southwestern France, in the VallÃ©es et Coteaux de Gascogne	43Â°17âN	0Â°54âE	NA	NA	NA	France	NA	NA	NA
Phillips, B. B., Williams, A., Osborne, J. L., & Shaw, R. F. (2018). Shared traits make flies and bees effective pollinators of oilseed rape (Brassica napus L.). Basic and Applied Ecology, 32, 66-76.	https://doi.org/10.1016/j.baae.2018.06.004	Andrena nitida	gbif:1357545	body size	body length	http://purl.obolibrary.org/obo/HAO_0002413	the distance from the front of the eyes to the tip of the abdomen	NA	species	15	mean	mm	5	0.27	std error	NA	NA	April and June over three field seasons (2014â2016)	NA	female	adult	Wiltshire	1.185988Â°N	â1.832657Â°W	NA	NA	NA	England	NA	NA	predominantly mixed farming with both arable and pasture fields
Phillips, B. B., Williams, A., Osborne, J. L., & Shaw, R. F. (2018). Shared traits make flies and bees effective pollinators of oilseed rape (Brassica napus L.). Basic and Applied Ecology, 32, 66-76.	https://doi.org/10.1016/j.baae.2018.06.004	Andrena nitida	gbif:1357545	body size	body length	http://purl.obolibrary.org/obo/HAO_0002413	the distance from the front of the eyes to the tip of the abdomen	NA	species	12.9	mean	mm	5	0.1	std error	NA	NA	April and June over three field seasons (2014â2016)	NA	male	adult	Wiltshire	1.185988Â°N	â1.832657Â°W	NA	NA	NA	England	NA	NA	predominantly mixed farming with both arable and pasture fields
Phillips, B. B., Williams, A., Osborne, J. L., & Shaw, R. F. (2018). Shared traits make flies and bees effective pollinators of oilseed rape (Brassica napus L.). Basic and Applied Ecology, 32, 66-76.	https://doi.org/10.1016/j.baae.2018.06.004	Andrena nitida	gbif:1357545	pilosity	hair coverage	http://purl.obolibrary.org/obo/HAO_0001990	an approximate percentage (within 5%) of the upper side of the thorax that was covered with hair	NA	species	85%	mean	NA	5	NA	NA	NA	NA	April and June over three field seasons (2014â2016)	NA	female	adult	Wiltshire	1.185988Â°N	â1.832657Â°W	NA	NA	NA	England	NA	NA	predominantly mixed farming with both arable and pasture fields
Phillips, B. B., Williams, A., Osborne, J. L., & Shaw, R. F. (2018). Shared traits make flies and bees effective pollinators of oilseed rape (Brassica napus L.). Basic and Applied Ecology, 32, 66-76.	https://doi.org/10.1016/j.baae.2018.06.004	Andrena nitida	gbif:1357545	pilosity	hair coverage	http://purl.obolibrary.org/obo/HAO_0001990	an approximate percentage (within 5%) of the upper side of the thorax that was covered with hair	NA	species	85%	mean	NA	5	NA	NA	NA	NA	April and June over three field seasons (2014â2016)	NA	male	adult	Wiltshire	1.185988Â°N	â1.832657Â°W	NA	NA	NA	England	NA	NA	predominantly mixed farming with both arable and pasture fields
Peters, M. K., Peisker, J.,SteffanâDewenter, I., & Hoiss, B. (2016). Morphological traits are linked to the cold performance and distribution of bees along elevational gradients. Journal of Biogeography, 43(10), 2040-2049.	https://doi.org/10.1111/jbi.12768	Andrena nitida	gbif:1357545	pilosity	hair length	http://purl.obolibrary.org/obo/HAO_0002608	used the hair length at the mesonotum as a proxy for the âhair volumeâ of the bee	NA	species	0.71	mean	mm	NA	0.01	std dev	NA	NA	April - July 2013	NA	NA	adult	National Park Berchtesgaden, northern Alps	49.7833Â° N	9.9333Â° E	NA	NA	NA	Germany	NA	NA	NA
CarriÃ©, R., Andrieu, E., Cunningham, S. A., Lentini, P. E., Loreau, M., & Ouin, A. (2017). Relationships among ecological traits of wild bee communities along gradients of habitat amount and fragmentation. Ecography, 40(1), 85-97.	https://doi.org/10.1111/ecog.02632	Andrena nitida	gbif:1357545	body size	ITD	http://purl.obolibrary.org/obo/HAO_0002584	Body size was estimated using the inter-tegular distance (ITD), which is the distance between the nearest edges of the tegulae (plates covering the wing bases)	NA	species	2.97	mean	mm	NA	NA	NA	NA	NA	2013-2014	NA	NA	adult	southwestern France, in the VallÃ©es et Coteaux de Gascogne	43Â°17âN	0Â°54âE	NA	NA	NA	France	NA	NA	NA
Peters, M. K., Peisker, J.,SteffanâDewenter, I., & Hoiss, B. (2016). Morphological traits are linked to the cold performance and distribution of bees along elevational gradients. Journal of Biogeography, 43(10), 2040-2049.	https://doi.org/10.1111/jbi.12768	Andrena nitida	gbif:1357545	body size	ITD	http://purl.obolibrary.org/obo/HAO_0002584	NA	NA	species	2.92	mean	mm	NA	0.02	std dev	NA	NA	April - July 2013	NA	NA	adult	National Park Berchtesgaden, northern Alps	49.7833Â° N	9.9333Â° E	NA	NA	NA	Germany	NA	NA	NA
Beyer, N., Gabriel, D., Kirsch, F., SchulzâKesting, K., Dauber, J., & Westphal, C. (2020). Functional groups of wild bees respond differently to faba bean Vicia faba L. cultivation at landscape scale. Journal of Applied Ecology, 57(12), 2499-2508.	https://doi.org/10.1111/1365-2664.13745	Andrena nitida (MÃ¼ller 1776)	gbif:1357545	body size	ITD	http://purl.obolibrary.org/obo/HAO_0002584	NA	NA	species	2.9	mean	mm	5	NA	NA	NA	NA	summer 2017	NA	female	adult	NA	NA	NA	NA	NA	NA	Germany	NA	NA	NA
Beyer, N., Gabriel, D., Kirsch, F., SchulzâKesting, K., Dauber, J., & Westphal, C. (2020). Functional groups of wild bees respond differently to faba bean Vicia faba L. cultivation at landscape scale. Journal of Applied Ecology, 57(12), 2499-2508.	https://doi.org/10.1111/1365-2664.13745	Andrena nitida (MÃ¼ller 1776)	gbif:1357545	body size	ITD	http://purl.obolibrary.org/obo/HAO_0002584	NA	NA	species	2.9	mean	mm	5	NA	NA	NA	NA	summer 2017	NA	female	adult	GÃ¶ttingen in Central Germany, close to the North Sea in vicinity of the city Itzehoe and in the east of Germany close to Leipzig	51Â°32â²N; 53Â°55â²N; 51Â°20â²N	9Â°56â²E; 9Â°30â²E;12Â°22â²E	NA	NA	NA	Germany	NA	NA	NA
Beyer, N., Kirsch, F., Gabriel, D., & Westphal, C. (2021). Identity of mass-flowering crops moderates functional trait composition of pollinator communities. Landscape Ecology, 36(9), 2657-2671.	https://doi.org/10.1111/1365-2664.13745	Andrena nitida (MÃ¼ller 1776)	gbif:1357545	body size	ITD	http://purl.obolibrary.org/obo/HAO_0002584	NA	NA	species	2.9	mean	mm	7	NA	NA	NA	NA	summer of 2017 and wild bee sampling was repeated three times between May and August (early summer: 22.05.â19.06., mid-summer: 22.06.â20.07., late summer: 27.07.â22.08.)	NA	NA	adult	close to GÃ¶ttingen in Central Germany, close to the North Sea in vicinity of the city Itzehoe and in eastern Germany close to Leipzig	51Â°32Â´N; 53Â°55Â´N; 51Â°20Â´N	9Â°56Â´E; 9Â°30Â´E; 12Â°22Â´E	NA	NA	NA	Germany	NA	NA	NA
Beyer, N., Gabriel, D., Kirsch, F., SchulzâKesting, K., Dauber, J., & Westphal, C. (2020). Functional groups of wild bees respond differently to faba bean Vicia faba L. cultivation at landscape scale. Journal of Applied Ecology, 57(12), 2499-2508.	https://doi.org/10.1111/1365-2664.13745	Andrena nitida (MÃ¼ller 1776)	gbif:1357545	tongue size	tongue length	http://purl.obolibrary.org/obo/HAO_0002606	NA	NA	species	2.95	mean	mm	2	NA	NA	NA	NA	summer 2017	NA	female	adult	GÃ¶ttingen in Central Germany, close to the North Sea in vicinity of the city Itzehoe and in the east of Germany close to Leipzig	51Â°32â²N; 53Â°55â²N; 51Â°20â²N	9Â°56â²E; 9Â°30â²E;12Â°22â²E	NA	NA	NA	Germany	NA	NA	NA
Jauker, B., Krauss, J., Jauker, F., & Steffan-Dewenter, I. (2013). Linking life history traits to pollinator loss in fragmented calcareous grasslands. Landscape Ecology, 28, 107-120.	https://doi.org/10.1007/s10980-012-9820-6	Andrena nitida (MÃ¼ller, 1776)	gbif:1357545	body size	ITD	http://purl.obolibrary.org/obo/HAO_0002584	distance between the two insertion points of the wings.	NA	species	2.62	mean	mm	27	NA	NA	NA	NA	2004	NA	NA	adult	Leine-Weser Mountains around the city of GÃ¶ttingen in Lower Saxony	NA	NA	NA	NA	NA	Germany	NA	NA	NA
Kratschmer, S., Pachinger, B., Gaigher, R., Pryke, J. S., van Schalkwyk, J., Samways, M. J., ... & Winter, S. (2021). Enhancing flowering plant functional richness improves wild bee diversity in vineyard interârows in different floral kingdoms. Ecology and Evolution, 11(12), 7927-7945.	https://doi.org/10.1002/ece3.7623	Andrena nitida (MÃLLER 1776)	gbif:1357545	body size	ITD	http://purl.obolibrary.org/obo/HAO_0002584	the distance between the tegulae	NA	species	3.04	mean	mm	2	NA	NA	NA	NA	2015-2016	NA	NA	adult	two Eastern Austrian viticultural areas: Carnuntum and NeusiedlerseeâHÃ¼gelland	48Â°04â²N; 7Â°54â²N	16Â°47â²E; 16Â°41â²E	NA	NA	NA	Austria	NA	NA	NA
Kratschmer, S., Pachinger, B., Gaigher, R., Pryke, J. S., van Schalkwyk, J., Samways, M. J., ... & Winter, S. (2021). Enhancing flowering plant functional richness improves wild bee diversity in vineyard interârows in different floral kingdoms. Ecology and Evolution, 11(12), 7927-7945.	https://doi.org/10.1002/ece3.7623	Andrena nitida (MÃLLER 1776)	gbif:1357545	tongue size	tongue length	http://purl.obolibrary.org/obo/HAO_0002606	Mouthpart length (i.e., length of proboscis) of each bee species was estimated based on bee family and average ITD (Table S1) using the R package BeeIT; Cariveau, D. P., Nayak, G. K., Bartomeus, I., Zientek, J., Ascher, J. S., Gibbs, J., & Winfree, R. (2016). The allometry of bee proboscis length and its uses in ecology. PloS one, 11(3), e0151482.	NA	species	3.1	mean	mm	2	NA	NA	NA	NA	2015-2016	NA	NA	adult	two Eastern Austrian viticultural areas: Carnuntum and NeusiedlerseeâHÃ¼gelland	48Â°04â²N; 7Â°54â²N	16Â°47â²E; 16Â°41â²E	NA	NA	NA	Austria	NA	NA	NA
Kratschmer, S., Pachinger, B., Schwantzer, M., Paredes, D., GuzmÃ¡n, G., GomÃ©z, J. A., ... & Winter, S. (2019). Response of wild bee diversity, abundance, and functional traits to vineyard interârow management intensity and landscape diversity across Europe. Ecology and Evolution, 9(7), 4103-4115.	https://doi.org/10.1002/ece3.5039	Andrena nitida (Muller, 1776)	gbif:1357545	body size	ITD	http://purl.obolibrary.org/obo/HAO_0002584	NA	NA	individual	3.02	single observation	mm	NA	NA	NA	NA	NA	2016	NA	NA	adult	Montilla Moriles in Andalusia	37Â°35â²N	4Â°38â²W	NA	NA	NA	Spain	NA	NA	NA
Maas, B., Brandl, M., Hussain, R. I., Frank, T., Zulka, K. P., Rabl, D., ... & Moser, D. (2021). Functional traits driving pollinator and predator responses to newly established grassland strips in agricultural landscapes. Journal of Applied Ecology, 58(8), 1728-1737.	https://doi.org/10.1111/1365-2664.13892	Andrena nitidiscula	gbif:1357495	body size	thorax length	NA	mean thorax length	NA	species	10	mean	mm	NA	NA	NA	NA	NA	16-Aug	NA	NA	adult	the vicinity of the villages Ollern and Elsbach in Sieghartskirchen	48Â°16â²02.5â³N; 48Â°15â²08.3â³N	16Â°05â²07.9â³E; 16Â°02â²56.9â³E	NA	NA	NA	Austria	NA	NA	NA
Fortel, L., Henry, M., Guilbaud, L., Guirao, A. L., Kuhlmann, M., Mouret, H., ... & VaissiÃ¨re, B. E. (2014). Decreasing abundance, increasing diversity and changing structure of the wild bee community (Hymenoptera: Anthophila) along an urbanization gradient. PloS one, 9(8), e104679.	https://doi.org/10.1371/journal.pone.0104679	Andrena nitidiuscula	gbif:1357495	body size	ITD	http://purl.obolibrary.org/obo/HAO_0002584	NA	NA	species	2.97	mean	mm	20	NA	NA	NA	NA	2011	NA	female	adult	Grand Lyon	45Â° 46â²N	4Â° 50â²E	NA	NA	NA	France	NA	NA	NA
Fortel, L., Henry, M., Guilbaud, L., Guirao, A. L., Kuhlmann, M., Mouret, H., ... & VaissiÃ¨re, B. E. (2014). Decreasing abundance, increasing diversity and changing structure of the wild bee community (Hymenoptera: Anthophila) along an urbanization gradient. PloS one, 9(8), e104679.	https://doi.org/10.1371/journal.pone.0104679	Andrena nitidula	gbif:1357480	body size	ITD	http://purl.obolibrary.org/obo/HAO_0002584	NA	NA	species	1.58	mean	mm	5	NA	NA	NA	NA	2011	NA	female	adult	Grand Lyon	45Â° 46â²N	4Â° 50â²E	NA	NA	NA	France	NA	NA	NA
Kratschmer, S., Pachinger, B., Gaigher, R., Pryke, J. S., van Schalkwyk, J., Samways, M. J., ... & Winter, S. (2021). Enhancing flowering plant functional richness improves wild bee diversity in vineyard interârows in different floral kingdoms. Ecology and Evolution, 11(12), 7927-7945.	https://doi.org/10.1002/ece3.7623	Andrena notophila COCKERELL 1933	gbif:1357408	body size	ITD	http://purl.obolibrary.org/obo/HAO_0002584	the distance between the tegulae	NA	species	2.62	mean	mm	611	NA	NA	NA	NA	August to December 2009 and 2010	NA	NA	adult	town of Stellenbosch	33Â°57âS	18Â°46âE	NA	NA	NA	South Africa	Western Cape Province	NA	NA
Kratschmer, S., Pachinger, B., Gaigher, R., Pryke, J. S., van Schalkwyk, J., Samways, M. J., ... & Winter, S. (2021). Enhancing flowering plant functional richness improves wild bee diversity in vineyard interârows in different floral kingdoms. Ecology and Evolution, 11(12), 7927-7945.	https://doi.org/10.1002/ece3.7623	Andrena notophila COCKERELL 1933	gbif:1357408	tongue size	tongue length	http://purl.obolibrary.org/obo/HAO_0002606	Mouthpart length (i.e., length of proboscis) of each bee species was estimated based on bee family and average ITD (Table S1) using the R package BeeIT; Cariveau, D. P., Nayak, G. K., Bartomeus, I., Zientek, J., Ascher, J. S., Gibbs, J., & Winfree, R. (2016). The allometry of bee proboscis length and its uses in ecology. PloS one, 11(3), e0151482.	NA	species	2.69	mean	mm	611	NA	NA	NA	NA	August to December 2009 and 2010	NA	NA	adult	town of Stellenbosch	33Â°57âS	18Â°46âE	NA	NA	NA	South Africa	Western Cape Province	NA	NA
Fortel, L., Henry, M., Guilbaud, L., Guirao, A. L., Kuhlmann, M., Mouret, H., ... & VaissiÃ¨re, B. E. (2014). Decreasing abundance, increasing diversity and changing structure of the wild bee community (Hymenoptera: Anthophila) along an urbanization gradient. PloS one, 9(8), e104679.	https://doi.org/10.1371/journal.pone.0104679	Andrena nycthemera	gbif:1357262	body size	ITD	http://purl.obolibrary.org/obo/HAO_0002584	NA	NA	individual	1.51	single observation	mm	NA	NA	NA	NA	NA	2011	NA	female	adult	Grand Lyon	45Â° 46â²N	4Â° 50â²E	NA	NA	NA	France	NA	NA	NA
Forrest, J. R., Thorp, R. W., Kremen, C., & Williams, N. M. (2015). Contrasting patterns in species and functionalâtrait diversity of bees in an agricultural landscape. Journal of Applied Ecology, 52(3), 706-715.	https://doi.org/10.1111/1365-2664.12433	Andrena orthocarpi	gbif:1357048	body size	ITD	http://purl.obolibrary.org/obo/HAO_0002584	NA	NA	species	1.48	mean	mm	NA	NA	NA	NA	NA	March - August 2002	NA	NA	adult	Sacramento Valley	NA	NA	NA	NA	NA	USA	California	Yuba County	NA
Hung, K. L. J., Ascher, J. S., Davids, J. A., & Holway, D. A. (2019). Ecological filtering in scrub fragments restructures the taxonomic and functional composition of native bee assemblages. Ecology, 100(5), e02654.	https://doi.org/10.1002/ecy.2654	Andrena osioides	gbif:1345710	body size	ITD	http://purl.obolibrary.org/obo/HAO_0002584	NA	NA	species	2.32	mean	mm	NA	NA	NA	NA	NA	April and August of 2011 and 2012	NA	female	adult	San Diego County	NA	NA	NA	NA	NA	USA	California	San Diego County	coastal sage scrub
Hung, K. L. J., Ascher, J. S., Davids, J. A., & Holway, D. A. (2019). Ecological filtering in scrub fragments restructures the taxonomic and functional composition of native bee assemblages. Ecology, 100(5), e02654.	https://doi.org/10.1002/ecy.2654	Andrena osioides	gbif:1345710	tongue size	tongue length	http://purl.obolibrary.org/obo/HAO_0002606	we used the R package âBeeITâ to estimate tongue length for each species; Cariveau, D. P., Nayak, G. K., Bartomeus, I., Zientek, J., Ascher, J. S., Gibbs, J., & Winfree, R. (2016). The allometry of bee proboscis length and its uses in ecology. PloS one, 11(3), e0151482.	NA	species	2.38	mean	mm	NA	NA	NA	NA	NA	April and August of 2011 and 2012	NA	female	adult	San Diego County	NA	NA	NA	NA	NA	USA	California	San Diego County	coastal sage scrub
Fortel, L., Henry, M., Guilbaud, L., Guirao, A. L., Kuhlmann, M., Mouret, H., ... & VaissiÃ¨re, B. E. (2014). Decreasing abundance, increasing diversity and changing structure of the wild bee community (Hymenoptera: Anthophila) along an urbanization gradient. PloS one, 9(8), e104679.	https://doi.org/10.1371/journal.pone.0104679	Andrena ovatula	gbif:1358376	body size	ITD	http://purl.obolibrary.org/obo/HAO_0002584	NA	NA	species	2.24	mean	mm	65	NA	NA	NA	NA	2011	NA	female	adult	Grand Lyon	45Â° 46â²N	4Â° 50â²E	NA	NA	NA	France	NA	NA	NA
Maas, B., Brandl, M., Hussain, R. I., Frank, T., Zulka, K. P., Rabl, D., ... & Moser, D. (2021). Functional traits driving pollinator and predator responses to newly established grassland strips in agricultural landscapes. Journal of Applied Ecology, 58(8), 1728-1737.	https://doi.org/10.1111/1365-2664.13892	Andrena ovatula	gbif:1358376	body size	thorax length	NA	mean thorax length	NA	species	11	mean	mm	NA	NA	NA	NA	NA	16-Aug	NA	NA	adult	the vicinity of the villages Ollern and Elsbach in Sieghartskirchen	48Â°16â²02.5â³N; 48Â°15â²08.3â³N	16Â°05â²07.9â³E; 16Â°02â²56.9â³E	NA	NA	NA	Austria	NA	NA	NA
Beyer, N., Gabriel, D., Kirsch, F., SchulzâKesting, K., Dauber, J., & Westphal, C. (2020). Functional groups of wild bees respond differently to faba bean Vicia faba L. cultivation at landscape scale. Journal of Applied Ecology, 57(12), 2499-2508.	https://doi.org/10.1111/1365-2664.13745	Andrena ovatula (Kirby 1802)	gbif:1358376	body size	ITD	http://purl.obolibrary.org/obo/HAO_0002584	NA	NA	species	2.2	mean	mm	2	NA	NA	NA	NA	summer 2017	NA	female	adult	NA	NA	NA	NA	NA	NA	Germany	NA	NA	NA
Beyer, N., Gabriel, D., Kirsch, F., SchulzâKesting, K., Dauber, J., & Westphal, C. (2020). Functional groups of wild bees respond differently to faba bean Vicia faba L. cultivation at landscape scale. Journal of Applied Ecology, 57(12), 2499-2508.	https://doi.org/10.1111/1365-2664.13745	Andrena ovatula (Kirby 1802)	gbif:1358376	body size	ITD	http://purl.obolibrary.org/obo/HAO_0002584	NA	NA	species	2.2	mean	mm	2	NA	NA	NA	NA	summer 2017	NA	female	adult	GÃ¶ttingen in Central Germany, close to the North Sea in vicinity of the city Itzehoe and in the east of Germany close to Leipzig	51Â°32â²N; 53Â°55â²N; 51Â°20â²N	9Â°56â²E; 9Â°30â²E;12Â°22â²E	NA	NA	NA	Germany	NA	NA	NA
Beyer, N., Kirsch, F., Gabriel, D., & Westphal, C. (2021). Identity of mass-flowering crops moderates functional trait composition of pollinator communities. Landscape Ecology, 36(9), 2657-2671.	https://doi.org/10.1111/1365-2664.13745	Andrena ovatula (Kirby 1802)	gbif:1358376	body size	ITD	http://purl.obolibrary.org/obo/HAO_0002584	NA	NA	species	2.2	mean	mm	7	NA	NA	NA	NA	summer of 2017 and wild bee sampling was repeated three times between May and August (early summer: 22.05.â19.06., mid-summer: 22.06.â20.07., late summer: 27.07.â22.08.)	NA	NA	adult	close to GÃ¶ttingen in Central Germany, close to the North Sea in vicinity of the city Itzehoe and in eastern Germany close to Leipzig	51Â°32Â´N; 53Â°55Â´N; 51Â°20Â´N	9Â°56Â´E; 9Â°30Â´E; 12Â°22Â´E	NA	NA	NA	Germany	NA	NA	NA
Kratschmer, S., Pachinger, B., Gaigher, R., Pryke, J. S., van Schalkwyk, J., Samways, M. J., ... & Winter, S. (2021). Enhancing flowering plant functional richness improves wild bee diversity in vineyard interârows in different floral kingdoms. Ecology and Evolution, 11(12), 7927-7945.	https://doi.org/10.1002/ece3.7623	Andrena ovatula (KIRBY 1802)	gbif:1358376	body size	ITD	http://purl.obolibrary.org/obo/HAO_0002584	the distance between the tegulae	NA	species	2.07	mean	mm	37	NA	NA	NA	NA	2015-2016	NA	NA	adult	two Eastern Austrian viticultural areas: Carnuntum and NeusiedlerseeâHÃ¼gelland	48Â°04â²N; 7Â°54â²N	16Â°47â²E; 16Â°41â²E	NA	NA	NA	Austria	NA	NA	NA
Kratschmer, S., Pachinger, B., Schwantzer, M., Paredes, D., Guernion, M., Burel, F., Nicolai, A., Strauss, P., Bauer, T., Kriechbaum, M., Zaller, J. G., & Winter, S. (2018). Tillage intensity or landscape features: What matters most for wild bee diversity in vineyards? Agriculture, Ecosystems & Environment, 266, 142Ð152. https://doi.org/10.1016/j.agee.2018.07.018	https://doi.org/10.1016/j.agee.2018.07.018	Andrena ovatula (KIRBY 1802)	gbif:1358376	body size	ITD	http://purl.obolibrary.org/obo/HAO_0002584	Cane, J. H. (1987). Estimation of bee size using intertegular span (Apoidea). Journal of the Kansas Entomological Society, 145-147.	NA	species	2.07	mean	mm	1 to 5	NA	NA	NA	NA	2015 - 2016	NA	NA	adult	Carnuntum and Neusiedlersee-Hgelland	48¡ 04_ N; 47¡ 54_ N,	16¡ 47_ E; 16¡ 41_ E	NA	NA	NA	Austria	NA	NA	vineyard
Beyer, N., Gabriel, D., Kirsch, F., SchulzâKesting, K., Dauber, J., & Westphal, C. (2020). Functional groups of wild bees respond differently to faba bean Vicia faba L. cultivation at landscape scale. Journal of Applied Ecology, 57(12), 2499-2508.	https://doi.org/10.1111/1365-2664.13745	Andrena ovatula (Kirby 1802)	gbif:1358376	tongue size	tongue length	http://purl.obolibrary.org/obo/HAO_0002606	NA	NA	species	2.26	mean	mm	3	NA	NA	NA	NA	summer 2017	NA	female	adult	GÃ¶ttingen in Central Germany, close to the North Sea in vicinity of the city Itzehoe and in the east of Germany close to Leipzig	51Â°32â²N; 53Â°55â²N; 51Â°20â²N	9Â°56â²E; 9Â°30â²E;12Â°22â²E	NA	NA	NA	Germany	NA	NA	NA
Kratschmer, S., Pachinger, B., Gaigher, R., Pryke, J. S., van Schalkwyk, J., Samways, M. J., ... & Winter, S. (2021). Enhancing flowering plant functional richness improves wild bee diversity in vineyard interârows in different floral kingdoms. Ecology and Evolution, 11(12), 7927-7945.	https://doi.org/10.1002/ece3.7623	Andrena ovatula (KIRBY 1802)	gbif:1358376	tongue size	tongue length	http://purl.obolibrary.org/obo/HAO_0002606	Mouthpart length (i.e., length of proboscis) of each bee species was estimated based on bee family and average ITD (Table S1) using the R package BeeIT; Cariveau, D. P., Nayak, G. K., Bartomeus, I., Zientek, J., Ascher, J. S., Gibbs, J., & Winfree, R. (2016). The allometry of bee proboscis length and its uses in ecology. PloS one, 11(3), e0151482.	NA	species	2.14	mean	mm	37	NA	NA	NA	NA	2015-2016	NA	NA	adult	two Eastern Austrian viticultural areas: Carnuntum and NeusiedlerseeâHÃ¼gelland	48Â°04â²N; 7Â°54â²N	16Â°47â²E; 16Â°41â²E	NA	NA	NA	Austria	NA	NA	NA
Kratschmer, S., Pachinger, B., Schwantzer, M., Paredes, D., GuzmÃ¡n, G., GomÃ©z, J. A., ... & Winter, S. (2019). Response of wild bee diversity, abundance, and functional traits to vineyard interârow management intensity and landscape diversity across Europe. Ecology and Evolution, 9(7), 4103-4115.	https://doi.org/10.1002/ece3.5039	Andrena ovatula (Kirby, 1802)	gbif:1358376	body size	ITD	http://purl.obolibrary.org/obo/HAO_0002584	NA	NA	species	2.07	mean	mm	22	NA	NA	NA	NA	2016	NA	NA	adult	Eastern Austria (Carnuntum; 48Â°6â²N, 16Â°51â²E and Neusiedler See-HÃ¼gelland; 47Â°52â²N, 16Â°37â²E Lower Austria and Burgenland), North-Western France (Coteaux-du-Layon in Loire Valley; 47Â°23â²N, 0Â°42â²E), Central Romania (TÃ¢rnave in Transylvania; 46Â°13â²N, 24Â°06â²E)			NA	NA	NA	Austria; France; Romania	NA	NA	NA
Forrest, J. R., Thorp, R. W., Kremen, C., & Williams, N. M. (2015). Contrasting patterns in species and functionalâtrait diversity of bees in an agricultural landscape. Journal of Applied Ecology, 52(3), 706-715.	https://doi.org/10.1111/1365-2664.12433	Andrena pallidifovea	gbif:1356997	body size	ITD	http://purl.obolibrary.org/obo/HAO_0002584	NA	NA	species	2.01	mean	mm	NA	NA	NA	NA	NA	March - August 2002	NA	NA	adult	Sacramento Valley	NA	NA	NA	NA	NA	USA	California	Yuba County	NA
Glenny, W., Runyon, J. B., & Burkle, L. A. (2023). Habitat characteristics structuring bee communities in a forest-shrubland ecotone. Forest Ecology and Management, 534, 120883. https://doi.org/10.1016/j.foreco.2023.120883	https://doi.org/10.1016/j.foreco.2023.120883	Andrena pallidifovea	gbif:1356997	body size	ITD	http://purl.obolibrary.org/obo/HAO_0002584	NA	NA	species	1.980519406	mean	mm	NA	NA	NA	NA	NA	NA	NA	female	adult	Beaverhead-Deerlodge National Forest	NA	NA	NA	NA	NA	USA	Montana	NA	high elevation sagebrush basin
Fortel, L., Henry, M., Guilbaud, L., Guirao, A. L., Kuhlmann, M., Mouret, H., ... & VaissiÃ¨re, B. E. (2014). Decreasing abundance, increasing diversity and changing structure of the wild bee community (Hymenoptera: Anthophila) along an urbanization gradient. PloS one, 9(8), e104679.	https://doi.org/10.1371/journal.pone.0104679	Andrena pandellei	gbif:1358227	body size	ITD	http://purl.obolibrary.org/obo/HAO_0002584	NA	NA	species	2.17	mean	mm	8	NA	NA	NA	NA	2011	NA	female	adult	Grand Lyon	45Â° 46â²N	4Â° 50â²E	NA	NA	NA	France	NA	NA	NA
Hung, K. L. J., Ascher, J. S., Davids, J. A., & Holway, D. A. (2019). Ecological filtering in scrub fragments restructures the taxonomic and functional composition of native bee assemblages. Ecology, 100(5), e02654.	https://doi.org/10.1002/ecy.2654	Andrena parachalybea	gbif:1356926	body size	ITD	http://purl.obolibrary.org/obo/HAO_0002584	NA	NA	species	2.18	mean	mm	NA	NA	NA	NA	NA	April and August of 2011 and 2012	NA	female	adult	San Diego County	NA	NA	NA	NA	NA	USA	California	San Diego County	coastal sage scrub
Hung, K. L. J., Ascher, J. S., Davids, J. A., & Holway, D. A. (2019). Ecological filtering in scrub fragments restructures the taxonomic and functional composition of native bee assemblages. Ecology, 100(5), e02654.	https://doi.org/10.1002/ecy.2654	Andrena parachalybea	gbif:1356926	tongue size	tongue length	http://purl.obolibrary.org/obo/HAO_0002606	we used the R package âBeeITâ to estimate tongue length for each species; Cariveau, D. P., Nayak, G. K., Bartomeus, I., Zientek, J., Ascher, J. S., Gibbs, J., & Winfree, R. (2016). The allometry of bee proboscis length and its uses in ecology. PloS one, 11(3), e0151482.	NA	species	2.24	mean	mm	NA	NA	NA	NA	NA	April and August of 2011 and 2012	NA	female	adult	San Diego County	NA	NA	NA	NA	NA	USA	California	San Diego County	coastal sage scrub
Fortel, L., Henry, M., Guilbaud, L., Guirao, A. L., Kuhlmann, M., Mouret, H., ... & VaissiÃ¨re, B. E. (2014). Decreasing abundance, increasing diversity and changing structure of the wild bee community (Hymenoptera: Anthophila) along an urbanization gradient. PloS one, 9(8), e104679.	https://doi.org/10.1371/journal.pone.0104679	Andrena paucisquama	gbif:1357976	body size	ITD	http://purl.obolibrary.org/obo/HAO_0002584	NA	NA	species	2.13	mean	mm	NA	NA	NA	NA	NA	2011	NA	female	adult	Grand Lyon	45Â° 46â²N	4Â° 50â²E	NA	NA	NA	France	NA	NA	NA
Kazenel, M. R., Wright, K. W., Griswold, T., Whitney, K. D., & Rudgers, J. A. (2024). Heat and desiccation tolerances predict bee abundance under climate change. Nature, 628(8007), 342Ð348. https://doi.org/10.1038/s41586-024-07241-2	https://doi.org/10.1038/s41586-024-07241-2	Andrena pecosana	gbif:1358389	body size	ITD	http://purl.obolibrary.org/obo/HAO_0002584	Cane, J. H. (1987). Estimation of bee size using intertegular span (Apoidea). Journal of the Kansas Entomological Society, 145-147.	NA	single observation	2.16	mean	mm	NA	NA	NA	NA	NA	2015	NA	F	adult	Sevilleta National Wildlife Refuge	NA	NA	NA	NA	NA	USA	New Mexico	NA	shrubland; grassland
Kazenel, M. R., Wright, K. W., Griswold, T., Whitney, K. D., & Rudgers, J. A. (2024). Heat and desiccation tolerances predict bee abundance under climate change. Nature, 628(8007), 342Ð348. https://doi.org/10.1038/s41586-024-07241-2	https://doi.org/10.1038/s41586-024-07241-2	Andrena pecosana	gbif:1358389	body size	ITD	http://purl.obolibrary.org/obo/HAO_0002584	Cane, J. H. (1987). Estimation of bee size using intertegular span (Apoidea). Journal of the Kansas Entomological Society, 145-147.	NA	single observation	2.24	mean	mm	NA	NA	NA	NA	NA	2015	NA	F	adult	Sevilleta National Wildlife Refuge	NA	NA	NA	NA	NA	USA	New Mexico	NA	shrubland; grassland
Kazenel, M. R., Wright, K. W., Griswold, T., Whitney, K. D., & Rudgers, J. A. (2024). Heat and desiccation tolerances predict bee abundance under climate change. Nature, 628(8007), 342Ð348. https://doi.org/10.1038/s41586-024-07241-2	https://doi.org/10.1038/s41586-024-07241-2	Andrena pecosana	gbif:1358389	body size	ITD	http://purl.obolibrary.org/obo/HAO_0002584	Cane, J. H. (1987). Estimation of bee size using intertegular span (Apoidea). Journal of the Kansas Entomological Society, 145-147.	NA	single observation	2.33	mean	mm	NA	NA	NA	NA	NA	2015	NA	F	adult	Sevilleta National Wildlife Refuge	NA	NA	NA	NA	NA	USA	New Mexico	NA	shrubland; grassland
Kazenel, M. R., Wright, K. W., Griswold, T., Whitney, K. D., & Rudgers, J. A. (2024). Heat and desiccation tolerances predict bee abundance under climate change. Nature, 628(8007), 342Ð348. https://doi.org/10.1038/s41586-024-07241-2	https://doi.org/10.1038/s41586-024-07241-2	Andrena pecosana	gbif:1358389	body size	ITD	http://purl.obolibrary.org/obo/HAO_0002584	Cane, J. H. (1987). Estimation of bee size using intertegular span (Apoidea). Journal of the Kansas Entomological Society, 145-147.	NA	single observation	2.27	mean	mm	NA	NA	NA	NA	NA	2015	NA	F	adult	Sevilleta National Wildlife Refuge	NA	NA	NA	NA	NA	USA	New Mexico	NA	shrubland; grassland
Kazenel, M. R., Wright, K. W., Griswold, T., Whitney, K. D., & Rudgers, J. A. (2024). Heat and desiccation tolerances predict bee abundance under climate change. Nature, 628(8007), 342Ð348. https://doi.org/10.1038/s41586-024-07241-2	https://doi.org/10.1038/s41586-024-07241-2	Andrena pecosana	gbif:1358389	body size	ITD	http://purl.obolibrary.org/obo/HAO_0002584	Cane, J. H. (1987). Estimation of bee size using intertegular span (Apoidea). Journal of the Kansas Entomological Society, 145-147.	NA	single observation	2.2	mean	mm	NA	NA	NA	NA	NA	2015	NA	F	adult	Sevilleta National Wildlife Refuge	NA	NA	NA	NA	NA	USA	New Mexico	NA	shrubland; grassland
Kazenel, M. R., Wright, K. W., Griswold, T., Whitney, K. D., & Rudgers, J. A. (2024). Heat and desiccation tolerances predict bee abundance under climate change. Nature, 628(8007), 342Ð348. https://doi.org/10.1038/s41586-024-07241-2	https://doi.org/10.1038/s41586-024-07241-2	Andrena pecosana	gbif:1358389	body size	ITD	http://purl.obolibrary.org/obo/HAO_0002584	Cane, J. H. (1987). Estimation of bee size using intertegular span (Apoidea). Journal of the Kansas Entomological Society, 145-147.	NA	single observation	2.37	mean	mm	NA	NA	NA	NA	NA	2015	NA	F	adult	Sevilleta National Wildlife Refuge	NA	NA	NA	NA	NA	USA	New Mexico	NA	shrubland; grassland
Geppert, C., Cappellari, A., Corcos, D., Caruso, V., Cerretti, P., Mei, M., & Marini, L. (2023). Temperature and not landscape composition shapes wild bee communities in an urban environment. Insect Conservation and Diversity, 16(1), 65-76.	https://doi.org/10.1111/icad.12602	Andrena pellucens PÃ©rez, 1895	gbif:1357918	body size	body length	http://purl.obolibrary.org/obo/HAO_0002413	we measured body length of pinned specimens from head to metasoma end using graph paper	We measured one to five individuals, proportionally to how many specimens we collected in the field. For each species, whenever possible, we measured at least one female and one male. We then calculated the mean body size value for each species.	species	8.5	mean	mm	48	NA	NA	NA	NA	mid-June to mid-September 2016	NA	NA	adult	Rome	41Â°53â² N	12Â°29â² E	NA	NA	NA	Italy	NA	NA	NA
Forrest, J. R., Thorp, R. W., Kremen, C., & Williams, N. M. (2015). Contrasting patterns in species and functionalâtrait diversity of bees in an agricultural landscape. Journal of Applied Ecology, 52(3), 706-715.	https://doi.org/10.1111/1365-2664.12433	Andrena pensilis	gbif:1358303	body size	ITD	http://purl.obolibrary.org/obo/HAO_0002584	NA	NA	species	1.64	mean	mm	NA	NA	NA	NA	NA	March - August 2002	NA	NA	adult	Sacramento Valley	NA	NA	NA	NA	NA	USA	California	Yuba County	NA
CunninghamâMinnick, M. J., Peters, V. E., & Crist, T. O. (2020). Bee communities and pollination services in adjacent crop fields following flower removal in an invasive forest shrub. Ecological Applications, 30(4), e02078.	https://doi.org/10.1002/eap.2078	Andrena perplexa	gbif:1358224	body size	body length	http://purl.obolibrary.org/obo/HAO_0002413	NA	NA	species	11.8	mean	mm	32	NA	NA	NA	NA	early spring 2013	NA	female	adult	private lands in southeast Indiana and southwest Ohio	39.422Â° N; 39.539Â° N; 39.572Â° N; 39.645Â° N; 39.666Â° N	84.897Â° W; 84.760Â° W; 84.801Â° W; 84.701Â° W; 84.788Â° W	NA	NA	NA	USA	Indiana; Ohio	NA	NA
CunninghamâMinnick, M. J., Peters, V. E., & Crist, T. O. (2020). Bee communities and pollination services in adjacent crop fields following flower removal in an invasive forest shrub. Ecological Applications, 30(4), e02078.	https://doi.org/10.1002/eap.2078	Andrena perplexa	gbif:1358224	body size	front wing length	NA	NA	NA	species	9.5	mean	mm	32	NA	NA	NA	NA	early spring 2013	NA	female	adult	private lands in southeast Indiana and southwest Ohio	39.422Â° N; 39.539Â° N; 39.572Â° N; 39.645Â° N; 39.666Â° N	84.897Â° W; 84.760Â° W; 84.801Â° W; 84.701Â° W; 84.788Â° W	NA	NA	NA	USA	Indiana; Ohio	NA	NA
CunninghamâMinnick, M. J., Peters, V. E., & Crist, T. O. (2020). Bee communities and pollination services in adjacent crop fields following flower removal in an invasive forest shrub. Ecological Applications, 30(4), e02078.	https://doi.org/10.1002/eap.2078	Andrena perplexa	gbif:1358224	pilosity	hair coverage	http://purl.obolibrary.org/obo/HAO_0001990	NA	NA	species	50-75	mean	percentage	32	NA	NA	NA	NA	early spring 2013	NA	female	adult	private lands in southeast Indiana and southwest Ohio	39.422Â° N; 39.539Â° N; 39.572Â° N; 39.645Â° N; 39.666Â° N	84.897Â° W; 84.760Â° W; 84.801Â° W; 84.701Â° W; 84.788Â° W	NA	NA	NA	USA	Indiana; Ohio	NA	NA
CunninghamâMinnick, M. J., Peters, V. E., & Crist, T. O. (2020). Bee communities and pollination services in adjacent crop fields following flower removal in an invasive forest shrub. Ecological Applications, 30(4), e02078.	https://doi.org/10.1002/eap.2078	Andrena perplexa	gbif:1358224	body size	ITD	http://purl.obolibrary.org/obo/HAO_0002584	distance between tegulae	NA	species	2.8	mean	mm	32	NA	NA	NA	NA	early spring 2013	NA	female	adult	private lands in southeast Indiana and southwest Ohio	39.422Â° N; 39.539Â° N; 39.572Â° N; 39.645Â° N; 39.666Â° N	84.897Â° W; 84.760Â° W; 84.801Â° W; 84.701Â° W; 84.788Â° W	NA	NA	NA	USA	Indiana; Ohio	NA	NA
Graham, K. K., Gibbs, J., Wilson, J., May, E., & Isaacs, R. (2021). Resampling of wild bees across fifteen years reveals variable species declines and recoveries after extreme weather. Agriculture, Ecosystems & Environment, 317, 107470.	https://doi.org/10.1016/j.agee.2021.107470	Andrena perplexa	gbif:1358224	body size	ITD	http://purl.obolibrary.org/obo/HAO_0002584	NA	NA	species	2.39	mean	mm	NA	NA	NA	NA	NA	15-May	NA	NA	adult	southwestern Michigan, in Allegan, Van Buren, and Ottawa counties	NA	NA	NA	NA	NA	USA	Michigan	Allegan; Van Buren; Ottawa	NA
CunninghamâMinnick, M. J., Peters, V. E., & Crist, T. O. (2020). Bee communities and pollination services in adjacent crop fields following flower removal in an invasive forest shrub. Ecological Applications, 30(4), e02078.	https://doi.org/10.1002/eap.2078	Andrena personata	gbif:1358164	body size	body length	http://purl.obolibrary.org/obo/HAO_0002413	NA	NA	species	6.3	mean	mm	24	NA	NA	NA	NA	early spring 2013	NA	female	adult	private lands in southeast Indiana and southwest Ohio	39.422Â° N; 39.539Â° N; 39.572Â° N; 39.645Â° N; 39.666Â° N	84.897Â° W; 84.760Â° W; 84.801Â° W; 84.701Â° W; 84.788Â° W	NA	NA	NA	USA	Indiana; Ohio	NA	NA
CunninghamâMinnick, M. J., Peters, V. E., & Crist, T. O. (2020). Bee communities and pollination services in adjacent crop fields following flower removal in an invasive forest shrub. Ecological Applications, 30(4), e02078.	https://doi.org/10.1002/eap.2078	Andrena personata	gbif:1358164	body size	front wing length	NA	NA	NA	species	4.7	mean	mm	24	NA	NA	NA	NA	early spring 2013	NA	female	adult	private lands in southeast Indiana and southwest Ohio	39.422Â° N; 39.539Â° N; 39.572Â° N; 39.645Â° N; 39.666Â° N	84.897Â° W; 84.760Â° W; 84.801Â° W; 84.701Â° W; 84.788Â° W	NA	NA	NA	USA	Indiana; Ohio	NA	NA
CunninghamâMinnick, M. J., Peters, V. E., & Crist, T. O. (2020). Bee communities and pollination services in adjacent crop fields following flower removal in an invasive forest shrub. Ecological Applications, 30(4), e02078.	https://doi.org/10.1002/eap.2078	Andrena personata	gbif:1358164	pilosity	hair coverage	http://purl.obolibrary.org/obo/HAO_0001990	NA	NA	species	0-25	mean	percentage	24	NA	NA	NA	NA	early spring 2013	NA	female	adult	private lands in southeast Indiana and southwest Ohio	39.422Â° N; 39.539Â° N; 39.572Â° N; 39.645Â° N; 39.666Â° N	84.897Â° W; 84.760Â° W; 84.801Â° W; 84.701Â° W; 84.788Â° W	NA	NA	NA	USA	Indiana; Ohio	NA	NA
CunninghamâMinnick, M. J., Peters, V. E., & Crist, T. O. (2020). Bee communities and pollination services in adjacent crop fields following flower removal in an invasive forest shrub. Ecological Applications, 30(4), e02078.	https://doi.org/10.1002/eap.2078	Andrena personata	gbif:1358164	body size	ITD	http://purl.obolibrary.org/obo/HAO_0002584	distance between tegulae	NA	species	1.2	mean	mm	24	NA	NA	NA	NA	early spring 2013	NA	female	adult	private lands in southeast Indiana and southwest Ohio	39.422Â° N; 39.539Â° N; 39.572Â° N; 39.645Â° N; 39.666Â° N	84.897Â° W; 84.760Â° W; 84.801Â° W; 84.701Â° W; 84.788Â° W	NA	NA	NA	USA	Indiana; Ohio	NA	NA
CunninghamâMinnick, M. J., Peters, V. E., & Crist, T. O. (2020). Bee communities and pollination services in adjacent crop fields following flower removal in an invasive forest shrub. Ecological Applications, 30(4), e02078.	https://doi.org/10.1002/eap.2078	Andrena phaceliae	gbif:1358132	body size	body length	http://purl.obolibrary.org/obo/HAO_0002413	NA	NA	species	8.7	mean	mm	12	NA	NA	NA	NA	early spring 2013	NA	female	adult	private lands in southeast Indiana and southwest Ohio	39.422Â° N; 39.539Â° N; 39.572Â° N; 39.645Â° N; 39.666Â° N	84.897Â° W; 84.760Â° W; 84.801Â° W; 84.701Â° W; 84.788Â° W	NA	NA	NA	USA	Indiana; Ohio	NA	NA
CunninghamâMinnick, M. J., Peters, V. E., & Crist, T. O. (2020). Bee communities and pollination services in adjacent crop fields following flower removal in an invasive forest shrub. Ecological Applications, 30(4), e02078.	https://doi.org/10.1002/eap.2078	Andrena phaceliae	gbif:1358132	body size	front wing length	NA	NA	NA	species	6.3	mean	mm	12	NA	NA	NA	NA	early spring 2013	NA	female	adult	private lands in southeast Indiana and southwest Ohio	39.422Â° N; 39.539Â° N; 39.572Â° N; 39.645Â° N; 39.666Â° N	84.897Â° W; 84.760Â° W; 84.801Â° W; 84.701Â° W; 84.788Â° W	NA	NA	NA	USA	Indiana; Ohio	NA	NA
CunninghamâMinnick, M. J., Peters, V. E., & Crist, T. O. (2020). Bee communities and pollination services in adjacent crop fields following flower removal in an invasive forest shrub. Ecological Applications, 30(4), e02078.	https://doi.org/10.1002/eap.2078	Andrena phaceliae	gbif:1358132	pilosity	hair coverage	http://purl.obolibrary.org/obo/HAO_0001990	NA	NA	species	25-50	mean	percentage	12	NA	NA	NA	NA	early spring 2013	NA	female	adult	private lands in southeast Indiana and southwest Ohio	39.422Â° N; 39.539Â° N; 39.572Â° N; 39.645Â° N; 39.666Â° N	84.897Â° W; 84.760Â° W; 84.801Â° W; 84.701Â° W; 84.788Â° W	NA	NA	NA	USA	Indiana; Ohio	NA	NA
CunninghamâMinnick, M. J., Peters, V. E., & Crist, T. O. (2020). Bee communities and pollination services in adjacent crop fields following flower removal in an invasive forest shrub. Ecological Applications, 30(4), e02078.	https://doi.org/10.1002/eap.2078	Andrena phaceliae	gbif:1358132	body size	ITD	http://purl.obolibrary.org/obo/HAO_0002584	distance between tegulae	NA	species	1.9	mean	mm	12	NA	NA	NA	NA	early spring 2013	NA	female	adult	private lands in southeast Indiana and southwest Ohio	39.422Â° N; 39.539Â° N; 39.572Â° N; 39.645Â° N; 39.666Â° N	84.897Â° W; 84.760Â° W; 84.801Â° W; 84.701Â° W; 84.788Â° W	NA	NA	NA	USA	Indiana; Ohio	NA	NA
Forrest, J. R., Thorp, R. W., Kremen, C., & Williams, N. M. (2015). Contrasting patterns in species and functionalâtrait diversity of bees in an agricultural landscape. Journal of Applied Ecology, 52(3), 706-715.	https://doi.org/10.1111/1365-2664.12433	Andrena piperi	gbif:1358100	body size	ITD	http://purl.obolibrary.org/obo/HAO_0002584	NA	NA	species	1.38	mean	mm	NA	NA	NA	NA	NA	March - August 2002	NA	NA	adult	Sacramento Valley	NA	NA	NA	NA	NA	USA	California	Yuba County	NA
Hung, K. L. J., Ascher, J. S., Davids, J. A., & Holway, D. A. (2019). Ecological filtering in scrub fragments restructures the taxonomic and functional composition of native bee assemblages. Ecology, 100(5), e02654.	https://doi.org/10.1002/ecy.2654	Andrena piperi	gbif:1358100	body size	ITD	http://purl.obolibrary.org/obo/HAO_0002584	NA	NA	species	1.46	mean	mm	NA	NA	NA	NA	NA	April and August of 2011 and 2012	NA	female	adult	San Diego County	NA	NA	NA	NA	NA	USA	California	San Diego County	coastal sage scrub
Hung, K. L. J., Ascher, J. S., Davids, J. A., & Holway, D. A. (2019). Ecological filtering in scrub fragments restructures the taxonomic and functional composition of native bee assemblages. Ecology, 100(5), e02654.	https://doi.org/10.1002/ecy.2654	Andrena piperi	gbif:1358100	tongue size	tongue length	http://purl.obolibrary.org/obo/HAO_0002606	we used the R package âBeeITâ to estimate tongue length for each species; Cariveau, D. P., Nayak, G. K., Bartomeus, I., Zientek, J., Ascher, J. S., Gibbs, J., & Winfree, R. (2016). The allometry of bee proboscis length and its uses in ecology. PloS one, 11(3), e0151482.	NA	species	1.53	mean	mm	NA	NA	NA	NA	NA	April and August of 2011 and 2012	NA	female	adult	San Diego County	NA	NA	NA	NA	NA	USA	California	San Diego County	coastal sage scrub
Kratschmer, S., Pachinger, B., Gaigher, R., Pryke, J. S., van Schalkwyk, J., Samways, M. J., ... & Winter, S. (2021). Enhancing flowering plant functional richness improves wild bee diversity in vineyard interârows in different floral kingdoms. Ecology and Evolution, 11(12), 7927-7945.	https://doi.org/10.1002/ece3.7623	Andrena polita SMITH 1847	gbif:1357535	body size	ITD	http://purl.obolibrary.org/obo/HAO_0002584	the distance between the tegulae	NA	individual	2.26	single observation	mm	NA	NA	NA	NA	NA	2015-2016	NA	NA	adult	two Eastern Austrian viticultural areas: Carnuntum and NeusiedlerseeâHÃ¼gelland	48Â°04â²N; 7Â°54â²N	16Â°47â²E; 16Â°41â²E	NA	NA	NA	Austria	NA	NA	NA
Kratschmer, S., Pachinger, B., Schwantzer, M., Paredes, D., Guernion, M., Burel, F., Nicolai, A., Strauss, P., Bauer, T., Kriechbaum, M., Zaller, J. G., & Winter, S. (2018). Tillage intensity or landscape features: What matters most for wild bee diversity in vineyards? Agriculture, Ecosystems & Environment, 266, 142Ð152. https://doi.org/10.1016/j.agee.2018.07.018	https://doi.org/10.1016/j.agee.2018.07.018	Andrena polita SMITH 1847	gbif:1357535	body size	ITD	http://purl.obolibrary.org/obo/HAO_0002584	Cane, J. H. (1987). Estimation of bee size using intertegular span (Apoidea). Journal of the Kansas Entomological Society, 145-147.	NA	species	2.26	mean	mm	1 to 5	NA	NA	NA	NA	2015 - 2016	NA	NA	adult	Carnuntum and Neusiedlersee-Hgelland	48¡ 04_ N; 47¡ 54_ N,	16¡ 47_ E; 16¡ 41_ E	NA	NA	NA	Austria	NA	NA	vineyard
Kratschmer, S., Pachinger, B., Gaigher, R., Pryke, J. S., van Schalkwyk, J., Samways, M. J., ... & Winter, S. (2021). Enhancing flowering plant functional richness improves wild bee diversity in vineyard interârows in different floral kingdoms. Ecology and Evolution, 11(12), 7927-7945.	https://doi.org/10.1002/ece3.7623	Andrena polita SMITH 1847	gbif:1357535	tongue size	tongue length	http://purl.obolibrary.org/obo/HAO_0002606	Mouthpart length (i.e., length of proboscis) of each bee species was estimated based on bee family and average ITD (Table S1) using the R package BeeIT; Cariveau, D. P., Nayak, G. K., Bartomeus, I., Zientek, J., Ascher, J. S., Gibbs, J., & Winfree, R. (2016). The allometry of bee proboscis length and its uses in ecology. PloS one, 11(3), e0151482.	NA	individual	2.33	single observation	mm	NA	NA	NA	NA	NA	2015-2016	NA	NA	adult	two Eastern Austrian viticultural areas: Carnuntum and NeusiedlerseeâHÃ¼gelland	48Â°04â²N; 7Â°54â²N	16Â°47â²E; 16Â°41â²E	NA	NA	NA	Austria	NA	NA	NA
Steinert, M., Sydenham, M. A. K., Eldegard, K., & Moe, S. R. (2020). Conservation of solitary bees in power-line clearings: sustained increase in habitat quality through woody debris removal. Global Ecology and Conservation, 21, e00823.	https://doi.org/10.1016/j.gecco.2019.e00823	Andrena praecox	gbif:1357456	body size	ITD	http://purl.obolibrary.org/obo/HAO_0002584	Cane, J. H. (1987). Estimation of bee size using intertegular span (Apoidea). Journal of the Kansas Entomological Society, 145-147.	NA	species	2	mean	mm	NA	NA	NA	15	NA	2013-2015	NA	female	adult	southeast Norway	59.33Â°â61.12Â°N	08.95Â°â11.36Â°E	NA	NA	NA	Norway	NA	NA	NA
Steinert, M., Sydenham, M. A. K., Eldegard, K., & Moe, S. R. (2020). Conservation of solitary bees in power-line clearings: sustained increase in habitat quality through woody debris removal. Global Ecology and Conservation, 21, e00823.	https://doi.org/10.1016/j.gecco.2019.e00823	Andrena praecox	gbif:1357457	tongue size	tongue length	http://purl.obolibrary.org/obo/HAO_0002606	The tongue length was estimated using the BeeIT package in R, which calculates the tongue length based on the taxonomic family and species-specific ITD; Cariveau, D. P., Nayak, G. K., Bartomeus, I., Zientek, J., Ascher, J. S., Gibbs, J., & Winfree, R. (2016). The allometry of bee proboscis length and its uses in ecology. PloS one, 11(3), e0151482.	NA	species	2.06	mean	mm	NA	NA	NA	15	NA	2013-2015	NA	female	adult	southeast Norway	59.33Â°â61.12Â°N	08.95Â°â11.36Â°E	NA	NA	NA	Norway	NA	NA	NA
Kazenel, M. R., Wright, K. W., Griswold, T., Whitney, K. D., & Rudgers, J. A. (2024). Heat and desiccation tolerances predict bee abundance under climate change. Nature, 628(8007), 342Ð348. https://doi.org/10.1038/s41586-024-07241-2	https://doi.org/10.1038/s41586-024-07241-2	Andrena prima	gbif:1357973	body size	ITD	http://purl.obolibrary.org/obo/HAO_0002584	Cane, J. H. (1987). Estimation of bee size using intertegular span (Apoidea). Journal of the Kansas Entomological Society, 145-147.	NA	single observation	2.353	mean	mm	NA	NA	NA	NA	NA	2013	NA	F	adult	Sevilleta National Wildlife Refuge	NA	NA	NA	NA	NA	USA	New Mexico	NA	shrubland; grassland
Kazenel, M. R., Wright, K. W., Griswold, T., Whitney, K. D., & Rudgers, J. A. (2024). Heat and desiccation tolerances predict bee abundance under climate change. Nature, 628(8007), 342Ð348. https://doi.org/10.1038/s41586-024-07241-2	https://doi.org/10.1038/s41586-024-07241-2	Andrena prima	gbif:1357973	body size	ITD	http://purl.obolibrary.org/obo/HAO_0002584	Cane, J. H. (1987). Estimation of bee size using intertegular span (Apoidea). Journal of the Kansas Entomological Society, 145-147.	NA	single observation	2.265	mean	mm	NA	NA	NA	NA	NA	2014	NA	F	adult	Sevilleta National Wildlife Refuge	NA	NA	NA	NA	NA	USA	New Mexico	NA	shrubland; grassland
Kazenel, M. R., Wright, K. W., Griswold, T., Whitney, K. D., & Rudgers, J. A. (2024). Heat and desiccation tolerances predict bee abundance under climate change. Nature, 628(8007), 342Ð348. https://doi.org/10.1038/s41586-024-07241-2	https://doi.org/10.1038/s41586-024-07241-2	Andrena primulifrons	gbif:1357959	body size	ITD	http://purl.obolibrary.org/obo/HAO_0002584	Cane, J. H. (1987). Estimation of bee size using intertegular span (Apoidea). Journal of the Kansas Entomological Society, 145-147.	NA	single observation	1.311	mean	mm	NA	NA	NA	NA	NA	2008	NA	F	adult	Sevilleta National Wildlife Refuge	NA	NA	NA	NA	NA	USA	New Mexico	NA	shrubland; grassland
Kazenel, M. R., Wright, K. W., Griswold, T., Whitney, K. D., & Rudgers, J. A. (2024). Heat and desiccation tolerances predict bee abundance under climate change. Nature, 628(8007), 342Ð348. https://doi.org/10.1038/s41586-024-07241-2	https://doi.org/10.1038/s41586-024-07241-2	Andrena primulifrons	gbif:1357959	body size	ITD	http://purl.obolibrary.org/obo/HAO_0002584	Cane, J. H. (1987). Estimation of bee size using intertegular span (Apoidea). Journal of the Kansas Entomological Society, 145-147.	NA	single observation	1.378	mean	mm	NA	NA	NA	NA	NA	2013	NA	F	adult	Sevilleta National Wildlife Refuge	NA	NA	NA	NA	NA	USA	New Mexico	NA	shrubland; grassland
Fortel, L., Henry, M., Guilbaud, L., Guirao, A. L., Kuhlmann, M., Mouret, H., ... & VaissiÃ¨re, B. E. (2014). Decreasing abundance, increasing diversity and changing structure of the wild bee community (Hymenoptera: Anthophila) along an urbanization gradient. PloS one, 9(8), e104679.	https://doi.org/10.1371/journal.pone.0104679	Andrena propinqua	gbif:6096951	body size	ITD	http://purl.obolibrary.org/obo/HAO_0002584	NA	NA	species	2.04	mean	mm	41	NA	NA	NA	NA	2011	NA	female	adult	Grand Lyon	45Â° 46â²N	4Â° 50â²E	NA	NA	NA	France	NA	NA	NA
Peters, M. K., Peisker, J.,SteffanâDewenter, I., & Hoiss, B. (2016). Morphological traits are linked to the cold performance and distribution of bees along elevational gradients. Journal of Biogeography, 43(10), 2040-2049.	https://doi.org/10.1111/jbi.12768	Andrena proxima	gbif:1357354	pilosity	hair length	http://purl.obolibrary.org/obo/HAO_0002608	used the hair length at the mesonotum as a proxy for the âhair volumeâ of the bee	NA	species	0.4	mean	mm	NA	0.06	std dev	NA	NA	April - July 2013	NA	NA	adult	National Park Berchtesgaden, northern Alps	49.7833Â° N	9.9333Â° E	NA	NA	NA	Germany	NA	NA	NA
Peters, M. K., Peisker, J.,SteffanâDewenter, I., & Hoiss, B. (2016). Morphological traits are linked to the cold performance and distribution of bees along elevational gradients. Journal of Biogeography, 43(10), 2040-2049.	https://doi.org/10.1111/jbi.12768	Andrena proxima	gbif:1357354	body size	ITD	http://purl.obolibrary.org/obo/HAO_0002584	NA	NA	species	1.67	mean	mm	NA	0.26	std dev	NA	NA	April - July 2013	NA	NA	adult	National Park Berchtesgaden, northern Alps	49.7833Â° N	9.9333Â° E	NA	NA	NA	Germany	NA	NA	NA
Maas, B., Brandl, M., Hussain, R. I., Frank, T., Zulka, K. P., Rabl, D., ... & Moser, D. (2021). Functional traits driving pollinator and predator responses to newly established grassland strips in agricultural landscapes. Journal of Applied Ecology, 58(8), 1728-1737.	https://doi.org/10.1111/1365-2664.13892	Andrena proxima	gbif:1357354	body size	thorax length	NA	mean thorax length	NA	species	9	mean	mm	NA	NA	NA	NA	NA	16-Aug	NA	NA	adult	the vicinity of the villages Ollern and Elsbach in Sieghartskirchen	48Â°16â²02.5â³N; 48Â°15â²08.3â³N	16Â°05â²07.9â³E; 16Â°02â²56.9â³E	NA	NA	NA	Austria	NA	NA	NA
Beyer, N., Gabriel, D., Kirsch, F., SchulzâKesting, K., Dauber, J., & Westphal, C. (2020). Functional groups of wild bees respond differently to faba bean Vicia faba L. cultivation at landscape scale. Journal of Applied Ecology, 57(12), 2499-2508.	https://doi.org/10.1111/1365-2664.13745	Andrena proxima (Kirby 1802)	gbif:1357354	body size	ITD	http://purl.obolibrary.org/obo/HAO_0002584	NA	NA	species	1.9	mean	mm	3	NA	NA	NA	NA	summer 2017	NA	female	adult	NA	NA	NA	NA	NA	NA	Germany	NA	NA	NA
Beyer, N., Gabriel, D., Kirsch, F., SchulzâKesting, K., Dauber, J., & Westphal, C. (2020). Functional groups of wild bees respond differently to faba bean Vicia faba L. cultivation at landscape scale. Journal of Applied Ecology, 57(12), 2499-2508.	https://doi.org/10.1111/1365-2664.13745	Andrena proxima (Kirby 1802)	gbif:1357354	body size	ITD	http://purl.obolibrary.org/obo/HAO_0002584	NA	NA	species	1.9	mean	mm	3	NA	NA	NA	NA	summer 2017	NA	female	adult	GÃ¶ttingen in Central Germany, close to the North Sea in vicinity of the city Itzehoe and in the east of Germany close to Leipzig	51Â°32â²N; 53Â°55â²N; 51Â°20â²N	9Â°56â²E; 9Â°30â²E;12Â°22â²E	NA	NA	NA	Germany	NA	NA	NA
Beyer, N., Kirsch, F., Gabriel, D., & Westphal, C. (2021). Identity of mass-flowering crops moderates functional trait composition of pollinator communities. Landscape Ecology, 36(9), 2657-2671.	https://doi.org/10.1111/1365-2664.13745	Andrena proxima (Kirby 1802)	gbif:1357354	body size	ITD	http://purl.obolibrary.org/obo/HAO_0002584	NA	NA	species	1.9	mean	mm	5	NA	NA	NA	NA	summer of 2017 and wild bee sampling was repeated three times between May and August (early summer: 22.05.â19.06., mid-summer: 22.06.â20.07., late summer: 27.07.â22.08.)	NA	NA	adult	close to GÃ¶ttingen in Central Germany, close to the North Sea in vicinity of the city Itzehoe and in eastern Germany close to Leipzig	51Â°32Â´N; 53Â°55Â´N; 51Â°20Â´N	9Â°56Â´E; 9Â°30Â´E; 12Â°22Â´E	NA	NA	NA	Germany	NA	NA	NA
Beyer, N., Gabriel, D., Kirsch, F., SchulzâKesting, K., Dauber, J., & Westphal, C. (2020). Functional groups of wild bees respond differently to faba bean Vicia faba L. cultivation at landscape scale. Journal of Applied Ecology, 57(12), 2499-2508.	https://doi.org/10.1111/1365-2664.13745	Andrena proxima (Kirby 1802)	gbif:1357354	tongue size	tongue length	http://purl.obolibrary.org/obo/HAO_0002606	NA	NA	individual	1.96	single observation	mm	NA	NA	NA	NA	NA	summer 2017	NA	female	adult	GÃ¶ttingen in Central Germany, close to the North Sea in vicinity of the city Itzehoe and in the east of Germany close to Leipzig	51Â°32â²N; 53Â°55â²N; 51Â°20â²N	9Â°56â²E; 9Â°30â²E;12Â°22â²E	NA	NA	NA	Germany	NA	NA	NA
Jauker, B., Krauss, J., Jauker, F., & Steffan-Dewenter, I. (2013). Linking life history traits to pollinator loss in fragmented calcareous grasslands. Landscape Ecology, 28, 107-120.	https://doi.org/10.1007/s10980-012-9820-6	Andrena proxima (Kirby, 1802)	gbif:1357354	body size	ITD	http://purl.obolibrary.org/obo/HAO_0002584	distance between the two insertion points of the wings.	NA	species	1.55	mean	mm	6	NA	NA	NA	NA	2004	NA	NA	adult	Leine-Weser Mountains around the city of GÃ¶ttingen in Lower Saxony	NA	NA	NA	NA	NA	Germany	NA	NA	NA
CunninghamâMinnick, M. J., Peters, V. E., & Crist, T. O. (2020). Bee communities and pollination services in adjacent crop fields following flower removal in an invasive forest shrub. Ecological Applications, 30(4), e02078.	https://doi.org/10.1002/eap.2078	Andrena pruni	gbif:1357915	body size	body length	http://purl.obolibrary.org/obo/HAO_0002413	NA	NA	individual	9.4	single observation	mm	NA	NA	NA	NA	NA	early spring 2013	NA	female	adult	private lands in southeast Indiana and southwest Ohio	39.422Â° N; 39.539Â° N; 39.572Â° N; 39.645Â° N; 39.666Â° N	84.897Â° W; 84.760Â° W; 84.801Â° W; 84.701Â° W; 84.788Â° W	NA	NA	NA	USA	Indiana; Ohio	NA	NA
CunninghamâMinnick, M. J., Peters, V. E., & Crist, T. O. (2020). Bee communities and pollination services in adjacent crop fields following flower removal in an invasive forest shrub. Ecological Applications, 30(4), e02078.	https://doi.org/10.1002/eap.2078	Andrena pruni	gbif:1357915	body size	front wing length	NA	NA	NA	individual	9	single observation	mm	NA	NA	NA	NA	NA	early spring 2013	NA	female	adult	private lands in southeast Indiana and southwest Ohio	39.422Â° N; 39.539Â° N; 39.572Â° N; 39.645Â° N; 39.666Â° N	84.897Â° W; 84.760Â° W; 84.801Â° W; 84.701Â° W; 84.788Â° W	NA	NA	NA	USA	Indiana; Ohio	NA	NA
CunninghamâMinnick, M. J., Peters, V. E., & Crist, T. O. (2020). Bee communities and pollination services in adjacent crop fields following flower removal in an invasive forest shrub. Ecological Applications, 30(4), e02078.	https://doi.org/10.1002/eap.2078	Andrena pruni	gbif:1357915	pilosity	hair coverage	http://purl.obolibrary.org/obo/HAO_0001990	NA	NA	individual	50-75	single observation	percentage	NA	NA	NA	NA	NA	early spring 2013	NA	female	adult	private lands in southeast Indiana and southwest Ohio	39.422Â° N; 39.539Â° N; 39.572Â° N; 39.645Â° N; 39.666Â° N	84.897Â° W; 84.760Â° W; 84.801Â° W; 84.701Â° W; 84.788Â° W	NA	NA	NA	USA	Indiana; Ohio	NA	NA
CunninghamâMinnick, M. J., Peters, V. E., & Crist, T. O. (2020). Bee communities and pollination services in adjacent crop fields following flower removal in an invasive forest shrub. Ecological Applications, 30(4), e02078.	https://doi.org/10.1002/eap.2078	Andrena pruni	gbif:1357915	body size	ITD	http://purl.obolibrary.org/obo/HAO_0002584	distance between tegulae	NA	individual	2.5	single observation	mm	NA	NA	NA	NA	NA	early spring 2013	NA	female	adult	private lands in southeast Indiana and southwest Ohio	39.422Â° N; 39.539Â° N; 39.572Â° N; 39.645Â° N; 39.666Â° N	84.897Â° W; 84.760Â° W; 84.801Â° W; 84.701Â° W; 84.788Â° W	NA	NA	NA	USA	Indiana; Ohio	NA	NA
Fortel, L., Henry, M., Guilbaud, L., Guirao, A. L., Kuhlmann, M., Mouret, H., ... & VaissiÃ¨re, B. E. (2014). Decreasing abundance, increasing diversity and changing structure of the wild bee community (Hymenoptera: Anthophila) along an urbanization gradient. PloS one, 9(8), e104679.	https://doi.org/10.1371/journal.pone.0104679	Andrena pusilla	gbif:1357043	body size	ITD	http://purl.obolibrary.org/obo/HAO_0002584	NA	NA	species	1.39	mean	mm	68	NA	NA	NA	NA	2011	NA	female	adult	Grand Lyon	45Â° 46â²N	4Â° 50â²E	NA	NA	NA	France	NA	NA	NA
[truncated: 11,334 more rows]
