# Supplementary material for: Toward a Functional Trait Approach to Bee Ecology
Source: Ecol Evol. 2024 Oct 18;14(10):e70465. doi: 10.1002/ece3.70465 (PMC11487340; doi:10.1002/ece3.70465)
Supplement: Supplementary file 5 — Table S5. Template for standardized presentation of trait data. Column headers described below (see “Guide to the Morphological Dataset and the Data Upload Template”). [file ECE3-14-e70465-s006.csv]

associatedReferences	associatedReferencesID	acceptedNameUsage	acceptedNameUsageID	traitName	measurementType	measurementTypeID	measurementMethod	measurementRemarks	recordLevel	measurementValue	valueSummary	measurementUnit	sampleSizeValue	variance	varianceMeasure	recordNumber	catalogNumber	verbatimEventDate	eventDate	sex	lifeStage	locality	verbatimLatitude	verbatimLongitude	decimalLatitude	decimalLongitude	coordinateUncertaintyInMeters	country	stateProvince	county	habitat
Beyer, N., Gabriel, D., Kirsch, F., Schulz‐Kesting, K., Dauber, J., & Westphal, C. (2020). Functional groups of wild bees respond differently to faba bean Vicia faba L. cultivation at landscape scale. Journal of Applied Ecology, 57(12), 2499-2508.	https://doi.org/10.1111/1365-2664.13745	Megachile ericetorum Lepeletier 1841	gbif:1335321	body size	ITD	http://purl.obolibrary.org/obo/HAO_0002584	NA	NA	individual	3	single observation	mm	1	NA	NA	NA	NA	summer 2017	NA	female	adult	NA	NA	NA	NA	NA	NA	Germany	NA	NA	NA
Beyer, N., Gabriel, D., Kirsch, F., Schulz‐Kesting, K., Dauber, J., & Westphal, C. (2020). Functional groups of wild bees respond differently to faba bean Vicia faba L. cultivation at landscape scale. Journal of Applied Ecology, 57(12), 2499-2508.	https://doi.org/10.1111/1365-2664.13745	Megachile ericetorum Lepeletier 1841	gbif:1335321	body size	ITD	http://purl.obolibrary.org/obo/HAO_0002584	NA	NA	individual	3	single observation	mm	NA	NA	NA	NA	NA	summer 2017	NA	female	adult	Göttingen in Central Germany, close to the North Sea in vicinity of the city Itzehoe and in the east of Germany close to Leipzig	51°32′N; 53°55′N; 51°20′N	9°56′E; 9°30′E;12°22′E	NA	NA	NA	Germany	NA	NA	NA
Beyer, N., Gabriel, D., Kirsch, F., Schulz‐Kesting, K., Dauber, J., & Westphal, C. (2020). Functional groups of wild bees respond differently to faba bean Vicia faba L. cultivation at landscape scale. Journal of Applied Ecology, 57(12), 2499-2508.	https://doi.org/10.1111/1365-2664.13745	Megachile ericetorum Lepeletier 1841	gbif:1335321	tongue size	tongue length	http://purl.obolibrary.org/obo/HAO_0002606	NA	NA	individual	5.37	single observation	mm	NA	NA	NA	NA	NA	summer 2017	NA	female	adult	Göttingen in Central Germany, close to the North Sea in vicinity of the city Itzehoe and in the east of Germany close to Leipzig	51°32′N; 53°55′N; 51°20′N	9°56′E; 9°30′E;12°22′E	NA	NA	NA	Germany	NA	NA	NA
Beyer, N., Gabriel, D., Kirsch, F., Schulz‐Kesting, K., Dauber, J., & Westphal, C. (2020). Functional groups of wild bees respond differently to faba bean Vicia faba L. cultivation at landscape scale. Journal of Applied Ecology, 57(12), 2499-2508.	https://doi.org/10.1111/1365-2664.13745	Megachile versicolor Smith 1844	gbif:1336116	body size	ITD	http://purl.obolibrary.org/obo/HAO_0002584	NA	NA	species	3.1	mean	mm	3	NA	NA	NA	NA	summer 2017	NA	female	adult	NA	NA	NA	NA	NA	NA	Germany	NA	NA	NA
Beyer, N., Gabriel, D., Kirsch, F., Schulz‐Kesting, K., Dauber, J., & Westphal, C. (2020). Functional groups of wild bees respond differently to faba bean Vicia faba L. cultivation at landscape scale. Journal of Applied Ecology, 57(12), 2499-2508.	https://doi.org/10.1111/1365-2664.13745	Megachile versicolor Smith 1844	gbif:1336116	body size	ITD	http://purl.obolibrary.org/obo/HAO_0002584	NA	NA	species	3.1	mean	mm	3	NA	NA	NA	NA	summer 2017	NA	female	adult	Göttingen in Central Germany, close to the North Sea in vicinity of the city Itzehoe and in the east of Germany close to Leipzig	51°32′N; 53°55′N; 51°20′N	9°56′E; 9°30′E;12°22′E	NA	NA	NA	Germany	NA	NA	NA
Beyer, N., Gabriel, D., Kirsch, F., Schulz‐Kesting, K., Dauber, J., & Westphal, C. (2020). Functional groups of wild bees respond differently to faba bean Vicia faba L. cultivation at landscape scale. Journal of Applied Ecology, 57(12), 2499-2508.	https://doi.org/10.1111/1365-2664.13745	Megachile versicolor Smith 1844	gbif:1336116	tongue size	tongue length	http://purl.obolibrary.org/obo/HAO_0002606	NA	NA	species	5.54	mean	mm	3	NA	NA	NA	NA	summer 2017	NA	female	adult	Göttingen in Central Germany, close to the North Sea in vicinity of the city Itzehoe and in the east of Germany close to Leipzig	51°32′N; 53°55′N; 51°20′N	9°56′E; 9°30′E;12°22′E	NA	NA	NA	Germany	NA	NA	NA
Beyer, N., Gabriel, D., Kirsch, F., Schulz‐Kesting, K., Dauber, J., & Westphal, C. (2020). Functional groups of wild bees respond differently to faba bean Vicia faba L. cultivation at landscape scale. Journal of Applied Ecology, 57(12), 2499-2508.	https://doi.org/10.1111/1365-2664.13745	Bombus terrestris (Linnaeus 1758) / Bombus lucorum (Linnaeus 1761)	gbif:1340278	body size	ITD	http://purl.obolibrary.org/obo/HAO_0002584	NA	NA	species	3.9	mean	mm	590	NA	NA	NA	NA	summer 2017	NA	female	adult	Göttingen in Central Germany, close to the North Sea in vicinity of the city Itzehoe and in the east of Germany close to Leipzig	51°32′N; 53°55′N; 51°20′N	9°56′E; 9°30′E;12°22′E	NA	NA	NA	Germany	NA	NA	NA
Beyer, N., Gabriel, D., Kirsch, F., Schulz‐Kesting, K., Dauber, J., & Westphal, C. (2020). Functional groups of wild bees respond differently to faba bean Vicia faba L. cultivation at landscape scale. Journal of Applied Ecology, 57(12), 2499-2508.	https://doi.org/10.1111/1365-2664.13745	Bombus terrestris (Linnaeus 1758) / Bombus lucorum (Linnaeus 1761)	gbif:1340278	body size	ITD	http://purl.obolibrary.org/obo/HAO_0002584	NA	NA	species	3.9	mean	mm	590	NA	NA	NA	NA	summer 2017	NA	female	adult	NA	NA	NA	NA	NA	NA	Germany	NA	NA	NA
Beyer, N., Gabriel, D., Kirsch, F., Schulz‐Kesting, K., Dauber, J., & Westphal, C. (2020). Functional groups of wild bees respond differently to faba bean Vicia faba L. cultivation at landscape scale. Journal of Applied Ecology, 57(12), 2499-2508.	https://doi.org/10.1111/1365-2664.13745	Bombus terrestris (Linnaeus 1758) / Bombus lucorum (Linnaeus 1761)	gbif:1340278	tongue size	tongue length	http://purl.obolibrary.org/obo/HAO_0002606	NA	NA	individual	7.87	single observation	mm	NA	NA	NA	NA	NA	summer 2017	NA	female	adult	Göttingen in Central Germany, close to the North Sea in vicinity of the city Itzehoe and in the east of Germany close to Leipzig	51°32′N; 53°55′N; 51°20′N	9°56′E; 9°30′E;12°22′E	NA	NA	NA	Germany	NA	NA	NA
Beyer, N., Gabriel, D., Kirsch, F., Schulz‐Kesting, K., Dauber, J., & Westphal, C. (2020). Functional groups of wild bees respond differently to faba bean Vicia faba L. cultivation at landscape scale. Journal of Applied Ecology, 57(12), 2499-2508.	https://doi.org/10.1111/1365-2664.13745	Bombus muscorum (Linnaeus 1758)	gbif:1340286	body size	ITD	http://purl.obolibrary.org/obo/HAO_0002584	NA	NA	species	3.84	mean	mm	5	NA	NA	NA	NA	summer 2017	NA	female	adult	NA	NA	NA	NA	NA	NA	Germany	NA	NA	NA
Beyer, N., Gabriel, D., Kirsch, F., Schulz‐Kesting, K., Dauber, J., & Westphal, C. (2020). Functional groups of wild bees respond differently to faba bean Vicia faba L. cultivation at landscape scale. Journal of Applied Ecology, 57(12), 2499-2508.	https://doi.org/10.1111/1365-2664.13745	Bombus muscorum (Linnaeus 1758)	gbif:1340286	body size	ITD	http://purl.obolibrary.org/obo/HAO_0002584	NA	NA	species	3.84	mean	mm	5	NA	NA	NA	NA	summer 2017	NA	female	adult	Göttingen in Central Germany, close to the North Sea in vicinity of the city Itzehoe and in the east of Germany close to Leipzig	51°32′N; 53°55′N; 51°20′N	9°56′E; 9°30′E;12°22′E	NA	NA	NA	Germany	NA	NA	NA
Beyer, N., Gabriel, D., Kirsch, F., Schulz‐Kesting, K., Dauber, J., & Westphal, C. (2020). Functional groups of wild bees respond differently to faba bean Vicia faba L. cultivation at landscape scale. Journal of Applied Ecology, 57(12), 2499-2508.	https://doi.org/10.1111/1365-2664.13745	Bombus muscorum (Linnaeus 1758)	gbif:1340286	tongue size	tongue length	http://purl.obolibrary.org/obo/HAO_0002606	NA	NA	species	7.75	mean	mm	2	NA	NA	NA	NA	summer 2017	NA	female	adult	Göttingen in Central Germany, close to the North Sea in vicinity of the city Itzehoe and in the east of Germany close to Leipzig	51°32′N; 53°55′N; 51°20′N	9°56′E; 9°30′E;12°22′E	NA	NA	NA	Germany	NA	NA	NA
Beyer, N., Gabriel, D., Kirsch, F., Schulz‐Kesting, K., Dauber, J., & Westphal, C. (2020). Functional groups of wild bees respond differently to faba bean Vicia faba L. cultivation at landscape scale. Journal of Applied Ecology, 57(12), 2499-2508.	https://doi.org/10.1111/1365-2664.13745	Bombus lapidarius (Linnaeus 1758)	gbif:1340301	body size	ITD	http://purl.obolibrary.org/obo/HAO_0002584	NA	NA	species	3.7	mean	mm	216	NA	NA	NA	NA	summer 2017	NA	female	adult	NA	NA	NA	NA	NA	NA	Germany	NA	NA	NA
Beyer, N., Gabriel, D., Kirsch, F., Schulz‐Kesting, K., Dauber, J., & Westphal, C. (2020). Functional groups of wild bees respond differently to faba bean Vicia faba L. cultivation at landscape scale. Journal of Applied Ecology, 57(12), 2499-2508.	https://doi.org/10.1111/1365-2664.13745	Bombus lapidarius (Linnaeus 1758)	gbif:1340301	body size	ITD	http://purl.obolibrary.org/obo/HAO_0002584	NA	NA	species	3.7	mean	mm	216	NA	NA	NA	NA	summer 2017	NA	female	adult	Göttingen in Central Germany, close to the North Sea in vicinity of the city Itzehoe and in the east of Germany close to Leipzig	51°32′N; 53°55′N; 51°20′N	9°56′E; 9°30′E;12°22′E	NA	NA	NA	Germany	NA	NA	NA
Beyer, N., Gabriel, D., Kirsch, F., Schulz‐Kesting, K., Dauber, J., & Westphal, C. (2020). Functional groups of wild bees respond differently to faba bean Vicia faba L. cultivation at landscape scale. Journal of Applied Ecology, 57(12), 2499-2508.	https://doi.org/10.1111/1365-2664.13745	Bombus lapidarius (Linnaeus 1758)	gbif:1340301	tongue size	tongue length	http://purl.obolibrary.org/obo/HAO_0002606	NA	NA	species	7.48	mean	mm	9	NA	NA	NA	NA	summer 2017	NA	female	adult	Göttingen in Central Germany, close to the North Sea in vicinity of the city Itzehoe and in the east of Germany close to Leipzig	51°32′N; 53°55′N; 51°20′N	9°56′E; 9°30′E;12°22′E	NA	NA	NA	Germany	NA	NA	NA
Beyer, N., Gabriel, D., Kirsch, F., Schulz‐Kesting, K., Dauber, J., & Westphal, C. (2020). Functional groups of wild bees respond differently to faba bean Vicia faba L. cultivation at landscape scale. Journal of Applied Ecology, 57(12), 2499-2508.	https://doi.org/10.1111/1365-2664.13745	Bombus pratorum (Linnaeus 1761)	gbif:1340305	body size	ITD	http://purl.obolibrary.org/obo/HAO_0002584	NA	NA	species	3.6	mean	mm	21	NA	NA	NA	NA	summer 2017	NA	female	adult	NA	NA	NA	NA	NA	NA	Germany	NA	NA	NA
Beyer, N., Gabriel, D., Kirsch, F., Schulz‐Kesting, K., Dauber, J., & Westphal, C. (2020). Functional groups of wild bees respond differently to faba bean Vicia faba L. cultivation at landscape scale. Journal of Applied Ecology, 57(12), 2499-2508.	https://doi.org/10.1111/1365-2664.13745	Bombus pratorum (Linnaeus 1761)	gbif:1340305	body size	ITD	http://purl.obolibrary.org/obo/HAO_0002584	NA	NA	species	3.6	mean	mm	21	NA	NA	NA	NA	summer 2017	NA	female	adult	Göttingen in Central Germany, close to the North Sea in vicinity of the city Itzehoe and in the east of Germany close to Leipzig	51°32′N; 53°55′N; 51°20′N	9°56′E; 9°30′E;12°22′E	NA	NA	NA	Germany	NA	NA	NA
Beyer, N., Gabriel, D., Kirsch, F., Schulz‐Kesting, K., Dauber, J., & Westphal, C. (2020). Functional groups of wild bees respond differently to faba bean Vicia faba L. cultivation at landscape scale. Journal of Applied Ecology, 57(12), 2499-2508.	https://doi.org/10.1111/1365-2664.13745	Bombus pratorum (Linnaeus 1761)	gbif:1340305	tongue size	tongue length	http://purl.obolibrary.org/obo/HAO_0002606	NA	NA	species	7.29	mean	mm	590	NA	NA	NA	NA	summer 2017	NA	female	adult	Göttingen in Central Germany, close to the North Sea in vicinity of the city Itzehoe and in the east of Germany close to Leipzig	51°32′N; 53°55′N; 51°20′N	9°56′E; 9°30′E;12°22′E	NA	NA	NA	Germany	NA	NA	NA
Beyer, N., Gabriel, D., Kirsch, F., Schulz‐Kesting, K., Dauber, J., & Westphal, C. (2020). Functional groups of wild bees respond differently to faba bean Vicia faba L. cultivation at landscape scale. Journal of Applied Ecology, 57(12), 2499-2508.	https://doi.org/10.1111/1365-2664.13745	Bombus sylvarum (Linnaeus 1761)	gbif:1340342	body size	ITD	http://purl.obolibrary.org/obo/HAO_0002584	NA	NA	species	3.2	mean	mm	21	NA	NA	NA	NA	summer 2017	NA	female	adult	NA	NA	NA	NA	NA	NA	Germany	NA	NA	NA
Beyer, N., Gabriel, D., Kirsch, F., Schulz‐Kesting, K., Dauber, J., & Westphal, C. (2020). Functional groups of wild bees respond differently to faba bean Vicia faba L. cultivation at landscape scale. Journal of Applied Ecology, 57(12), 2499-2508.	https://doi.org/10.1111/1365-2664.13745	Bombus sylvarum (Linnaeus 1761)	gbif:1340342	body size	ITD	http://purl.obolibrary.org/obo/HAO_0002584	NA	NA	species	3.2	mean	mm	21	NA	NA	NA	NA	summer 2017	NA	female	adult	Göttingen in Central Germany, close to the North Sea in vicinity of the city Itzehoe and in the east of Germany close to Leipzig	51°32′N; 53°55′N; 51°20′N	9°56′E; 9°30′E;12°22′E	NA	NA	NA	Germany	NA	NA	NA
Beyer, N., Gabriel, D., Kirsch, F., Schulz‐Kesting, K., Dauber, J., & Westphal, C. (2020). Functional groups of wild bees respond differently to faba bean Vicia faba L. cultivation at landscape scale. Journal of Applied Ecology, 57(12), 2499-2508.	https://doi.org/10.1111/1365-2664.13745	Bombus sylvarum (Linnaeus 1761)	gbif:1340342	tongue size	tongue length	http://purl.obolibrary.org/obo/HAO_0002606	NA	NA	species	6.51	mean	mm	2	NA	NA	NA	NA	summer 2017	NA	female	adult	Göttingen in Central Germany, close to the North Sea in vicinity of the city Itzehoe and in the east of Germany close to Leipzig	51°32′N; 53°55′N; 51°20′N	9°56′E; 9°30′E;12°22′E	NA	NA	NA	Germany	NA	NA	NA
Beyer, N., Gabriel, D., Kirsch, F., Schulz‐Kesting, K., Dauber, J., & Westphal, C. (2020). Functional groups of wild bees respond differently to faba bean Vicia faba L. cultivation at landscape scale. Journal of Applied Ecology, 57(12), 2499-2508.	https://doi.org/10.1111/1365-2664.13745	Bombus pascuorum (Scopoli 1763)	gbif:1340405	body size	ITD	http://purl.obolibrary.org/obo/HAO_0002584	NA	NA	species	4.02	mean	mm	423	NA	NA	NA	NA	summer 2017	NA	female	adult	NA	NA	NA	NA	NA	NA	Germany	NA	NA	NA
Beyer, N., Gabriel, D., Kirsch, F., Schulz‐Kesting, K., Dauber, J., & Westphal, C. (2020). Functional groups of wild bees respond differently to faba bean Vicia faba L. cultivation at landscape scale. Journal of Applied Ecology, 57(12), 2499-2508.	https://doi.org/10.1111/1365-2664.13745	Bombus pascuorum (Scopoli 1763)	gbif:1340405	body size	ITD	http://purl.obolibrary.org/obo/HAO_0002584	NA	NA	species	4.02	mean	mm	423	NA	NA	NA	NA	summer 2017	NA	female	adult	Göttingen in Central Germany, close to the North Sea in vicinity of the city Itzehoe and in the east of Germany close to Leipzig	51°32′N; 53°55′N; 51°20′N	9°56′E; 9°30′E;12°22′E	NA	NA	NA	Germany	NA	NA	NA
Beyer, N., Gabriel, D., Kirsch, F., Schulz‐Kesting, K., Dauber, J., & Westphal, C. (2020). Functional groups of wild bees respond differently to faba bean Vicia faba L. cultivation at landscape scale. Journal of Applied Ecology, 57(12), 2499-2508.	https://doi.org/10.1111/1365-2664.13745	Bombus pascuorum (Scopoli 1763)	gbif:1340405	tongue size	tongue length	http://purl.obolibrary.org/obo/HAO_0002606	NA	NA	species	8.1	mean	mm	21	NA	NA	NA	NA	summer 2017	NA	female	adult	Göttingen in Central Germany, close to the North Sea in vicinity of the city Itzehoe and in the east of Germany close to Leipzig	51°32′N; 53°55′N; 51°20′N	9°56′E; 9°30′E;12°22′E	NA	NA	NA	Germany	NA	NA	NA
Beyer, N., Gabriel, D., Kirsch, F., Schulz‐Kesting, K., Dauber, J., & Westphal, C. (2020). Functional groups of wild bees respond differently to faba bean Vicia faba L. cultivation at landscape scale. Journal of Applied Ecology, 57(12), 2499-2508.	https://doi.org/10.1111/1365-2664.13745	Bombus subterraneus (Linnaeus 1758)	gbif:1340422	body size	ITD	http://purl.obolibrary.org/obo/HAO_0002584	NA	NA	species	4	mean	mm	2	NA	NA	NA	NA	summer 2017	NA	female	adult	NA	NA	NA	NA	NA	NA	Germany	NA	NA	NA
Beyer, N., Gabriel, D., Kirsch, F., Schulz‐Kesting, K., Dauber, J., & Westphal, C. (2020). Functional groups of wild bees respond differently to faba bean Vicia faba L. cultivation at landscape scale. Journal of Applied Ecology, 57(12), 2499-2508.	https://doi.org/10.1111/1365-2664.13745	Bombus subterraneus (Linnaeus 1758)	gbif:1340422	body size	ITD	http://purl.obolibrary.org/obo/HAO_0002584	NA	NA	species	4	mean	mm	2	NA	NA	NA	NA	summer 2017	NA	female	adult	Göttingen in Central Germany, close to the North Sea in vicinity of the city Itzehoe and in the east of Germany close to Leipzig	51°32′N; 53°55′N; 51°20′N	9°56′E; 9°30′E;12°22′E	NA	NA	NA	Germany	NA	NA	NA
Beyer, N., Gabriel, D., Kirsch, F., Schulz‐Kesting, K., Dauber, J., & Westphal, C. (2020). Functional groups of wild bees respond differently to faba bean Vicia faba L. cultivation at landscape scale. Journal of Applied Ecology, 57(12), 2499-2508.	https://doi.org/10.1111/1365-2664.13745	Bombus subterraneus (Linnaeus 1758)	gbif:1340422	tongue size	tongue length	http://purl.obolibrary.org/obo/HAO_0002606	NA	NA	species	8.06	mean	mm	2	NA	NA	NA	NA	summer 2017	NA	female	adult	Göttingen in Central Germany, close to the North Sea in vicinity of the city Itzehoe and in the east of Germany close to Leipzig	51°32′N; 53°55′N; 51°20′N	9°56′E; 9°30′E;12°22′E	NA	NA	NA	Germany	NA	NA	NA
Beyer, N., Gabriel, D., Kirsch, F., Schulz‐Kesting, K., Dauber, J., & Westphal, C. (2020). Functional groups of wild bees respond differently to faba bean Vicia faba L. cultivation at landscape scale. Journal of Applied Ecology, 57(12), 2499-2508.	https://doi.org/10.1111/1365-2664.13745	Bombus hypnorum (Linnaeus 1758)	gbif:1340513	body size	ITD	http://purl.obolibrary.org/obo/HAO_0002584	NA	NA	species	3.64	mean	mm	3	NA	NA	NA	NA	summer 2017	NA	female	adult	NA	NA	NA	NA	NA	NA	Germany	NA	NA	NA
Beyer, N., Gabriel, D., Kirsch, F., Schulz‐Kesting, K., Dauber, J., & Westphal, C. (2020). Functional groups of wild bees respond differently to faba bean Vicia faba L. cultivation at landscape scale. Journal of Applied Ecology, 57(12), 2499-2508.	https://doi.org/10.1111/1365-2664.13745	Bombus hypnorum (Linnaeus 1758)	gbif:1340513	body size	ITD	http://purl.obolibrary.org/obo/HAO_0002584	NA	NA	species	3.64	mean	mm	3	NA	NA	NA	NA	summer 2017	NA	female	adult	Göttingen in Central Germany, close to the North Sea in vicinity of the city Itzehoe and in the east of Germany close to Leipzig	51°32′N; 53°55′N; 51°20′N	9°56′E; 9°30′E;12°22′E	NA	NA	NA	Germany	NA	NA	NA
Beyer, N., Gabriel, D., Kirsch, F., Schulz‐Kesting, K., Dauber, J., & Westphal, C. (2020). Functional groups of wild bees respond differently to faba bean Vicia faba L. cultivation at landscape scale. Journal of Applied Ecology, 57(12), 2499-2508.	https://doi.org/10.1111/1365-2664.13745	Bombus hypnorum (Linnaeus 1758)	gbif:1340513	tongue size	tongue length	http://purl.obolibrary.org/obo/HAO_0002606	NA	NA	species	7.36	mean	mm	21	NA	NA	NA	NA	summer 2017	NA	female	adult	Göttingen in Central Germany, close to the North Sea in vicinity of the city Itzehoe and in the east of Germany close to Leipzig	51°32′N; 53°55′N; 51°20′N	9°56′E; 9°30′E;12°22′E	NA	NA	NA	Germany	NA	NA	NA
Beyer, N., Gabriel, D., Kirsch, F., Schulz‐Kesting, K., Dauber, J., & Westphal, C. (2020). Functional groups of wild bees respond differently to faba bean Vicia faba L. cultivation at landscape scale. Journal of Applied Ecology, 57(12), 2499-2508.	https://doi.org/10.1111/1365-2664.13745	Bombus ruderarius (Müller 1765)	gbif:1340533	body size	ITD	http://purl.obolibrary.org/obo/HAO_0002584	NA	NA	species	3.42	mean	mm	9	NA	NA	NA	NA	summer 2017	NA	female	adult	NA	NA	NA	NA	NA	NA	Germany	NA	NA	NA
Beyer, N., Gabriel, D., Kirsch, F., Schulz‐Kesting, K., Dauber, J., & Westphal, C. (2020). Functional groups of wild bees respond differently to faba bean Vicia faba L. cultivation at landscape scale. Journal of Applied Ecology, 57(12), 2499-2508.	https://doi.org/10.1111/1365-2664.13745	Bombus ruderarius (Müller 1765)	gbif:1340533	body size	ITD	http://purl.obolibrary.org/obo/HAO_0002584	NA	NA	species	3.42	mean	mm	9	NA	NA	NA	NA	summer 2017	NA	female	adult	Göttingen in Central Germany, close to the North Sea in vicinity of the city Itzehoe and in the east of Germany close to Leipzig	51°32′N; 53°55′N; 51°20′N	9°56′E; 9°30′E;12°22′E	NA	NA	NA	Germany	NA	NA	NA
Beyer, N., Gabriel, D., Kirsch, F., Schulz‐Kesting, K., Dauber, J., & Westphal, C. (2020). Functional groups of wild bees respond differently to faba bean Vicia faba L. cultivation at landscape scale. Journal of Applied Ecology, 57(12), 2499-2508.	https://doi.org/10.1111/1365-2664.13745	Bombus ruderarius (Müller 1765)	gbif:1340533	tongue size	tongue length	http://purl.obolibrary.org/obo/HAO_0002606	NA	NA	species	6.93	mean	mm	2	NA	NA	NA	NA	summer 2017	NA	female	adult	Göttingen in Central Germany, close to the North Sea in vicinity of the city Itzehoe and in the east of Germany close to Leipzig	51°32′N; 53°55′N; 51°20′N	9°56′E; 9°30′E;12°22′E	NA	NA	NA	Germany	NA	NA	NA
Beyer, N., Gabriel, D., Kirsch, F., Schulz‐Kesting, K., Dauber, J., & Westphal, C. (2020). Functional groups of wild bees respond differently to faba bean Vicia faba L. cultivation at landscape scale. Journal of Applied Ecology, 57(12), 2499-2508.	https://doi.org/10.1111/1365-2664.13745	Bombus hortorum (Linnaeus 1761)	gbif:1340542	body size	ITD	http://purl.obolibrary.org/obo/HAO_0002584	NA	NA	species	4.2	mean	mm	46	NA	NA	NA	NA	summer 2017	NA	female	adult	NA	NA	NA	NA	NA	NA	Germany	NA	NA	NA
Beyer, N., Gabriel, D., Kirsch, F., Schulz‐Kesting, K., Dauber, J., & Westphal, C. (2020). Functional groups of wild bees respond differently to faba bean Vicia faba L. cultivation at landscape scale. Journal of Applied Ecology, 57(12), 2499-2508.	https://doi.org/10.1111/1365-2664.13745	Bombus hortorum (Linnaeus 1761)	gbif:1340542	body size	ITD	http://purl.obolibrary.org/obo/HAO_0002584	NA	NA	species	4.2	mean	mm	46	NA	NA	NA	NA	summer 2017	NA	female	adult	Göttingen in Central Germany, close to the North Sea in vicinity of the city Itzehoe and in the east of Germany close to Leipzig	51°32′N; 53°55′N; 51°20′N	9°56′E; 9°30′E;12°22′E	NA	NA	NA	Germany	NA	NA	NA
Beyer, N., Gabriel, D., Kirsch, F., Schulz‐Kesting, K., Dauber, J., & Westphal, C. (2020). Functional groups of wild bees respond differently to faba bean Vicia faba L. cultivation at landscape scale. Journal of Applied Ecology, 57(12), 2499-2508.	https://doi.org/10.1111/1365-2664.13745	Bombus hortorum (Linnaeus 1761)	gbif:1340542	tongue size	tongue length	http://purl.obolibrary.org/obo/HAO_0002606	NA	NA	species	8.45	mean	mm	423	NA	NA	NA	NA	summer 2017	NA	female	adult	Göttingen in Central Germany, close to the North Sea in vicinity of the city Itzehoe and in the east of Germany close to Leipzig	51°32′N; 53°55′N; 51°20′N	9°56′E; 9°30′E;12°22′E	NA	NA	NA	Germany	NA	NA	NA
Beyer, N., Gabriel, D., Kirsch, F., Schulz‐Kesting, K., Dauber, J., & Westphal, C. (2020). Functional groups of wild bees respond differently to faba bean Vicia faba L. cultivation at landscape scale. Journal of Applied Ecology, 57(12), 2499-2508.	https://doi.org/10.1111/1365-2664.13745	Eucera longicornis Linnaeus 1758	gbif:1340884	body size	ITD	http://purl.obolibrary.org/obo/HAO_0002584	NA	NA	species	3.6	mean	mm	2	NA	NA	NA	NA	summer 2017	NA	female	adult	NA	NA	NA	NA	NA	NA	Germany	NA	NA	NA
Beyer, N., Gabriel, D., Kirsch, F., Schulz‐Kesting, K., Dauber, J., & Westphal, C. (2020). Functional groups of wild bees respond differently to faba bean Vicia faba L. cultivation at landscape scale. Journal of Applied Ecology, 57(12), 2499-2508.	https://doi.org/10.1111/1365-2664.13745	Eucera longicornis Linnaeus 1758	gbif:1340884	body size	ITD	http://purl.obolibrary.org/obo/HAO_0002584	NA	NA	species	3.6	mean	mm	2	NA	NA	NA	NA	summer 2017	NA	female	adult	Göttingen in Central Germany, close to the North Sea in vicinity of the city Itzehoe and in the east of Germany close to Leipzig	51°32′N; 53°55′N; 51°20′N	9°56′E; 9°30′E;12°22′E	NA	NA	NA	Germany	NA	NA	NA
Beyer, N., Gabriel, D., Kirsch, F., Schulz‐Kesting, K., Dauber, J., & Westphal, C. (2020). Functional groups of wild bees respond differently to faba bean Vicia faba L. cultivation at landscape scale. Journal of Applied Ecology, 57(12), 2499-2508.	https://doi.org/10.1111/1365-2664.13745	Eucera longicornis Linnaeus 1758	gbif:1340884	tongue size	tongue length	http://purl.obolibrary.org/obo/HAO_0002606	NA	NA	species	7.29	mean	mm	4	NA	NA	NA	NA	summer 2017	NA	female	adult	Göttingen in Central Germany, close to the North Sea in vicinity of the city Itzehoe and in the east of Germany close to Leipzig	51°32′N; 53°55′N; 51°20′N	9°56′E; 9°30′E;12°22′E	NA	NA	NA	Germany	NA	NA	NA
Beyer, N., Gabriel, D., Kirsch, F., Schulz‐Kesting, K., Dauber, J., & Westphal, C. (2020). Functional groups of wild bees respond differently to faba bean Vicia faba L. cultivation at landscape scale. Journal of Applied Ecology, 57(12), 2499-2508.	https://doi.org/10.1111/1365-2664.13745	Eucera nigrescens Perez 1879	gbif:1340969	body size	ITD	http://purl.obolibrary.org/obo/HAO_0002584	NA	NA	species	3.45	mean	mm	2	NA	NA	NA	NA	summer 2017	NA	female	adult	NA	NA	NA	NA	NA	NA	Germany	NA	NA	NA
Beyer, N., Gabriel, D., Kirsch, F., Schulz‐Kesting, K., Dauber, J., & Westphal, C. (2020). Functional groups of wild bees respond differently to faba bean Vicia faba L. cultivation at landscape scale. Journal of Applied Ecology, 57(12), 2499-2508.	https://doi.org/10.1111/1365-2664.13745	Eucera nigrescens Perez 1879	gbif:1340969	body size	ITD	http://purl.obolibrary.org/obo/HAO_0002584	NA	NA	species	3.45	mean	mm	2	NA	NA	NA	NA	summer 2017	NA	female	adult	Göttingen in Central Germany, close to the North Sea in vicinity of the city Itzehoe and in the east of Germany close to Leipzig	51°32′N; 53°55′N; 51°20′N	9°56′E; 9°30′E;12°22′E	NA	NA	NA	Germany	NA	NA	NA
Beyer, N., Gabriel, D., Kirsch, F., Schulz‐Kesting, K., Dauber, J., & Westphal, C. (2020). Functional groups of wild bees respond differently to faba bean Vicia faba L. cultivation at landscape scale. Journal of Applied Ecology, 57(12), 2499-2508.	https://doi.org/10.1111/1365-2664.13745	Eucera nigrescens Perez 1879	gbif:1340969	tongue size	tongue length	http://purl.obolibrary.org/obo/HAO_0002606	NA	NA	species	6.99	mean	mm	23	NA	NA	NA	NA	summer 2017	NA	female	adult	Göttingen in Central Germany, close to the North Sea in vicinity of the city Itzehoe and in the east of Germany close to Leipzig	51°32′N; 53°55′N; 51°20′N	9°56′E; 9°30′E;12°22′E	NA	NA	NA	Germany	NA	NA	NA
Beyer, N., Gabriel, D., Kirsch, F., Schulz‐Kesting, K., Dauber, J., & Westphal, C. (2020). Functional groups of wild bees respond differently to faba bean Vicia faba L. cultivation at landscape scale. Journal of Applied Ecology, 57(12), 2499-2508.	https://doi.org/10.1111/1365-2664.13745	Dasypoda hirtipes (Fabricius 1793)	gbif:1345858	body size	ITD	http://purl.obolibrary.org/obo/HAO_0002584	NA	NA	species	2.9	mean	mm	2	NA	NA	NA	NA	summer 2017	NA	female	adult	NA	NA	NA	NA	NA	NA	Germany	NA	NA	NA
Beyer, N., Gabriel, D., Kirsch, F., Schulz‐Kesting, K., Dauber, J., & Westphal, C. (2020). Functional groups of wild bees respond differently to faba bean Vicia faba L. cultivation at landscape scale. Journal of Applied Ecology, 57(12), 2499-2508.	https://doi.org/10.1111/1365-2664.13745	Dasypoda hirtipes (Fabricius 1793)	gbif:1345858	body size	ITD	http://purl.obolibrary.org/obo/HAO_0002584	NA	NA	species	2.9	mean	mm	2	NA	NA	NA	NA	summer 2017	NA	female	adult	Göttingen in Central Germany, close to the North Sea in vicinity of the city Itzehoe and in the east of Germany close to Leipzig	51°32′N; 53°55′N; 51°20′N	9°56′E; 9°30′E;12°22′E	NA	NA	NA	Germany	NA	NA	NA
Beyer, N., Gabriel, D., Kirsch, F., Schulz‐Kesting, K., Dauber, J., & Westphal, C. (2020). Functional groups of wild bees respond differently to faba bean Vicia faba L. cultivation at landscape scale. Journal of Applied Ecology, 57(12), 2499-2508.	https://doi.org/10.1111/1365-2664.13745	Hylaeus confusus Nylander 1853	gbif:1349755	body size	ITD	http://purl.obolibrary.org/obo/HAO_0002584	NA	NA	species	1.47	mean	mm	2	NA	NA	NA	NA	summer 2017	NA	female	adult	NA	NA	NA	NA	NA	NA	Germany	NA	NA	NA
Beyer, N., Gabriel, D., Kirsch, F., Schulz‐Kesting, K., Dauber, J., & Westphal, C. (2020). Functional groups of wild bees respond differently to faba bean Vicia faba L. cultivation at landscape scale. Journal of Applied Ecology, 57(12), 2499-2508.	https://doi.org/10.1111/1365-2664.13745	Hylaeus confusus Nylander 1853	gbif:1349755	body size	ITD	http://purl.obolibrary.org/obo/HAO_0002584	NA	NA	species	1.47	mean	mm	2	NA	NA	NA	NA	summer 2017	NA	female	adult	Göttingen in Central Germany, close to the North Sea in vicinity of the city Itzehoe and in the east of Germany close to Leipzig	51°32′N; 53°55′N; 51°20′N	9°56′E; 9°30′E;12°22′E	NA	NA	NA	Germany	NA	NA	NA
Beyer, N., Gabriel, D., Kirsch, F., Schulz‐Kesting, K., Dauber, J., & Westphal, C. (2020). Functional groups of wild bees respond differently to faba bean Vicia faba L. cultivation at landscape scale. Journal of Applied Ecology, 57(12), 2499-2508.	https://doi.org/10.1111/1365-2664.13745	Hylaeus confusus Nylander 1853	gbif:1349755	tongue size	tongue length	http://purl.obolibrary.org/obo/HAO_0002606	NA	NA	species	1.24	mean	mm	2	NA	NA	NA	NA	summer 2017	NA	female	adult	Göttingen in Central Germany, close to the North Sea in vicinity of the city Itzehoe and in the east of Germany close to Leipzig	51°32′N; 53°55′N; 51°20′N	9°56′E; 9°30′E;12°22′E	NA	NA	NA	Germany	NA	NA	NA
Beyer, N., Gabriel, D., Kirsch, F., Schulz‐Kesting, K., Dauber, J., & Westphal, C. (2020). Functional groups of wild bees respond differently to faba bean Vicia faba L. cultivation at landscape scale. Journal of Applied Ecology, 57(12), 2499-2508.	https://doi.org/10.1111/1365-2664.13745	Hylaeus communis Nylander 1852	gbif:1349795	body size	ITD	http://purl.obolibrary.org/obo/HAO_0002584	NA	NA	species	1.28	mean	mm	5	NA	NA	NA	NA	summer 2017	NA	female	adult	NA	NA	NA	NA	NA	NA	Germany	NA	NA	NA
Beyer, N., Gabriel, D., Kirsch, F., Schulz‐Kesting, K., Dauber, J., & Westphal, C. (2020). Functional groups of wild bees respond differently to faba bean Vicia faba L. cultivation at landscape scale. Journal of Applied Ecology, 57(12), 2499-2508.	https://doi.org/10.1111/1365-2664.13745	Hylaeus communis Nylander 1852	gbif:1349795	body size	ITD	http://purl.obolibrary.org/obo/HAO_0002584	NA	NA	species	1.28	mean	mm	5	NA	NA	NA	NA	summer 2017	NA	female	adult	Göttingen in Central Germany, close to the North Sea in vicinity of the city Itzehoe and in the east of Germany close to Leipzig	51°32′N; 53°55′N; 51°20′N	9°56′E; 9°30′E;12°22′E	NA	NA	NA	Germany	NA	NA	NA
Beyer, N., Gabriel, D., Kirsch, F., Schulz‐Kesting, K., Dauber, J., & Westphal, C. (2020). Functional groups of wild bees respond differently to faba bean Vicia faba L. cultivation at landscape scale. Journal of Applied Ecology, 57(12), 2499-2508.	https://doi.org/10.1111/1365-2664.13745	Hylaeus communis Nylander 1852	gbif:1349795	tongue size	tongue length	http://purl.obolibrary.org/obo/HAO_0002606	NA	NA	species	1.09	mean	mm	16	NA	NA	NA	NA	summer 2017	NA	female	adult	Göttingen in Central Germany, close to the North Sea in vicinity of the city Itzehoe and in the east of Germany close to Leipzig	51°32′N; 53°55′N; 51°20′N	9°56′E; 9°30′E;12°22′E	NA	NA	NA	Germany	NA	NA	NA
Beyer, N., Gabriel, D., Kirsch, F., Schulz‐Kesting, K., Dauber, J., & Westphal, C. (2020). Functional groups of wild bees respond differently to faba bean Vicia faba L. cultivation at landscape scale. Journal of Applied Ecology, 57(12), 2499-2508.	https://doi.org/10.1111/1365-2664.13745	Hylaeus gredleri Förster 1871	gbif:1350025	body size	ITD	http://purl.obolibrary.org/obo/HAO_0002584	NA	NA	individual	0.95	single observation	mm	1	NA	NA	NA	NA	summer 2017	NA	female	adult	NA	NA	NA	NA	NA	NA	Germany	NA	NA	NA
Beyer, N., Gabriel, D., Kirsch, F., Schulz‐Kesting, K., Dauber, J., & Westphal, C. (2020). Functional groups of wild bees respond differently to faba bean Vicia faba L. cultivation at landscape scale. Journal of Applied Ecology, 57(12), 2499-2508.	https://doi.org/10.1111/1365-2664.13745	Hylaeus gredleri Förster 1871	gbif:1350025	body size	ITD	http://purl.obolibrary.org/obo/HAO_0002584	NA	NA	individual	0.95	single observation	mm	NA	NA	NA	NA	NA	summer 2017	NA	female	adult	Göttingen in Central Germany, close to the North Sea in vicinity of the city Itzehoe and in the east of Germany close to Leipzig	51°32′N; 53°55′N; 51°20′N	9°56′E; 9°30′E;12°22′E	NA	NA	NA	Germany	NA	NA	NA
Beyer, N., Gabriel, D., Kirsch, F., Schulz‐Kesting, K., Dauber, J., & Westphal, C. (2020). Functional groups of wild bees respond differently to faba bean Vicia faba L. cultivation at landscape scale. Journal of Applied Ecology, 57(12), 2499-2508.	https://doi.org/10.1111/1365-2664.13745	Hylaeus gredleri Förster 1871	gbif:1350025	tongue size	tongue length	http://purl.obolibrary.org/obo/HAO_0002606	NA	NA	species	0.82	mean	mm	2	NA	NA	NA	NA	summer 2017	NA	female	adult	Göttingen in Central Germany, close to the North Sea in vicinity of the city Itzehoe and in the east of Germany close to Leipzig	51°32′N; 53°55′N; 51°20′N	9°56′E; 9°30′E;12°22′E	NA	NA	NA	Germany	NA	NA	NA
Beyer, N., Gabriel, D., Kirsch, F., Schulz‐Kesting, K., Dauber, J., & Westphal, C. (2020). Functional groups of wild bees respond differently to faba bean Vicia faba L. cultivation at landscape scale. Journal of Applied Ecology, 57(12), 2499-2508.	https://doi.org/10.1111/1365-2664.13745	Halictus subauratus (Rossi 1792)	gbif:1353234	body size	ITD	http://purl.obolibrary.org/obo/HAO_0002584	NA	NA	species	1.6	mean	mm	4	NA	NA	NA	NA	summer 2017	NA	female	adult	NA	NA	NA	NA	NA	NA	Germany	NA	NA	NA
Beyer, N., Gabriel, D., Kirsch, F., Schulz‐Kesting, K., Dauber, J., & Westphal, C. (2020). Functional groups of wild bees respond differently to faba bean Vicia faba L. cultivation at landscape scale. Journal of Applied Ecology, 57(12), 2499-2508.	https://doi.org/10.1111/1365-2664.13745	Halictus subauratus (Rossi 1792)	gbif:1353234	body size	ITD	http://purl.obolibrary.org/obo/HAO_0002584	NA	NA	species	1.6	mean	mm	4	NA	NA	NA	NA	summer 2017	NA	female	adult	Göttingen in Central Germany, close to the North Sea in vicinity of the city Itzehoe and in the east of Germany close to Leipzig	51°32′N; 53°55′N; 51°20′N	9°56′E; 9°30′E;12°22′E	NA	NA	NA	Germany	NA	NA	NA
Beyer, N., Gabriel, D., Kirsch, F., Schulz‐Kesting, K., Dauber, J., & Westphal, C. (2020). Functional groups of wild bees respond differently to faba bean Vicia faba L. cultivation at landscape scale. Journal of Applied Ecology, 57(12), 2499-2508.	https://doi.org/10.1111/1365-2664.13745	Halictus subauratus (Rossi 1792)	gbif:1353234	tongue size	tongue length	http://purl.obolibrary.org/obo/HAO_0002606	NA	NA	species	2.17	mean	mm	4	NA	NA	NA	NA	summer 2017	NA	female	adult	Göttingen in Central Germany, close to the North Sea in vicinity of the city Itzehoe and in the east of Germany close to Leipzig	51°32′N; 53°55′N; 51°20′N	9°56′E; 9°30′E;12°22′E	NA	NA	NA	Germany	NA	NA	NA
Beyer, N., Gabriel, D., Kirsch, F., Schulz‐Kesting, K., Dauber, J., & Westphal, C. (2020). Functional groups of wild bees respond differently to faba bean Vicia faba L. cultivation at landscape scale. Journal of Applied Ecology, 57(12), 2499-2508.	https://doi.org/10.1111/1365-2664.13745	Halictus quadricinctus (Fabricius 1776)	gbif:1353236	body size	ITD	http://purl.obolibrary.org/obo/HAO_0002584	NA	NA	individual	2.9	single observation	mm	1	NA	NA	NA	NA	summer 2017	NA	female	adult	NA	NA	NA	NA	NA	NA	Germany	NA	NA	NA
Beyer, N., Gabriel, D., Kirsch, F., Schulz‐Kesting, K., Dauber, J., & Westphal, C. (2020). Functional groups of wild bees respond differently to faba bean Vicia faba L. cultivation at landscape scale. Journal of Applied Ecology, 57(12), 2499-2508.	https://doi.org/10.1111/1365-2664.13745	Halictus quadricinctus (Fabricius 1776)	gbif:1353236	body size	ITD	http://purl.obolibrary.org/obo/HAO_0002584	NA	NA	individual	2.9	single observation	mm	NA	NA	NA	NA	NA	summer 2017	NA	female	adult	Göttingen in Central Germany, close to the North Sea in vicinity of the city Itzehoe and in the east of Germany close to Leipzig	51°32′N; 53°55′N; 51°20′N	9°56′E; 9°30′E;12°22′E	NA	NA	NA	Germany	NA	NA	NA
Beyer, N., Gabriel, D., Kirsch, F., Schulz‐Kesting, K., Dauber, J., & Westphal, C. (2020). Functional groups of wild bees respond differently to faba bean Vicia faba L. cultivation at landscape scale. Journal of Applied Ecology, 57(12), 2499-2508.	https://doi.org/10.1111/1365-2664.13745	Halictus quadricinctus (Fabricius 1776)	gbif:1353236	tongue size	tongue length	http://purl.obolibrary.org/obo/HAO_0002606	NA	NA	individual	3.84	single observation	mm	NA	NA	NA	NA	NA	summer 2017	NA	female	adult	Göttingen in Central Germany, close to the North Sea in vicinity of the city Itzehoe and in the east of Germany close to Leipzig	51°32′N; 53°55′N; 51°20′N	9°56′E; 9°30′E;12°22′E	NA	NA	NA	Germany	NA	NA	NA
Beyer, N., Gabriel, D., Kirsch, F., Schulz‐Kesting, K., Dauber, J., & Westphal, C. (2020). Functional groups of wild bees respond differently to faba bean Vicia faba L. cultivation at landscape scale. Journal of Applied Ecology, 57(12), 2499-2508.	https://doi.org/10.1111/1365-2664.13745	Halictus tumulorum (Linnaeus 1758)	gbif:1353289	body size	ITD	http://purl.obolibrary.org/obo/HAO_0002584	NA	NA	species	1.42	mean	mm	23	NA	NA	NA	NA	summer 2017	NA	female	adult	NA	NA	NA	NA	NA	NA	Germany	NA	NA	NA
Beyer, N., Gabriel, D., Kirsch, F., Schulz‐Kesting, K., Dauber, J., & Westphal, C. (2020). Functional groups of wild bees respond differently to faba bean Vicia faba L. cultivation at landscape scale. Journal of Applied Ecology, 57(12), 2499-2508.	https://doi.org/10.1111/1365-2664.13745	Halictus tumulorum (Linnaeus 1758)	gbif:1353289	body size	ITD	http://purl.obolibrary.org/obo/HAO_0002584	NA	NA	species	1.42	mean	mm	23	NA	NA	NA	NA	summer 2017	NA	female	adult	Göttingen in Central Germany, close to the North Sea in vicinity of the city Itzehoe and in the east of Germany close to Leipzig	51°32′N; 53°55′N; 51°20′N	9°56′E; 9°30′E;12°22′E	NA	NA	NA	Germany	NA	NA	NA
Beyer, N., Gabriel, D., Kirsch, F., Schulz‐Kesting, K., Dauber, J., & Westphal, C. (2020). Functional groups of wild bees respond differently to faba bean Vicia faba L. cultivation at landscape scale. Journal of Applied Ecology, 57(12), 2499-2508.	https://doi.org/10.1111/1365-2664.13745	Halictus tumulorum (Linnaeus 1758)	gbif:1353289	tongue size	tongue length	http://purl.obolibrary.org/obo/HAO_0002606	NA	NA	species	1.93	mean	mm	2	NA	NA	NA	NA	summer 2017	NA	female	adult	Göttingen in Central Germany, close to the North Sea in vicinity of the city Itzehoe and in the east of Germany close to Leipzig	51°32′N; 53°55′N; 51°20′N	9°56′E; 9°30′E;12°22′E	NA	NA	NA	Germany	NA	NA	NA
Beyer, N., Gabriel, D., Kirsch, F., Schulz‐Kesting, K., Dauber, J., & Westphal, C. (2020). Functional groups of wild bees respond differently to faba bean Vicia faba L. cultivation at landscape scale. Journal of Applied Ecology, 57(12), 2499-2508.	https://doi.org/10.1111/1365-2664.13745	Halictus simplex Blüthgen 1923	gbif:1353310	body size	ITD	http://purl.obolibrary.org/obo/HAO_0002584	NA	NA	species	1.94	mean	mm	15	NA	NA	NA	NA	summer 2017	NA	female	adult	NA	NA	NA	NA	NA	NA	Germany	NA	NA	NA
Beyer, N., Gabriel, D., Kirsch, F., Schulz‐Kesting, K., Dauber, J., & Westphal, C. (2020). Functional groups of wild bees respond differently to faba bean Vicia faba L. cultivation at landscape scale. Journal of Applied Ecology, 57(12), 2499-2508.	https://doi.org/10.1111/1365-2664.13745	Halictus simplex Blüthgen 1923	gbif:1353310	body size	ITD	http://purl.obolibrary.org/obo/HAO_0002584	NA	NA	species	1.94	mean	mm	15	NA	NA	NA	NA	summer 2017	NA	female	adult	Göttingen in Central Germany, close to the North Sea in vicinity of the city Itzehoe and in the east of Germany close to Leipzig	51°32′N; 53°55′N; 51°20′N	9°56′E; 9°30′E;12°22′E	NA	NA	NA	Germany	NA	NA	NA
Beyer, N., Gabriel, D., Kirsch, F., Schulz‐Kesting, K., Dauber, J., & Westphal, C. (2020). Functional groups of wild bees respond differently to faba bean Vicia faba L. cultivation at landscape scale. Journal of Applied Ecology, 57(12), 2499-2508.	https://doi.org/10.1111/1365-2664.13745	Halictus simplex Blüthgen 1923	gbif:1353310	tongue size	tongue length	http://purl.obolibrary.org/obo/HAO_0002606	NA	NA	individual	2.61	single observation	mm	NA	NA	NA	NA	NA	summer 2017	NA	female	adult	Göttingen in Central Germany, close to the North Sea in vicinity of the city Itzehoe and in the east of Germany close to Leipzig	51°32′N; 53°55′N; 51°20′N	9°56′E; 9°30′E;12°22′E	NA	NA	NA	Germany	NA	NA	NA
Beyer, N., Gabriel, D., Kirsch, F., Schulz‐Kesting, K., Dauber, J., & Westphal, C. (2020). Functional groups of wild bees respond differently to faba bean Vicia faba L. cultivation at landscape scale. Journal of Applied Ecology, 57(12), 2499-2508.	https://doi.org/10.1111/1365-2664.13745	Halictus maculatus Smith 1848	gbif:1353364	body size	ITD	http://purl.obolibrary.org/obo/HAO_0002584	NA	NA	species	1.5	mean	mm	2	NA	NA	NA	NA	summer 2017	NA	female	adult	NA	NA	NA	NA	NA	NA	Germany	NA	NA	NA
Beyer, N., Gabriel, D., Kirsch, F., Schulz‐Kesting, K., Dauber, J., & Westphal, C. (2020). Functional groups of wild bees respond differently to faba bean Vicia faba L. cultivation at landscape scale. Journal of Applied Ecology, 57(12), 2499-2508.	https://doi.org/10.1111/1365-2664.13745	Halictus maculatus Smith 1848	gbif:1353364	body size	ITD	http://purl.obolibrary.org/obo/HAO_0002584	NA	NA	species	1.5	mean	mm	2	NA	NA	NA	NA	summer 2017	NA	female	adult	Göttingen in Central Germany, close to the North Sea in vicinity of the city Itzehoe and in the east of Germany close to Leipzig	51°32′N; 53°55′N; 51°20′N	9°56′E; 9°30′E;12°22′E	NA	NA	NA	Germany	NA	NA	NA
Beyer, N., Gabriel, D., Kirsch, F., Schulz‐Kesting, K., Dauber, J., & Westphal, C. (2020). Functional groups of wild bees respond differently to faba bean Vicia faba L. cultivation at landscape scale. Journal of Applied Ecology, 57(12), 2499-2508.	https://doi.org/10.1111/1365-2664.13745	Halictus maculatus Smith 1848	gbif:1353364	tongue size	tongue length	http://purl.obolibrary.org/obo/HAO_0002606	NA	NA	species	2.04	mean	mm	2	NA	NA	NA	NA	summer 2017	NA	female	adult	Göttingen in Central Germany, close to the North Sea in vicinity of the city Itzehoe and in the east of Germany close to Leipzig	51°32′N; 53°55′N; 51°20′N	9°56′E; 9°30′E;12°22′E	NA	NA	NA	Germany	NA	NA	NA
Beyer, N., Gabriel, D., Kirsch, F., Schulz‐Kesting, K., Dauber, J., & Westphal, C. (2020). Functional groups of wild bees respond differently to faba bean Vicia faba L. cultivation at landscape scale. Journal of Applied Ecology, 57(12), 2499-2508.	https://doi.org/10.1111/1365-2664.13745	Halictus scabiosae (Rossi 1790)	gbif:1353395	body size	ITD	http://purl.obolibrary.org/obo/HAO_0002584	NA	NA	species	2.52	mean	mm	14	NA	NA	NA	NA	summer 2017	NA	female	adult	NA	NA	NA	NA	NA	NA	Germany	NA	NA	NA
Beyer, N., Gabriel, D., Kirsch, F., Schulz‐Kesting, K., Dauber, J., & Westphal, C. (2020). Functional groups of wild bees respond differently to faba bean Vicia faba L. cultivation at landscape scale. Journal of Applied Ecology, 57(12), 2499-2508.	https://doi.org/10.1111/1365-2664.13745	Halictus scabiosae (Rossi 1790)	gbif:1353395	body size	ITD	http://purl.obolibrary.org/obo/HAO_0002584	NA	NA	species	2.52	mean	mm	14	NA	NA	NA	NA	summer 2017	NA	female	adult	Göttingen in Central Germany, close to the North Sea in vicinity of the city Itzehoe and in the east of Germany close to Leipzig	51°32′N; 53°55′N; 51°20′N	9°56′E; 9°30′E;12°22′E	NA	NA	NA	Germany	NA	NA	NA
Beyer, N., Gabriel, D., Kirsch, F., Schulz‐Kesting, K., Dauber, J., & Westphal, C. (2020). Functional groups of wild bees respond differently to faba bean Vicia faba L. cultivation at landscape scale. Journal of Applied Ecology, 57(12), 2499-2508.	https://doi.org/10.1111/1365-2664.13745	Halictus scabiosae (Rossi 1790)	gbif:1353395	tongue size	tongue length	http://purl.obolibrary.org/obo/HAO_0002606	NA	NA	species	3.35	mean	mm	52	NA	NA	NA	NA	summer 2017	NA	female	adult	Göttingen in Central Germany, close to the North Sea in vicinity of the city Itzehoe and in the east of Germany close to Leipzig	51°32′N; 53°55′N; 51°20′N	9°56′E; 9°30′E;12°22′E	NA	NA	NA	Germany	NA	NA	NA
Beyer, N., Gabriel, D., Kirsch, F., Schulz‐Kesting, K., Dauber, J., & Westphal, C. (2020). Functional groups of wild bees respond differently to faba bean Vicia faba L. cultivation at landscape scale. Journal of Applied Ecology, 57(12), 2499-2508.	https://doi.org/10.1111/1365-2664.13745	Halictus rubicundus (Christ 1791)	gbif:1353453	body size	ITD	http://purl.obolibrary.org/obo/HAO_0002584	NA	NA	species	2.12	mean	mm	11	NA	NA	NA	NA	summer 2017	NA	female	adult	NA	NA	NA	NA	NA	NA	Germany	NA	NA	NA
Beyer, N., Gabriel, D., Kirsch, F., Schulz‐Kesting, K., Dauber, J., & Westphal, C. (2020). Functional groups of wild bees respond differently to faba bean Vicia faba L. cultivation at landscape scale. Journal of Applied Ecology, 57(12), 2499-2508.	https://doi.org/10.1111/1365-2664.13745	Halictus rubicundus (Christ 1791)	gbif:1353453	body size	ITD	http://purl.obolibrary.org/obo/HAO_0002584	NA	NA	species	2.12	mean	mm	11	NA	NA	NA	NA	summer 2017	NA	female	adult	Göttingen in Central Germany, close to the North Sea in vicinity of the city Itzehoe and in the east of Germany close to Leipzig	51°32′N; 53°55′N; 51°20′N	9°56′E; 9°30′E;12°22′E	NA	NA	NA	Germany	NA	NA	NA
Beyer, N., Gabriel, D., Kirsch, F., Schulz‐Kesting, K., Dauber, J., & Westphal, C. (2020). Functional groups of wild bees respond differently to faba bean Vicia faba L. cultivation at landscape scale. Journal of Applied Ecology, 57(12), 2499-2508.	https://doi.org/10.1111/1365-2664.13745	Halictus rubicundus (Christ 1791)	gbif:1353453	tongue size	tongue length	http://purl.obolibrary.org/obo/HAO_0002606	NA	NA	species	2.84	mean	mm	3	NA	NA	NA	NA	summer 2017	NA	female	adult	Göttingen in Central Germany, close to the North Sea in vicinity of the city Itzehoe and in the east of Germany close to Leipzig	51°32′N; 53°55′N; 51°20′N	9°56′E; 9°30′E;12°22′E	NA	NA	NA	Germany	NA	NA	NA
Beyer, N., Gabriel, D., Kirsch, F., Schulz‐Kesting, K., Dauber, J., & Westphal, C. (2020). Functional groups of wild bees respond differently to faba bean Vicia faba L. cultivation at landscape scale. Journal of Applied Ecology, 57(12), 2499-2508.	https://doi.org/10.1111/1365-2664.13745	Lasioglossum nitidiusculum (Kirby 1802)	gbif:1353610	body size	ITD	http://purl.obolibrary.org/obo/HAO_0002584	NA	NA	species	1.25	mean	mm	2	NA	NA	NA	NA	summer 2017	NA	female	adult	NA	NA	NA	NA	NA	NA	Germany	NA	NA	NA
Beyer, N., Gabriel, D., Kirsch, F., Schulz‐Kesting, K., Dauber, J., & Westphal, C. (2020). Functional groups of wild bees respond differently to faba bean Vicia faba L. cultivation at landscape scale. Journal of Applied Ecology, 57(12), 2499-2508.	https://doi.org/10.1111/1365-2664.13745	Lasioglossum nitidiusculum (Kirby 1802)	gbif:1353610	body size	ITD	http://purl.obolibrary.org/obo/HAO_0002584	NA	NA	species	1.25	mean	mm	2	NA	NA	NA	NA	summer 2017	NA	female	adult	Göttingen in Central Germany, close to the North Sea in vicinity of the city Itzehoe and in the east of Germany close to Leipzig	51°32′N; 53°55′N; 51°20′N	9°56′E; 9°30′E;12°22′E	NA	NA	NA	Germany	NA	NA	NA
Beyer, N., Gabriel, D., Kirsch, F., Schulz‐Kesting, K., Dauber, J., & Westphal, C. (2020). Functional groups of wild bees respond differently to faba bean Vicia faba L. cultivation at landscape scale. Journal of Applied Ecology, 57(12), 2499-2508.	https://doi.org/10.1111/1365-2664.13745	Lasioglossum nitidiusculum (Kirby 1802)	gbif:1353610	tongue size	tongue length	http://purl.obolibrary.org/obo/HAO_0002606	NA	NA	species	1.71	mean	mm	2	NA	NA	NA	NA	summer 2017	NA	female	adult	Göttingen in Central Germany, close to the North Sea in vicinity of the city Itzehoe and in the east of Germany close to Leipzig	51°32′N; 53°55′N; 51°20′N	9°56′E; 9°30′E;12°22′E	NA	NA	NA	Germany	NA	NA	NA
Beyer, N., Gabriel, D., Kirsch, F., Schulz‐Kesting, K., Dauber, J., & Westphal, C. (2020). Functional groups of wild bees respond differently to faba bean Vicia faba L. cultivation at landscape scale. Journal of Applied Ecology, 57(12), 2499-2508.	https://doi.org/10.1111/1365-2664.13745	Lasioglossum xanthopus (Kirby 1802)	gbif:1353731	body size	ITD	http://purl.obolibrary.org/obo/HAO_0002584	NA	NA	individual	2.3	single observation	mm	1	NA	NA	NA	NA	summer 2017	NA	female	adult	NA	NA	NA	NA	NA	NA	Germany	NA	NA	NA
Beyer, N., Gabriel, D., Kirsch, F., Schulz‐Kesting, K., Dauber, J., & Westphal, C. (2020). Functional groups of wild bees respond differently to faba bean Vicia faba L. cultivation at landscape scale. Journal of Applied Ecology, 57(12), 2499-2508.	https://doi.org/10.1111/1365-2664.13745	Lasioglossum xanthopus (Kirby 1802)	gbif:1353731	body size	ITD	http://purl.obolibrary.org/obo/HAO_0002584	NA	NA	individual	2.3	single observation	mm	NA	NA	NA	NA	NA	summer 2017	NA	female	adult	Göttingen in Central Germany, close to the North Sea in vicinity of the city Itzehoe and in the east of Germany close to Leipzig	51°32′N; 53°55′N; 51°20′N	9°56′E; 9°30′E;12°22′E	NA	NA	NA	Germany	NA	NA	NA
Beyer, N., Gabriel, D., Kirsch, F., Schulz‐Kesting, K., Dauber, J., & Westphal, C. (2020). Functional groups of wild bees respond differently to faba bean Vicia faba L. cultivation at landscape scale. Journal of Applied Ecology, 57(12), 2499-2508.	https://doi.org/10.1111/1365-2664.13745	Lasioglossum xanthopus (Kirby 1802)	gbif:1353731	tongue size	tongue length	http://purl.obolibrary.org/obo/HAO_0002606	NA	NA	individual	3.07	single observation	mm	NA	NA	NA	NA	NA	summer 2017	NA	female	adult	Göttingen in Central Germany, close to the North Sea in vicinity of the city Itzehoe and in the east of Germany close to Leipzig	51°32′N; 53°55′N; 51°20′N	9°56′E; 9°30′E;12°22′E	NA	NA	NA	Germany	NA	NA	NA
Beyer, N., Gabriel, D., Kirsch, F., Schulz‐Kesting, K., Dauber, J., & Westphal, C. (2020). Functional groups of wild bees respond differently to faba bean Vicia faba L. cultivation at landscape scale. Journal of Applied Ecology, 57(12), 2499-2508.	https://doi.org/10.1111/1365-2664.13745	Lasioglossum leucozonium (Schrank 1781)	gbif:1353805	body size	ITD	http://purl.obolibrary.org/obo/HAO_0002584	NA	NA	species	1.98	mean	mm	16	NA	NA	NA	NA	summer 2017	NA	female	adult	NA	NA	NA	NA	NA	NA	Germany	NA	NA	NA
Beyer, N., Gabriel, D., Kirsch, F., Schulz‐Kesting, K., Dauber, J., & Westphal, C. (2020). Functional groups of wild bees respond differently to faba bean Vicia faba L. cultivation at landscape scale. Journal of Applied Ecology, 57(12), 2499-2508.	https://doi.org/10.1111/1365-2664.13745	Lasioglossum leucozonium (Schrank 1781)	gbif:1353805	body size	ITD	http://purl.obolibrary.org/obo/HAO_0002584	NA	NA	species	1.98	mean	mm	16	NA	NA	NA	NA	summer 2017	NA	female	adult	Göttingen in Central Germany, close to the North Sea in vicinity of the city Itzehoe and in the east of Germany close to Leipzig	51°32′N; 53°55′N; 51°20′N	9°56′E; 9°30′E;12°22′E	NA	NA	NA	Germany	NA	NA	NA
Beyer, N., Gabriel, D., Kirsch, F., Schulz‐Kesting, K., Dauber, J., & Westphal, C. (2020). Functional groups of wild bees respond differently to faba bean Vicia faba L. cultivation at landscape scale. Journal of Applied Ecology, 57(12), 2499-2508.	https://doi.org/10.1111/1365-2664.13745	Lasioglossum leucozonium (Schrank 1781)	gbif:1353805	tongue size	tongue length	http://purl.obolibrary.org/obo/HAO_0002606	NA	NA	individual	2.66	single observation	mm	NA	NA	NA	NA	NA	summer 2017	NA	female	adult	Göttingen in Central Germany, close to the North Sea in vicinity of the city Itzehoe and in the east of Germany close to Leipzig	51°32′N; 53°55′N; 51°20′N	9°56′E; 9°30′E;12°22′E	NA	NA	NA	Germany	NA	NA	NA
Beyer, N., Gabriel, D., Kirsch, F., Schulz‐Kesting, K., Dauber, J., & Westphal, C. (2020). Functional groups of wild bees respond differently to faba bean Vicia faba L. cultivation at landscape scale. Journal of Applied Ecology, 57(12), 2499-2508.	https://doi.org/10.1111/1365-2664.13745	Lasioglossum lativentre (Schenck 1853)	gbif:1354007	body size	ITD	http://purl.obolibrary.org/obo/HAO_0002584	NA	NA	species	1.5	mean	mm	2	NA	NA	NA	NA	summer 2017	NA	female	adult	NA	NA	NA	NA	NA	NA	Germany	NA	NA	NA
Beyer, N., Gabriel, D., Kirsch, F., Schulz‐Kesting, K., Dauber, J., & Westphal, C. (2020). Functional groups of wild bees respond differently to faba bean Vicia faba L. cultivation at landscape scale. Journal of Applied Ecology, 57(12), 2499-2508.	https://doi.org/10.1111/1365-2664.13745	Lasioglossum lativentre (Schenck 1853)	gbif:1354007	body size	ITD	http://purl.obolibrary.org/obo/HAO_0002584	NA	NA	species	1.5	mean	mm	2	NA	NA	NA	NA	summer 2017	NA	female	adult	Göttingen in Central Germany, close to the North Sea in vicinity of the city Itzehoe and in the east of Germany close to Leipzig	51°32′N; 53°55′N; 51°20′N	9°56′E; 9°30′E;12°22′E	NA	NA	NA	Germany	NA	NA	NA
Beyer, N., Gabriel, D., Kirsch, F., Schulz‐Kesting, K., Dauber, J., & Westphal, C. (2020). Functional groups of wild bees respond differently to faba bean Vicia faba L. cultivation at landscape scale. Journal of Applied Ecology, 57(12), 2499-2508.	https://doi.org/10.1111/1365-2664.13745	Lasioglossum lativentre (Schenck 1853)	gbif:1354007	tongue size	tongue length	http://purl.obolibrary.org/obo/HAO_0002606	NA	NA	species	2.04	mean	mm	3	NA	NA	NA	NA	summer 2017	NA	female	adult	Göttingen in Central Germany, close to the North Sea in vicinity of the city Itzehoe and in the east of Germany close to Leipzig	51°32′N; 53°55′N; 51°20′N	9°56′E; 9°30′E;12°22′E	NA	NA	NA	Germany	NA	NA	NA
Beyer, N., Gabriel, D., Kirsch, F., Schulz‐Kesting, K., Dauber, J., & Westphal, C. (2020). Functional groups of wild bees respond differently to faba bean Vicia faba L. cultivation at landscape scale. Journal of Applied Ecology, 57(12), 2499-2508.	https://doi.org/10.1111/1365-2664.13745	Lasioglossum villosulum (Kirby 1802)	gbif:1354041	body size	ITD	http://purl.obolibrary.org/obo/HAO_0002584	NA	NA	species	1.38	mean	mm	8	NA	NA	NA	NA	summer 2017	NA	female	adult	NA	NA	NA	NA	NA	NA	Germany	NA	NA	NA
Beyer, N., Gabriel, D., Kirsch, F., Schulz‐Kesting, K., Dauber, J., & Westphal, C. (2020). Functional groups of wild bees respond differently to faba bean Vicia faba L. cultivation at landscape scale. Journal of Applied Ecology, 57(12), 2499-2508.	https://doi.org/10.1111/1365-2664.13745	Lasioglossum villosulum (Kirby 1802)	gbif:1354041	body size	ITD	http://purl.obolibrary.org/obo/HAO_0002584	NA	NA	species	1.38	mean	mm	8	NA	NA	NA	NA	summer 2017	NA	female	adult	Göttingen in Central Germany, close to the North Sea in vicinity of the city Itzehoe and in the east of Germany close to Leipzig	51°32′N; 53°55′N; 51°20′N	9°56′E; 9°30′E;12°22′E	NA	NA	NA	Germany	NA	NA	NA
Beyer, N., Gabriel, D., Kirsch, F., Schulz‐Kesting, K., Dauber, J., & Westphal, C. (2020). Functional groups of wild bees respond differently to faba bean Vicia faba L. cultivation at landscape scale. Journal of Applied Ecology, 57(12), 2499-2508.	https://doi.org/10.1111/1365-2664.13745	Lasioglossum villosulum (Kirby 1802)	gbif:1354041	tongue size	tongue length	http://purl.obolibrary.org/obo/HAO_0002606	NA	NA	species	1.88	mean	mm	8	NA	NA	NA	NA	summer 2017	NA	female	adult	Göttingen in Central Germany, close to the North Sea in vicinity of the city Itzehoe and in the east of Germany close to Leipzig	51°32′N; 53°55′N; 51°20′N	9°56′E; 9°30′E;12°22′E	NA	NA	NA	Germany	NA	NA	NA
Beyer, N., Gabriel, D., Kirsch, F., Schulz‐Kesting, K., Dauber, J., & Westphal, C. (2020). Functional groups of wild bees respond differently to faba bean Vicia faba L. cultivation at landscape scale. Journal of Applied Ecology, 57(12), 2499-2508.	https://doi.org/10.1111/1365-2664.13745	Lasioglossum laticeps (Schenck 1868)	gbif:1354102	body size	ITD	http://purl.obolibrary.org/obo/HAO_0002584	NA	NA	species	1.5	mean	mm	4	NA	NA	NA	NA	summer 2017	NA	female	adult	NA	NA	NA	NA	NA	NA	Germany	NA	NA	NA
Beyer, N., Gabriel, D., Kirsch, F., Schulz‐Kesting, K., Dauber, J., & Westphal, C. (2020). Functional groups of wild bees respond differently to faba bean Vicia faba L. cultivation at landscape scale. Journal of Applied Ecology, 57(12), 2499-2508.	https://doi.org/10.1111/1365-2664.13745	Lasioglossum laticeps (Schenck 1868)	gbif:1354102	body size	ITD	http://purl.obolibrary.org/obo/HAO_0002584	NA	NA	species	1.5	mean	mm	4	NA	NA	NA	NA	summer 2017	NA	female	adult	Göttingen in Central Germany, close to the North Sea in vicinity of the city Itzehoe and in the east of Germany close to Leipzig	51°32′N; 53°55′N; 51°20′N	9°56′E; 9°30′E;12°22′E	NA	NA	NA	Germany	NA	NA	NA
Beyer, N., Gabriel, D., Kirsch, F., Schulz‐Kesting, K., Dauber, J., & Westphal, C. (2020). Functional groups of wild bees respond differently to faba bean Vicia faba L. cultivation at landscape scale. Journal of Applied Ecology, 57(12), 2499-2508.	https://doi.org/10.1111/1365-2664.13745	Lasioglossum laticeps (Schenck 1868)	gbif:1354102	tongue size	tongue length	http://purl.obolibrary.org/obo/HAO_0002606	NA	NA	individual	2.04	single observation	mm	NA	NA	NA	NA	NA	summer 2017	NA	female	adult	Göttingen in Central Germany, close to the North Sea in vicinity of the city Itzehoe and in the east of Germany close to Leipzig	51°32′N; 53°55′N; 51°20′N	9°56′E; 9°30′E;12°22′E	NA	NA	NA	Germany	NA	NA	NA
Beyer, N., Gabriel, D., Kirsch, F., Schulz‐Kesting, K., Dauber, J., & Westphal, C. (2020). Functional groups of wild bees respond differently to faba bean Vicia faba L. cultivation at landscape scale. Journal of Applied Ecology, 57(12), 2499-2508.	https://doi.org/10.1111/1365-2664.13745	Lasioglossum morio (Fabricius 1793)	gbif:1354206	body size	ITD	http://purl.obolibrary.org/obo/HAO_0002584	NA	NA	species	1.03	mean	mm	2	NA	NA	NA	NA	summer 2017	NA	female	adult	NA	NA	NA	NA	NA	NA	Germany	NA	NA	NA
Beyer, N., Gabriel, D., Kirsch, F., Schulz‐Kesting, K., Dauber, J., & Westphal, C. (2020). Functional groups of wild bees respond differently to faba bean Vicia faba L. cultivation at landscape scale. Journal of Applied Ecology, 57(12), 2499-2508.	https://doi.org/10.1111/1365-2664.13745	Lasioglossum morio (Fabricius 1793)	gbif:1354206	body size	ITD	http://purl.obolibrary.org/obo/HAO_0002584	NA	NA	species	1.03	mean	mm	2	NA	NA	NA	NA	summer 2017	NA	female	adult	Göttingen in Central Germany, close to the North Sea in vicinity of the city Itzehoe and in the east of Germany close to Leipzig	51°32′N; 53°55′N; 51°20′N	9°56′E; 9°30′E;12°22′E	NA	NA	NA	Germany	NA	NA	NA
Beyer, N., Gabriel, D., Kirsch, F., Schulz‐Kesting, K., Dauber, J., & Westphal, C. (2020). Functional groups of wild bees respond differently to faba bean Vicia faba L. cultivation at landscape scale. Journal of Applied Ecology, 57(12), 2499-2508.	https://doi.org/10.1111/1365-2664.13745	Lasioglossum morio (Fabricius 1793)	gbif:1354206	tongue size	tongue length	http://purl.obolibrary.org/obo/HAO_0002606	NA	NA	species	1.42	mean	mm	2	NA	NA	NA	NA	summer 2017	NA	female	adult	Göttingen in Central Germany, close to the North Sea in vicinity of the city Itzehoe and in the east of Germany close to Leipzig	51°32′N; 53°55′N; 51°20′N	9°56′E; 9°30′E;12°22′E	NA	NA	NA	Germany	NA	NA	NA
Beyer, N., Gabriel, D., Kirsch, F., Schulz‐Kesting, K., Dauber, J., & Westphal, C. (2020). Functional groups of wild bees respond differently to faba bean Vicia faba L. cultivation at landscape scale. Journal of Applied Ecology, 57(12), 2499-2508.	https://doi.org/10.1111/1365-2664.13745	Lasioglossum pauxillum (Schenck 1853)	gbif:1354263	body size	ITD	http://purl.obolibrary.org/obo/HAO_0002584	NA	NA	species	1.12	mean	mm	120	NA	NA	NA	NA	summer 2017	NA	female	adult	NA	NA	NA	NA	NA	NA	Germany	NA	NA	NA
Beyer, N., Gabriel, D., Kirsch, F., Schulz‐Kesting, K., Dauber, J., & Westphal, C. (2020). Functional groups of wild bees respond differently to faba bean Vicia faba L. cultivation at landscape scale. Journal of Applied Ecology, 57(12), 2499-2508.	https://doi.org/10.1111/1365-2664.13745	Lasioglossum pauxillum (Schenck 1853)	gbif:1354263	body size	ITD	http://purl.obolibrary.org/obo/HAO_0002584	NA	NA	species	1.12	mean	mm	120	NA	NA	NA	NA	summer 2017	NA	female	adult	Göttingen in Central Germany, close to the North Sea in vicinity of the city Itzehoe and in the east of Germany close to Leipzig	51°32′N; 53°55′N; 51°20′N	9°56′E; 9°30′E;12°22′E	NA	NA	NA	Germany	NA	NA	NA
Beyer, N., Gabriel, D., Kirsch, F., Schulz‐Kesting, K., Dauber, J., & Westphal, C. (2020). Functional groups of wild bees respond differently to faba bean Vicia faba L. cultivation at landscape scale. Journal of Applied Ecology, 57(12), 2499-2508.	https://doi.org/10.1111/1365-2664.13745	Lasioglossum pauxillum (Schenck 1853)	gbif:1354263	tongue size	tongue length	http://purl.obolibrary.org/obo/HAO_0002606	NA	NA	species	1.54	mean	mm	120	NA	NA	NA	NA	summer 2017	NA	female	adult	Göttingen in Central Germany, close to the North Sea in vicinity of the city Itzehoe and in the east of Germany close to Leipzig	51°32′N; 53°55′N; 51°20′N	9°56′E; 9°30′E;12°22′E	NA	NA	NA	Germany	NA	NA	NA
Beyer, N., Gabriel, D., Kirsch, F., Schulz‐Kesting, K., Dauber, J., & Westphal, C. (2020). Functional groups of wild bees respond differently to faba bean Vicia faba L. cultivation at landscape scale. Journal of Applied Ecology, 57(12), 2499-2508.	https://doi.org/10.1111/1365-2664.13745	Lasioglossum calceatum (Scopoli 1763)	gbif:1354476	body size	ITD	http://purl.obolibrary.org/obo/HAO_0002584	NA	NA	species	1.74	mean	mm	52	NA	NA	NA	NA	summer 2017	NA	female	adult	NA	NA	NA	NA	NA	NA	Germany	NA	NA	NA
Beyer, N., Gabriel, D., Kirsch, F., Schulz‐Kesting, K., Dauber, J., & Westphal, C. (2020). Functional groups of wild bees respond differently to faba bean Vicia faba L. cultivation at landscape scale. Journal of Applied Ecology, 57(12), 2499-2508.	https://doi.org/10.1111/1365-2664.13745	Lasioglossum calceatum (Scopoli 1763)	gbif:1354476	body size	ITD	http://purl.obolibrary.org/obo/HAO_0002584	NA	NA	species	1.74	mean	mm	52	NA	NA	NA	NA	summer 2017	NA	female	adult	Göttingen in Central Germany, close to the North Sea in vicinity of the city Itzehoe and in the east of Germany close to Leipzig	51°32′N; 53°55′N; 51°20′N	9°56′E; 9°30′E;12°22′E	NA	NA	NA	Germany	NA	NA	NA
Beyer, N., Gabriel, D., Kirsch, F., Schulz‐Kesting, K., Dauber, J., & Westphal, C. (2020). Functional groups of wild bees respond differently to faba bean Vicia faba L. cultivation at landscape scale. Journal of Applied Ecology, 57(12), 2499-2508.	https://doi.org/10.1111/1365-2664.13745	Lasioglossum calceatum (Scopoli 1763)	gbif:1354476	tongue size	tongue length	http://purl.obolibrary.org/obo/HAO_0002606	NA	NA	species	2.35	mean	mm	8	NA	NA	NA	NA	summer 2017	NA	female	adult	Göttingen in Central Germany, close to the North Sea in vicinity of the city Itzehoe and in the east of Germany close to Leipzig	51°32′N; 53°55′N; 51°20′N	9°56′E; 9°30′E;12°22′E	NA	NA	NA	Germany	NA	NA	NA
Beyer, N., Gabriel, D., Kirsch, F., Schulz‐Kesting, K., Dauber, J., & Westphal, C. (2020). Functional groups of wild bees respond differently to faba bean Vicia faba L. cultivation at landscape scale. Journal of Applied Ecology, 57(12), 2499-2508.	https://doi.org/10.1111/1365-2664.13745	Lasioglossum fulvicorne (Kirby 1802)	gbif:1354651	body size	ITD	http://purl.obolibrary.org/obo/HAO_0002584	NA	NA	individual	1.35	single observation	mm	1	NA	NA	NA	NA	summer 2017	NA	female	adult	NA	NA	NA	NA	NA	NA	Germany	NA	NA	NA
Beyer, N., Gabriel, D., Kirsch, F., Schulz‐Kesting, K., Dauber, J., & Westphal, C. (2020). Functional groups of wild bees respond differently to faba bean Vicia faba L. cultivation at landscape scale. Journal of Applied Ecology, 57(12), 2499-2508.	https://doi.org/10.1111/1365-2664.13745	Lasioglossum fulvicorne (Kirby 1802)	gbif:1354651	body size	ITD	http://purl.obolibrary.org/obo/HAO_0002584	NA	NA	individual	1.35	single observation	mm	NA	NA	NA	NA	NA	summer 2017	NA	female	adult	Göttingen in Central Germany, close to the North Sea in vicinity of the city Itzehoe and in the east of Germany close to Leipzig	51°32′N; 53°55′N; 51°20′N	9°56′E; 9°30′E;12°22′E	NA	NA	NA	Germany	NA	NA	NA
Beyer, N., Gabriel, D., Kirsch, F., Schulz‐Kesting, K., Dauber, J., & Westphal, C. (2020). Functional groups of wild bees respond differently to faba bean Vicia faba L. cultivation at landscape scale. Journal of Applied Ecology, 57(12), 2499-2508.	https://doi.org/10.1111/1365-2664.13745	Lasioglossum fulvicorne (Kirby 1802)	gbif:1354651	tongue size	tongue length	http://purl.obolibrary.org/obo/HAO_0002606	NA	NA	individual	1.84	single observation	mm	NA	NA	NA	NA	NA	summer 2017	NA	female	adult	Göttingen in Central Germany, close to the North Sea in vicinity of the city Itzehoe and in the east of Germany close to Leipzig	51°32′N; 53°55′N; 51°20′N	9°56′E; 9°30′E;12°22′E	NA	NA	NA	Germany	NA	NA	NA
Beyer, N., Gabriel, D., Kirsch, F., Schulz‐Kesting, K., Dauber, J., & Westphal, C. (2020). Functional groups of wild bees respond differently to faba bean Vicia faba L. cultivation at landscape scale. Journal of Applied Ecology, 57(12), 2499-2508.	https://doi.org/10.1111/1365-2664.13745	Lasioglossum albipes (Fabricius 1781)	gbif:1354990	body size	ITD	http://purl.obolibrary.org/obo/HAO_0002584	NA	NA	species	1.6	single observation	mm	3	NA	NA	NA	NA	summer 2017	NA	female	adult	NA	NA	NA	NA	NA	NA	Germany	NA	NA	NA
Beyer, N., Gabriel, D., Kirsch, F., Schulz‐Kesting, K., Dauber, J., & Westphal, C. (2020). Functional groups of wild bees respond differently to faba bean Vicia faba L. cultivation at landscape scale. Journal of Applied Ecology, 57(12), 2499-2508.	https://doi.org/10.1111/1365-2664.13745	Lasioglossum albipes (Fabricius 1781)	gbif:1354990	body size	ITD	http://purl.obolibrary.org/obo/HAO_0002584	NA	NA	species	1.6	mean	mm	3	NA	NA	NA	NA	summer 2017	NA	female	adult	Göttingen in Central Germany, close to the North Sea in vicinity of the city Itzehoe and in the east of Germany close to Leipzig	51°32′N; 53°55′N; 51°20′N	9°56′E; 9°30′E;12°22′E	NA	NA	NA	Germany	NA	NA	NA
Beyer, N., Gabriel, D., Kirsch, F., Schulz‐Kesting, K., Dauber, J., & Westphal, C. (2020). Functional groups of wild bees respond differently to faba bean Vicia faba L. cultivation at landscape scale. Journal of Applied Ecology, 57(12), 2499-2508.	https://doi.org/10.1111/1365-2664.13745	Lasioglossum albipes (Fabricius 1781)	gbif:1354990	tongue size	tongue length	http://purl.obolibrary.org/obo/HAO_0002606	NA	NA	species	2.17	mean	mm	120	NA	NA	NA	NA	summer 2017	NA	female	adult	Göttingen in Central Germany, close to the North Sea in vicinity of the city Itzehoe and in the east of Germany close to Leipzig	51°32′N; 53°55′N; 51°20′N	9°56′E; 9°30′E;12°22′E	NA	NA	NA	Germany	NA	NA	NA
Beyer, N., Gabriel, D., Kirsch, F., Schulz‐Kesting, K., Dauber, J., & Westphal, C. (2020). Functional groups of wild bees respond differently to faba bean Vicia faba L. cultivation at landscape scale. Journal of Applied Ecology, 57(12), 2499-2508.	https://doi.org/10.1111/1365-2664.13745	Panurgus calcaratus (Scopoli 1763)	gbif:1355949	body size	ITD	http://purl.obolibrary.org/obo/HAO_0002584	NA	NA	species	1.84	mean	mm	4	NA	NA	NA	NA	summer 2017	NA	female	adult	NA	NA	NA	NA	NA	NA	Germany	NA	NA	NA
Beyer, N., Gabriel, D., Kirsch, F., Schulz‐Kesting, K., Dauber, J., & Westphal, C. (2020). Functional groups of wild bees respond differently to faba bean Vicia faba L. cultivation at landscape scale. Journal of Applied Ecology, 57(12), 2499-2508.	https://doi.org/10.1111/1365-2664.13745	Panurgus calcaratus (Scopoli 1763)	gbif:1355949	body size	ITD	http://purl.obolibrary.org/obo/HAO_0002584	NA	NA	species	1.84	mean	mm	4	NA	NA	NA	NA	summer 2017	NA	female	adult	Göttingen in Central Germany, close to the North Sea in vicinity of the city Itzehoe and in the east of Germany close to Leipzig	51°32′N; 53°55′N; 51°20′N	9°56′E; 9°30′E;12°22′E	NA	NA	NA	Germany	NA	NA	NA
Beyer, N., Gabriel, D., Kirsch, F., Schulz‐Kesting, K., Dauber, J., & Westphal, C. (2020). Functional groups of wild bees respond differently to faba bean Vicia faba L. cultivation at landscape scale. Journal of Applied Ecology, 57(12), 2499-2508.	https://doi.org/10.1111/1365-2664.13745	Panurgus calcaratus (Scopoli 1763)	gbif:1355949	tongue size	tongue length	http://purl.obolibrary.org/obo/HAO_0002606	NA	NA	species	1.9	mean	mm	4	NA	NA	NA	NA	summer 2017	NA	female	adult	Göttingen in Central Germany, close to the North Sea in vicinity of the city Itzehoe and in the east of Germany close to Leipzig	51°32′N; 53°55′N; 51°20′N	9°56′E; 9°30′E;12°22′E	NA	NA	NA	Germany	NA	NA	NA
Beyer, N., Gabriel, D., Kirsch, F., Schulz‐Kesting, K., Dauber, J., & Westphal, C. (2020). Functional groups of wild bees respond differently to faba bean Vicia faba L. cultivation at landscape scale. Journal of Applied Ecology, 57(12), 2499-2508.	https://doi.org/10.1111/1365-2664.13745	Andrena haemorrhoa (Fabricius 1781)	gbif:1356981	body size	ITD	http://purl.obolibrary.org/obo/HAO_0002584	NA	NA	species	2.44	mean	mm	5	NA	NA	NA	NA	summer 2017	NA	female	adult	NA	NA	NA	NA	NA	NA	Germany	NA	NA	NA
Beyer, N., Gabriel, D., Kirsch, F., Schulz‐Kesting, K., Dauber, J., & Westphal, C. (2020). Functional groups of wild bees respond differently to faba bean Vicia faba L. cultivation at landscape scale. Journal of Applied Ecology, 57(12), 2499-2508.	https://doi.org/10.1111/1365-2664.13745	Andrena haemorrhoa (Fabricius 1781)	gbif:1356981	body size	ITD	http://purl.obolibrary.org/obo/HAO_0002584	NA	NA	species	2.44	mean	mm	5	NA	NA	NA	NA	summer 2017	NA	female	adult	Göttingen in Central Germany, close to the North Sea in vicinity of the city Itzehoe and in the east of Germany close to Leipzig	51°32′N; 53°55′N; 51°20′N	9°56′E; 9°30′E;12°22′E	NA	NA	NA	Germany	NA	NA	NA
Beyer, N., Gabriel, D., Kirsch, F., Schulz‐Kesting, K., Dauber, J., & Westphal, C. (2020). Functional groups of wild bees respond differently to faba bean Vicia faba L. cultivation at landscape scale. Journal of Applied Ecology, 57(12), 2499-2508.	https://doi.org/10.1111/1365-2664.13745	Andrena haemorrhoa (Fabricius 1781)	gbif:1356981	tongue size	tongue length	http://purl.obolibrary.org/obo/HAO_0002606	NA	NA	species	2.5	mean	mm	5	NA	NA	NA	NA	summer 2017	NA	female	adult	Göttingen in Central Germany, close to the North Sea in vicinity of the city Itzehoe and in the east of Germany close to Leipzig	51°32′N; 53°55′N; 51°20′N	9°56′E; 9°30′E;12°22′E	NA	NA	NA	Germany	NA	NA	NA
Beyer, N., Gabriel, D., Kirsch, F., Schulz‐Kesting, K., Dauber, J., & Westphal, C. (2020). Functional groups of wild bees respond differently to faba bean Vicia faba L. cultivation at landscape scale. Journal of Applied Ecology, 57(12), 2499-2508.	https://doi.org/10.1111/1365-2664.13745	Andrena minutuloides (Perkins 1914)	gbif:1356982	body size	ITD	http://purl.obolibrary.org/obo/HAO_0002584	NA	NA	individual	1.4	single observation	mm	NA	NA	NA	NA	NA	summer 2017	NA	female	adult	NA	NA	NA	NA	NA	NA	Germany	NA	NA	NA
Beyer, N., Gabriel, D., Kirsch, F., Schulz‐Kesting, K., Dauber, J., & Westphal, C. (2020). Functional groups of wild bees respond differently to faba bean Vicia faba L. cultivation at landscape scale. Journal of Applied Ecology, 57(12), 2499-2508.	https://doi.org/10.1111/1365-2664.13745	Andrena minutuloides Perkins 1914	gbif:1356982	body size	ITD	http://purl.obolibrary.org/obo/HAO_0002584	NA	NA	individual	1.4	single observation	mm	NA	NA	NA	NA	NA	summer 2017	NA	female	adult	Göttingen in Central Germany, close to the North Sea in vicinity of the city Itzehoe and in the east of Germany close to Leipzig	51°32′N; 53°55′N; 51°20′N	9°56′E; 9°30′E;12°22′E	NA	NA	NA	Germany	NA	NA	NA
Beyer, N., Gabriel, D., Kirsch, F., Schulz‐Kesting, K., Dauber, J., & Westphal, C. (2020). Functional groups of wild bees respond differently to faba bean Vicia faba L. cultivation at landscape scale. Journal of Applied Ecology, 57(12), 2499-2508.	https://doi.org/10.1111/1365-2664.13745	Andrena minutuloides Perkins 1914	gbif:1356982	tongue size	tongue length	http://purl.obolibrary.org/obo/HAO_0002606	NA	NA	species	1.46	mean	mm	13	NA	NA	NA	NA	summer 2017	NA	female	adult	Göttingen in Central Germany, close to the North Sea in vicinity of the city Itzehoe and in the east of Germany close to Leipzig	51°32′N; 53°55′N; 51°20′N	9°56′E; 9°30′E;12°22′E	NA	NA	NA	Germany	NA	NA	NA
Beyer, N., Gabriel, D., Kirsch, F., Schulz‐Kesting, K., Dauber, J., & Westphal, C. (2020). Functional groups of wild bees respond differently to faba bean Vicia faba L. cultivation at landscape scale. Journal of Applied Ecology, 57(12), 2499-2508.	https://doi.org/10.1111/1365-2664.13745	Andrena minutula (Kirby 1802)	gbif:1357013	body size	ITD	http://purl.obolibrary.org/obo/HAO_0002584	NA	NA	species	1.38	mean	mm	12	NA	NA	NA	NA	summer 2017	NA	female	adult	NA	NA	NA	NA	NA	NA	Germany	NA	NA	NA
Beyer, N., Gabriel, D., Kirsch, F., Schulz‐Kesting, K., Dauber, J., & Westphal, C. (2020). Functional groups of wild bees respond differently to faba bean Vicia faba L. cultivation at landscape scale. Journal of Applied Ecology, 57(12), 2499-2508.	https://doi.org/10.1111/1365-2664.13745	Andrena minutula (Kirby 1802)	gbif:1357013	body size	ITD	http://purl.obolibrary.org/obo/HAO_0002584	NA	NA	species	1.38	mean	mm	12	NA	NA	NA	NA	summer 2017	NA	female	adult	Göttingen in Central Germany, close to the North Sea in vicinity of the city Itzehoe and in the east of Germany close to Leipzig	51°32′N; 53°55′N; 51°20′N	9°56′E; 9°30′E;12°22′E	NA	NA	NA	Germany	NA	NA	NA
Beyer, N., Gabriel, D., Kirsch, F., Schulz‐Kesting, K., Dauber, J., & Westphal, C. (2020). Functional groups of wild bees respond differently to faba bean Vicia faba L. cultivation at landscape scale. Journal of Applied Ecology, 57(12), 2499-2508.	https://doi.org/10.1111/1365-2664.13745	Andrena minutula (Kirby 1802)	gbif:1357013	tongue size	tongue length	http://purl.obolibrary.org/obo/HAO_0002606	NA	NA	individual	1.44	single observation	mm	NA	NA	NA	NA	NA	summer 2017	NA	female	adult	Göttingen in Central Germany, close to the North Sea in vicinity of the city Itzehoe and in the east of Germany close to Leipzig	51°32′N; 53°55′N; 51°20′N	9°56′E; 9°30′E;12°22′E	NA	NA	NA	Germany	NA	NA	NA
Beyer, N., Gabriel, D., Kirsch, F., Schulz‐Kesting, K., Dauber, J., & Westphal, C. (2020). Functional groups of wild bees respond differently to faba bean Vicia faba L. cultivation at landscape scale. Journal of Applied Ecology, 57(12), 2499-2508.	https://doi.org/10.1111/1365-2664.13745	Andrena lathyri (Alfken 1899)	gbif:1357026	body size	ITD	http://purl.obolibrary.org/obo/HAO_0002584	NA	NA	species	2.44	mean	mm	6	NA	NA	NA	NA	summer 2017	NA	female	adult	NA	NA	NA	NA	NA	NA	Germany	NA	NA	NA
Beyer, N., Gabriel, D., Kirsch, F., Schulz‐Kesting, K., Dauber, J., & Westphal, C. (2020). Functional groups of wild bees respond differently to faba bean Vicia faba L. cultivation at landscape scale. Journal of Applied Ecology, 57(12), 2499-2508.	https://doi.org/10.1111/1365-2664.13745	Andrena lathyri Alfken 1899	gbif:1357026	body size	ITD	http://purl.obolibrary.org/obo/HAO_0002584	NA	NA	species	2.44	mean	mm	6	NA	NA	NA	NA	summer 2017	NA	female	adult	Göttingen in Central Germany, close to the North Sea in vicinity of the city Itzehoe and in the east of Germany close to Leipzig	51°32′N; 53°55′N; 51°20′N	9°56′E; 9°30′E;12°22′E	NA	NA	NA	Germany	NA	NA	NA
Beyer, N., Gabriel, D., Kirsch, F., Schulz‐Kesting, K., Dauber, J., & Westphal, C. (2020). Functional groups of wild bees respond differently to faba bean Vicia faba L. cultivation at landscape scale. Journal of Applied Ecology, 57(12), 2499-2508.	https://doi.org/10.1111/1365-2664.13745	Andrena lathyri Alfken 1899	gbif:1357026	tongue size	tongue length	http://purl.obolibrary.org/obo/HAO_0002606	NA	NA	species	2.5	mean	mm	12	NA	NA	NA	NA	summer 2017	NA	female	adult	Göttingen in Central Germany, close to the North Sea in vicinity of the city Itzehoe and in the east of Germany close to Leipzig	51°32′N; 53°55′N; 51°20′N	9°56′E; 9°30′E;12°22′E	NA	NA	NA	Germany	NA	NA	NA
Beyer, N., Gabriel, D., Kirsch, F., Schulz‐Kesting, K., Dauber, J., & Westphal, C. (2020). Functional groups of wild bees respond differently to faba bean Vicia faba L. cultivation at landscape scale. Journal of Applied Ecology, 57(12), 2499-2508.	https://doi.org/10.1111/1365-2664.13745	Andrena flavipes (Panzer 1799)	gbif:1357156	body size	ITD	http://purl.obolibrary.org/obo/HAO_0002584	NA	NA	species	2.5	mean	mm	29	NA	NA	NA	NA	summer 2017	NA	female	adult	NA	NA	NA	NA	NA	NA	Germany	NA	NA	NA
Beyer, N., Gabriel, D., Kirsch, F., Schulz‐Kesting, K., Dauber, J., & Westphal, C. (2020). Functional groups of wild bees respond differently to faba bean Vicia faba L. cultivation at landscape scale. Journal of Applied Ecology, 57(12), 2499-2508.	https://doi.org/10.1111/1365-2664.13745	Andrena flavipes Panzer 1799	gbif:1357156	body size	ITD	http://purl.obolibrary.org/obo/HAO_0002584	NA	NA	species	2.5	mean	mm	29	NA	NA	NA	NA	summer 2017	NA	female	adult	Göttingen in Central Germany, close to the North Sea in vicinity of the city Itzehoe and in the east of Germany close to Leipzig	51°32′N; 53°55′N; 51°20′N	9°56′E; 9°30′E;12°22′E	NA	NA	NA	Germany	NA	NA	NA
Beyer, N., Gabriel, D., Kirsch, F., Schulz‐Kesting, K., Dauber, J., & Westphal, C. (2020). Functional groups of wild bees respond differently to faba bean Vicia faba L. cultivation at landscape scale. Journal of Applied Ecology, 57(12), 2499-2508.	https://doi.org/10.1111/1365-2664.13745	Andrena flavipes Panzer 1799	gbif:1357156	tongue size	tongue length	http://purl.obolibrary.org/obo/HAO_0002606	NA	NA	species	2.55	mean	mm	29	NA	NA	NA	NA	summer 2017	NA	female	adult	Göttingen in Central Germany, close to the North Sea in vicinity of the city Itzehoe and in the east of Germany close to Leipzig	51°32′N; 53°55′N; 51°20′N	9°56′E; 9°30′E;12°22′E	NA	NA	NA	Germany	NA	NA	NA
Beyer, N., Gabriel, D., Kirsch, F., Schulz‐Kesting, K., Dauber, J., & Westphal, C. (2020). Functional groups of wild bees respond differently to faba bean Vicia faba L. cultivation at landscape scale. Journal of Applied Ecology, 57(12), 2499-2508.	https://doi.org/10.1111/1365-2664.13745	Andrena labialis (Kirby 1802)	gbif:1357222	body size	ITD	http://purl.obolibrary.org/obo/HAO_0002584	NA	NA	individual	2.8	single observation	mm	NA	NA	NA	NA	NA	summer 2017	NA	female	adult	NA	NA	NA	NA	NA	NA	Germany	NA	NA	NA
Beyer, N., Gabriel, D., Kirsch, F., Schulz‐Kesting, K., Dauber, J., & Westphal, C. (2020). Functional groups of wild bees respond differently to faba bean Vicia faba L. cultivation at landscape scale. Journal of Applied Ecology, 57(12), 2499-2508.	https://doi.org/10.1111/1365-2664.13745	Andrena labialis (Kirby 1802)	gbif:1357222	body size	ITD	http://purl.obolibrary.org/obo/HAO_0002584	NA	NA	individual	2.8	single observation	mm	NA	NA	NA	NA	NA	summer 2017	NA	female	adult	Göttingen in Central Germany, close to the North Sea in vicinity of the city Itzehoe and in the east of Germany close to Leipzig	51°32′N; 53°55′N; 51°20′N	9°56′E; 9°30′E;12°22′E	NA	NA	NA	Germany	NA	NA	NA
Beyer, N., Gabriel, D., Kirsch, F., Schulz‐Kesting, K., Dauber, J., & Westphal, C. (2020). Functional groups of wild bees respond differently to faba bean Vicia faba L. cultivation at landscape scale. Journal of Applied Ecology, 57(12), 2499-2508.	https://doi.org/10.1111/1365-2664.13745	Andrena labialis (Kirby 1802)	gbif:1357222	tongue size	tongue length	http://purl.obolibrary.org/obo/HAO_0002606	NA	NA	individual	2.85	single observation	mm	NA	NA	NA	NA	NA	summer 2017	NA	female	adult	Göttingen in Central Germany, close to the North Sea in vicinity of the city Itzehoe and in the east of Germany close to Leipzig	51°32′N; 53°55′N; 51°20′N	9°56′E; 9°30′E;12°22′E	NA	NA	NA	Germany	NA	NA	NA
Beyer, N., Gabriel, D., Kirsch, F., Schulz‐Kesting, K., Dauber, J., & Westphal, C. (2020). Functional groups of wild bees respond differently to faba bean Vicia faba L. cultivation at landscape scale. Journal of Applied Ecology, 57(12), 2499-2508.	https://doi.org/10.1111/1365-2664.13745	Andrena proxima (Kirby 1802)	gbif:1357354	body size	ITD	http://purl.obolibrary.org/obo/HAO_0002584	NA	NA	species	1.9	mean	mm	3	NA	NA	NA	NA	summer 2017	NA	female	adult	NA	NA	NA	NA	NA	NA	Germany	NA	NA	NA
Beyer, N., Gabriel, D., Kirsch, F., Schulz‐Kesting, K., Dauber, J., & Westphal, C. (2020). Functional groups of wild bees respond differently to faba bean Vicia faba L. cultivation at landscape scale. Journal of Applied Ecology, 57(12), 2499-2508.	https://doi.org/10.1111/1365-2664.13745	Andrena proxima (Kirby 1802)	gbif:1357354	body size	ITD	http://purl.obolibrary.org/obo/HAO_0002584	NA	NA	species	1.9	mean	mm	3	NA	NA	NA	NA	summer 2017	NA	female	adult	Göttingen in Central Germany, close to the North Sea in vicinity of the city Itzehoe and in the east of Germany close to Leipzig	51°32′N; 53°55′N; 51°20′N	9°56′E; 9°30′E;12°22′E	NA	NA	NA	Germany	NA	NA	NA
Beyer, N., Gabriel, D., Kirsch, F., Schulz‐Kesting, K., Dauber, J., & Westphal, C. (2020). Functional groups of wild bees respond differently to faba bean Vicia faba L. cultivation at landscape scale. Journal of Applied Ecology, 57(12), 2499-2508.	https://doi.org/10.1111/1365-2664.13745	Andrena proxima (Kirby 1802)	gbif:1357354	tongue size	tongue length	http://purl.obolibrary.org/obo/HAO_0002606	NA	NA	individual	1.96	single observation	mm	NA	NA	NA	NA	NA	summer 2017	NA	female	adult	Göttingen in Central Germany, close to the North Sea in vicinity of the city Itzehoe and in the east of Germany close to Leipzig	51°32′N; 53°55′N; 51°20′N	9°56′E; 9°30′E;12°22′E	NA	NA	NA	Germany	NA	NA	NA
Beyer, N., Gabriel, D., Kirsch, F., Schulz‐Kesting, K., Dauber, J., & Westphal, C. (2020). Functional groups of wild bees respond differently to faba bean Vicia faba L. cultivation at landscape scale. Journal of Applied Ecology, 57(12), 2499-2508.	https://doi.org/10.1111/1365-2664.13745	Andrena subopaca (Nylander 1848)	gbif:1357479	body size	ITD	http://purl.obolibrary.org/obo/HAO_0002584	NA	NA	species	1.44	mean	mm	5	NA	NA	NA	NA	summer 2017	NA	female	adult	NA	NA	NA	NA	NA	NA	Germany	NA	NA	NA
Beyer, N., Gabriel, D., Kirsch, F., Schulz‐Kesting, K., Dauber, J., & Westphal, C. (2020). Functional groups of wild bees respond differently to faba bean Vicia faba L. cultivation at landscape scale. Journal of Applied Ecology, 57(12), 2499-2508.	https://doi.org/10.1111/1365-2664.13745	Andrena subopaca Nylander 1848	gbif:1357479	body size	ITD	http://purl.obolibrary.org/obo/HAO_0002584	NA	NA	species	1.44	mean	mm	5	NA	NA	NA	NA	summer 2017	NA	female	adult	Göttingen in Central Germany, close to the North Sea in vicinity of the city Itzehoe and in the east of Germany close to Leipzig	51°32′N; 53°55′N; 51°20′N	9°56′E; 9°30′E;12°22′E	NA	NA	NA	Germany	NA	NA	NA
Beyer, N., Gabriel, D., Kirsch, F., Schulz‐Kesting, K., Dauber, J., & Westphal, C. (2020). Functional groups of wild bees respond differently to faba bean Vicia faba L. cultivation at landscape scale. Journal of Applied Ecology, 57(12), 2499-2508.	https://doi.org/10.1111/1365-2664.13745	Andrena subopaca Nylander 1848	gbif:1357479	tongue size	tongue length	http://purl.obolibrary.org/obo/HAO_0002606	NA	NA	species	1.5	mean	mm	46	NA	NA	NA	NA	summer 2017	NA	female	adult	Göttingen in Central Germany, close to the North Sea in vicinity of the city Itzehoe and in the east of Germany close to Leipzig	51°32′N; 53°55′N; 51°20′N	9°56′E; 9°30′E;12°22′E	NA	NA	NA	Germany	NA	NA	NA
Beyer, N., Gabriel, D., Kirsch, F., Schulz‐Kesting, K., Dauber, J., & Westphal, C. (2020). Functional groups of wild bees respond differently to faba bean Vicia faba L. cultivation at landscape scale. Journal of Applied Ecology, 57(12), 2499-2508.	https://doi.org/10.1111/1365-2664.13745	Andrena nitida (Müller 1776)	gbif:1357545	body size	ITD	http://purl.obolibrary.org/obo/HAO_0002584	NA	NA	species	2.9	mean	mm	5	NA	NA	NA	NA	summer 2017	NA	female	adult	NA	NA	NA	NA	NA	NA	Germany	NA	NA	NA
Beyer, N., Gabriel, D., Kirsch, F., Schulz‐Kesting, K., Dauber, J., & Westphal, C. (2020). Functional groups of wild bees respond differently to faba bean Vicia faba L. cultivation at landscape scale. Journal of Applied Ecology, 57(12), 2499-2508.	https://doi.org/10.1111/1365-2664.13745	Andrena nitida (Müller 1776)	gbif:1357545	body size	ITD	http://purl.obolibrary.org/obo/HAO_0002584	NA	NA	species	2.9	mean	mm	5	NA	NA	NA	NA	summer 2017	NA	female	adult	Göttingen in Central Germany, close to the North Sea in vicinity of the city Itzehoe and in the east of Germany close to Leipzig	51°32′N; 53°55′N; 51°20′N	9°56′E; 9°30′E;12°22′E	NA	NA	NA	Germany	NA	NA	NA
Beyer, N., Gabriel, D., Kirsch, F., Schulz‐Kesting, K., Dauber, J., & Westphal, C. (2020). Functional groups of wild bees respond differently to faba bean Vicia faba L. cultivation at landscape scale. Journal of Applied Ecology, 57(12), 2499-2508.	https://doi.org/10.1111/1365-2664.13745	Andrena nitida (Müller 1776)	gbif:1357545	tongue size	tongue length	http://purl.obolibrary.org/obo/HAO_0002606	NA	NA	species	2.95	mean	mm	2	NA	NA	NA	NA	summer 2017	NA	female	adult	Göttingen in Central Germany, close to the North Sea in vicinity of the city Itzehoe and in the east of Germany close to Leipzig	51°32′N; 53°55′N; 51°20′N	9°56′E; 9°30′E;12°22′E	NA	NA	NA	Germany	NA	NA	NA
Beyer, N., Gabriel, D., Kirsch, F., Schulz‐Kesting, K., Dauber, J., & Westphal, C. (2020). Functional groups of wild bees respond differently to faba bean Vicia faba L. cultivation at landscape scale. Journal of Applied Ecology, 57(12), 2499-2508.	https://doi.org/10.1111/1365-2664.13745	Andrena nigroaenea (Kirby 1802)	gbif:1357665	body size	ITD	http://purl.obolibrary.org/obo/HAO_0002584	NA	NA	species	2.98	mean	mm	13	NA	NA	NA	NA	summer 2017	NA	female	adult	NA	NA	NA	NA	NA	NA	Germany	NA	NA	NA
Beyer, N., Gabriel, D., Kirsch, F., Schulz‐Kesting, K., Dauber, J., & Westphal, C. (2020). Functional groups of wild bees respond differently to faba bean Vicia faba L. cultivation at landscape scale. Journal of Applied Ecology, 57(12), 2499-2508.	https://doi.org/10.1111/1365-2664.13745	Andrena nigroaenea (Kirby 1802)	gbif:1357665	body size	ITD	http://purl.obolibrary.org/obo/HAO_0002584	NA	NA	species	2.98	mean	mm	13	NA	NA	NA	NA	summer 2017	NA	female	adult	Göttingen in Central Germany, close to the North Sea in vicinity of the city Itzehoe and in the east of Germany close to Leipzig	51°32′N; 53°55′N; 51°20′N	9°56′E; 9°30′E;12°22′E	NA	NA	NA	Germany	NA	NA	NA
Beyer, N., Gabriel, D., Kirsch, F., Schulz‐Kesting, K., Dauber, J., & Westphal, C. (2020). Functional groups of wild bees respond differently to faba bean Vicia faba L. cultivation at landscape scale. Journal of Applied Ecology, 57(12), 2499-2508.	https://doi.org/10.1111/1365-2664.13745	Andrena nigroaenea (Kirby 1802)	gbif:1357665	tongue size	tongue length	http://purl.obolibrary.org/obo/HAO_0002606	NA	NA	species	3.02	mean	mm	5	NA	NA	NA	NA	summer 2017	NA	female	adult	Göttingen in Central Germany, close to the North Sea in vicinity of the city Itzehoe and in the east of Germany close to Leipzig	51°32′N; 53°55′N; 51°20′N	9°56′E; 9°30′E;12°22′E	NA	NA	NA	Germany	NA	NA	NA
Beyer, N., Gabriel, D., Kirsch, F., Schulz‐Kesting, K., Dauber, J., & Westphal, C. (2020). Functional groups of wild bees respond differently to faba bean Vicia faba L. cultivation at landscape scale. Journal of Applied Ecology, 57(12), 2499-2508.	https://doi.org/10.1111/1365-2664.13745	Andrena dorsata (Kirby 1802)	gbif:1357872	body size	ITD	http://purl.obolibrary.org/obo/HAO_0002584	NA	NA	individual	1.9	single observation	mm	NA	NA	NA	NA	NA	summer 2017	NA	female	adult	NA	NA	NA	NA	NA	NA	Germany	NA	NA	NA
Beyer, N., Gabriel, D., Kirsch, F., Schulz‐Kesting, K., Dauber, J., & Westphal, C. (2020). Functional groups of wild bees respond differently to faba bean Vicia faba L. cultivation at landscape scale. Journal of Applied Ecology, 57(12), 2499-2508.	https://doi.org/10.1111/1365-2664.13745	Andrena dorsata (Kirby 1802)	gbif:1357872	body size	ITD	http://purl.obolibrary.org/obo/HAO_0002584	NA	NA	individual	1.9	single observation	mm	NA	NA	NA	NA	NA	summer 2017	NA	female	adult	Göttingen in Central Germany, close to the North Sea in vicinity of the city Itzehoe and in the east of Germany close to Leipzig	51°32′N; 53°55′N; 51°20′N	9°56′E; 9°30′E;12°22′E	NA	NA	NA	Germany	NA	NA	NA
Beyer, N., Gabriel, D., Kirsch, F., Schulz‐Kesting, K., Dauber, J., & Westphal, C. (2020). Functional groups of wild bees respond differently to faba bean Vicia faba L. cultivation at landscape scale. Journal of Applied Ecology, 57(12), 2499-2508.	https://doi.org/10.1111/1365-2664.13745	Andrena dorsata (Kirby 1802)	gbif:1357872	tongue size	tongue length	http://purl.obolibrary.org/obo/HAO_0002606	NA	NA	individual	1.96	single observation	mm	NA	NA	NA	NA	NA	summer 2017	NA	female	adult	Göttingen in Central Germany, close to the North Sea in vicinity of the city Itzehoe and in the east of Germany close to Leipzig	51°32′N; 53°55′N; 51°20′N	9°56′E; 9°30′E;12°22′E	NA	NA	NA	Germany	NA	NA	NA
Beyer, N., Gabriel, D., Kirsch, F., Schulz‐Kesting, K., Dauber, J., & Westphal, C. (2020). Functional groups of wild bees respond differently to faba bean Vicia faba L. cultivation at landscape scale. Journal of Applied Ecology, 57(12), 2499-2508.	https://doi.org/10.1111/1365-2664.13745	Andrena cineraria (Linnaeus 1758)	gbif:1358088	body size	ITD	http://purl.obolibrary.org/obo/HAO_0002584	NA	NA	species	2.94	mean	mm	6	NA	NA	NA	NA	summer 2017	NA	female	adult	NA	NA	NA	NA	NA	NA	Germany	NA	NA	NA
Beyer, N., Gabriel, D., Kirsch, F., Schulz‐Kesting, K., Dauber, J., & Westphal, C. (2020). Functional groups of wild bees respond differently to faba bean Vicia faba L. cultivation at landscape scale. Journal of Applied Ecology, 57(12), 2499-2508.	https://doi.org/10.1111/1365-2664.13745	Andrena cineraria (Linnaeus 1758)	gbif:1358088	body size	ITD	http://purl.obolibrary.org/obo/HAO_0002584	NA	NA	species	2.94	mean	mm	6	NA	NA	NA	NA	summer 2017	NA	female	adult	Göttingen in Central Germany, close to the North Sea in vicinity of the city Itzehoe and in the east of Germany close to Leipzig	51°32′N; 53°55′N; 51°20′N	9°56′E; 9°30′E;12°22′E	NA	NA	NA	Germany	NA	NA	NA
Beyer, N., Gabriel, D., Kirsch, F., Schulz‐Kesting, K., Dauber, J., & Westphal, C. (2020). Functional groups of wild bees respond differently to faba bean Vicia faba L. cultivation at landscape scale. Journal of Applied Ecology, 57(12), 2499-2508.	https://doi.org/10.1111/1365-2664.13745	Andrena cineraria (Linnaeus 1758)	gbif:1358088	tongue size	tongue length	http://purl.obolibrary.org/obo/HAO_0002606	NA	NA	species	2.98	mean	mm	6	NA	NA	NA	NA	summer 2017	NA	female	adult	Göttingen in Central Germany, close to the North Sea in vicinity of the city Itzehoe and in the east of Germany close to Leipzig	51°32′N; 53°55′N; 51°20′N	9°56′E; 9°30′E;12°22′E	NA	NA	NA	Germany	NA	NA	NA
Beyer, N., Gabriel, D., Kirsch, F., Schulz‐Kesting, K., Dauber, J., & Westphal, C. (2020). Functional groups of wild bees respond differently to faba bean Vicia faba L. cultivation at landscape scale. Journal of Applied Ecology, 57(12), 2499-2508.	https://doi.org/10.1111/1365-2664.13745	Andrena chrysosceles (Kirby 1802)	gbif:1358259	body size	ITD	http://purl.obolibrary.org/obo/HAO_0002584	NA	NA	individual	2.04	single observation	mm	NA	NA	NA	NA	NA	summer 2017	NA	female	adult	NA	NA	NA	NA	NA	NA	Germany	NA	NA	NA
Beyer, N., Gabriel, D., Kirsch, F., Schulz‐Kesting, K., Dauber, J., & Westphal, C. (2020). Functional groups of wild bees respond differently to faba bean Vicia faba L. cultivation at landscape scale. Journal of Applied Ecology, 57(12), 2499-2508.	https://doi.org/10.1111/1365-2664.13745	Andrena chrysosceles (Kirby 1802)	gbif:1358259	body size	ITD	http://purl.obolibrary.org/obo/HAO_0002584	NA	NA	individual	2.04	single observation	mm	NA	NA	NA	NA	NA	summer 2017	NA	female	adult	Göttingen in Central Germany, close to the North Sea in vicinity of the city Itzehoe and in the east of Germany close to Leipzig	51°32′N; 53°55′N; 51°20′N	9°56′E; 9°30′E;12°22′E	NA	NA	NA	Germany	NA	NA	NA
Beyer, N., Gabriel, D., Kirsch, F., Schulz‐Kesting, K., Dauber, J., & Westphal, C. (2020). Functional groups of wild bees respond differently to faba bean Vicia faba L. cultivation at landscape scale. Journal of Applied Ecology, 57(12), 2499-2508.	https://doi.org/10.1111/1365-2664.13745	Andrena chrysosceles (Kirby 1802)	gbif:1358259	tongue size	tongue length	http://purl.obolibrary.org/obo/HAO_0002606	NA	NA	individual	2.1	single observation	mm	NA	NA	NA	NA	NA	summer 2017	NA	female	adult	Göttingen in Central Germany, close to the North Sea in vicinity of the city Itzehoe and in the east of Germany close to Leipzig	51°32′N; 53°55′N; 51°20′N	9°56′E; 9°30′E;12°22′E	NA	NA	NA	Germany	NA	NA	NA
Beyer, N., Gabriel, D., Kirsch, F., Schulz‐Kesting, K., Dauber, J., & Westphal, C. (2020). Functional groups of wild bees respond differently to faba bean Vicia faba L. cultivation at landscape scale. Journal of Applied Ecology, 57(12), 2499-2508.	https://doi.org/10.1111/1365-2664.13745	Andrena gravida (Imhoff 1832)	gbif:1358314	body size	ITD	http://purl.obolibrary.org/obo/HAO_0002584	NA	NA	individual	2.9	single observation	mm	NA	NA	NA	NA	NA	summer 2017	NA	female	adult	NA	NA	NA	NA	NA	NA	Germany	NA	NA	NA
Beyer, N., Gabriel, D., Kirsch, F., Schulz‐Kesting, K., Dauber, J., & Westphal, C. (2020). Functional groups of wild bees respond differently to faba bean Vicia faba L. cultivation at landscape scale. Journal of Applied Ecology, 57(12), 2499-2508.	https://doi.org/10.1111/1365-2664.13745	Andrena gravida Imhoff 1832	gbif:1358314	body size	ITD	http://purl.obolibrary.org/obo/HAO_0002584	NA	NA	individual	2.9	single observation	mm	NA	NA	NA	NA	NA	summer 2017	NA	female	adult	Göttingen in Central Germany, close to the North Sea in vicinity of the city Itzehoe and in the east of Germany close to Leipzig	51°32′N; 53°55′N; 51°20′N	9°56′E; 9°30′E;12°22′E	NA	NA	NA	Germany	NA	NA	NA
Beyer, N., Gabriel, D., Kirsch, F., Schulz‐Kesting, K., Dauber, J., & Westphal, C. (2020). Functional groups of wild bees respond differently to faba bean Vicia faba L. cultivation at landscape scale. Journal of Applied Ecology, 57(12), 2499-2508.	https://doi.org/10.1111/1365-2664.13745	Andrena gravida Imhoff 1832	gbif:1358314	tongue size	tongue length	http://purl.obolibrary.org/obo/HAO_0002606	NA	NA	individual	2.95	single observation	mm	NA	NA	NA	NA	NA	summer 2017	NA	female	adult	Göttingen in Central Germany, close to the North Sea in vicinity of the city Itzehoe and in the east of Germany close to Leipzig	51°32′N; 53°55′N; 51°20′N	9°56′E; 9°30′E;12°22′E	NA	NA	NA	Germany	NA	NA	NA
Beyer, N., Gabriel, D., Kirsch, F., Schulz‐Kesting, K., Dauber, J., & Westphal, C. (2020). Functional groups of wild bees respond differently to faba bean Vicia faba L. cultivation at landscape scale. Journal of Applied Ecology, 57(12), 2499-2508.	https://doi.org/10.1111/1365-2664.13745	Andrena ovatula (Kirby 1802)	gbif:1358376	body size	ITD	http://purl.obolibrary.org/obo/HAO_0002584	NA	NA	species	2.2	mean	mm	2	NA	NA	NA	NA	summer 2017	NA	female	adult	NA	NA	NA	NA	NA	NA	Germany	NA	NA	NA
Beyer, N., Gabriel, D., Kirsch, F., Schulz‐Kesting, K., Dauber, J., & Westphal, C. (2020). Functional groups of wild bees respond differently to faba bean Vicia faba L. cultivation at landscape scale. Journal of Applied Ecology, 57(12), 2499-2508.	https://doi.org/10.1111/1365-2664.13745	Andrena ovatula (Kirby 1802)	gbif:1358376	body size	ITD	http://purl.obolibrary.org/obo/HAO_0002584	NA	NA	species	2.2	mean	mm	2	NA	NA	NA	NA	summer 2017	NA	female	adult	Göttingen in Central Germany, close to the North Sea in vicinity of the city Itzehoe and in the east of Germany close to Leipzig	51°32′N; 53°55′N; 51°20′N	9°56′E; 9°30′E;12°22′E	NA	NA	NA	Germany	NA	NA	NA
Beyer, N., Gabriel, D., Kirsch, F., Schulz‐Kesting, K., Dauber, J., & Westphal, C. (2020). Functional groups of wild bees respond differently to faba bean Vicia faba L. cultivation at landscape scale. Journal of Applied Ecology, 57(12), 2499-2508.	https://doi.org/10.1111/1365-2664.13745	Andrena ovatula (Kirby 1802)	gbif:1358376	tongue size	tongue length	http://purl.obolibrary.org/obo/HAO_0002606	NA	NA	species	2.26	mean	mm	3	NA	NA	NA	NA	summer 2017	NA	female	adult	Göttingen in Central Germany, close to the North Sea in vicinity of the city Itzehoe and in the east of Germany close to Leipzig	51°32′N; 53°55′N; 51°20′N	9°56′E; 9°30′E;12°22′E	NA	NA	NA	Germany	NA	NA	NA
Beyer, N., Gabriel, D., Kirsch, F., Schulz‐Kesting, K., Dauber, J., & Westphal, C. (2020). Functional groups of wild bees respond differently to faba bean Vicia faba L. cultivation at landscape scale. Journal of Applied Ecology, 57(12), 2499-2508.	https://doi.org/10.1111/1365-2664.13745	Osmia bicolor (Schrank 1781)	gbif:5039228	body size	ITD	http://purl.obolibrary.org/obo/HAO_0002584	NA	NA	individual	2.8	single observation	mm	1	NA	NA	NA	NA	summer 2017	NA	female	adult	NA	NA	NA	NA	NA	NA	Germany	NA	NA	NA
Beyer, N., Gabriel, D., Kirsch, F., Schulz‐Kesting, K., Dauber, J., & Westphal, C. (2020). Functional groups of wild bees respond differently to faba bean Vicia faba L. cultivation at landscape scale. Journal of Applied Ecology, 57(12), 2499-2508.	https://doi.org/10.1111/1365-2664.13745	Osmia bicolor (Schrank 1781)	gbif:5039228	body size	ITD	http://purl.obolibrary.org/obo/HAO_0002584	NA	NA	individual	2.8	single observation	mm	NA	NA	NA	NA	NA	summer 2017	NA	female	adult	Göttingen in Central Germany, close to the North Sea in vicinity of the city Itzehoe and in the east of Germany close to Leipzig	51°32′N; 53°55′N; 51°20′N	9°56′E; 9°30′E;12°22′E	NA	NA	NA	Germany	NA	NA	NA
Beyer, N., Gabriel, D., Kirsch, F., Schulz‐Kesting, K., Dauber, J., & Westphal, C. (2020). Functional groups of wild bees respond differently to faba bean Vicia faba L. cultivation at landscape scale. Journal of Applied Ecology, 57(12), 2499-2508.	https://doi.org/10.1111/1365-2664.13745	Osmia bicolor (Schrank 1781)	gbif:5039228	tongue size	tongue length	http://purl.obolibrary.org/obo/HAO_0002606	NA	NA	individual	5.02	single observation	mm	NA	NA	NA	NA	NA	summer 2017	NA	female	adult	Göttingen in Central Germany, close to the North Sea in vicinity of the city Itzehoe and in the east of Germany close to Leipzig	51°32′N; 53°55′N; 51°20′N	9°56′E; 9°30′E;12°22′E	NA	NA	NA	Germany	NA	NA	NA
Beyer, N., Gabriel, D., Kirsch, F., Schulz‐Kesting, K., Dauber, J., & Westphal, C. (2020). Functional groups of wild bees respond differently to faba bean Vicia faba L. cultivation at landscape scale. Journal of Applied Ecology, 57(12), 2499-2508.	https://doi.org/10.1111/1365-2664.13745	Osmia bicornis (Linnaeus 1758)	gbif:5039315	body size	ITD	http://purl.obolibrary.org/obo/HAO_0002584	NA	NA	species	3.2	mean	mm	3	NA	NA	NA	NA	summer 2017	NA	female	adult	NA	NA	NA	NA	NA	NA	Germany	NA	NA	NA
Beyer, N., Gabriel, D., Kirsch, F., Schulz‐Kesting, K., Dauber, J., & Westphal, C. (2020). Functional groups of wild bees respond differently to faba bean Vicia faba L. cultivation at landscape scale. Journal of Applied Ecology, 57(12), 2499-2508.	https://doi.org/10.1111/1365-2664.13745	Osmia bicornis (Linnaeus 1758)	gbif:5039315	body size	ITD	http://purl.obolibrary.org/obo/HAO_0002584	NA	NA	species	3.2	mean	mm	3	NA	NA	NA	NA	summer 2017	NA	female	adult	Göttingen in Central Germany, close to the North Sea in vicinity of the city Itzehoe and in the east of Germany close to Leipzig	51°32′N; 53°55′N; 51°20′N	9°56′E; 9°30′E;12°22′E	NA	NA	NA	Germany	NA	NA	NA
Beyer, N., Gabriel, D., Kirsch, F., Schulz‐Kesting, K., Dauber, J., & Westphal, C. (2020). Functional groups of wild bees respond differently to faba bean Vicia faba L. cultivation at landscape scale. Journal of Applied Ecology, 57(12), 2499-2508.	https://doi.org/10.1111/1365-2664.13745	Osmia bicornis (Linnaeus 1758)	gbif:5039315	tongue size	tongue length	http://purl.obolibrary.org/obo/HAO_0002606	NA	NA	species	5.71	mean	mm	3	NA	NA	NA	NA	summer 2017	NA	female	adult	Göttingen in Central Germany, close to the North Sea in vicinity of the city Itzehoe and in the east of Germany close to Leipzig	51°32′N; 53°55′N; 51°20′N	9°56′E; 9°30′E;12°22′E	NA	NA	NA	Germany	NA	NA	NA
Beyer, N., Gabriel, D., Kirsch, F., Schulz‐Kesting, K., Dauber, J., & Westphal, C. (2020). Functional groups of wild bees respond differently to faba bean Vicia faba L. cultivation at landscape scale. Journal of Applied Ecology, 57(12), 2499-2508.	https://doi.org/10.1111/1365-2664.13745	Melitta nigricans Alfken 1905	gbif:5040881	body size	ITD	http://purl.obolibrary.org/obo/HAO_0002584	NA	NA	species	2.7	mean	mm	3	NA	NA	NA	NA	summer 2017	NA	female	adult	NA	NA	NA	NA	NA	NA	Germany	NA	NA	NA
Beyer, N., Gabriel, D., Kirsch, F., Schulz‐Kesting, K., Dauber, J., & Westphal, C. (2020). Functional groups of wild bees respond differently to faba bean Vicia faba L. cultivation at landscape scale. Journal of Applied Ecology, 57(12), 2499-2508.	https://doi.org/10.1111/1365-2664.13745	Melitta nigricans Alfken 1905	gbif:5040881	body size	ITD	http://purl.obolibrary.org/obo/HAO_0002584	NA	NA	species	2.7	mean	mm	3	NA	NA	NA	NA	summer 2017	NA	female	adult	Göttingen in Central Germany, close to the North Sea in vicinity of the city Itzehoe and in the east of Germany close to Leipzig	51°32′N; 53°55′N; 51°20′N	9°56′E; 9°30′E;12°22′E	NA	NA	NA	Germany	NA	NA	NA
Beyer, N., Gabriel, D., Kirsch, F., Schulz‐Kesting, K., Dauber, J., & Westphal, C. (2020). Functional groups of wild bees respond differently to faba bean Vicia faba L. cultivation at landscape scale. Journal of Applied Ecology, 57(12), 2499-2508.	https://doi.org/10.1111/1365-2664.13745	Andrena scotica (Perkins 1916)	gbif:6096950	body size	ITD	http://purl.obolibrary.org/obo/HAO_0002584	NA	NA	individual	2.9	single observation	mm	NA	NA	NA	NA	NA	summer 2017	NA	female	adult	NA	NA	NA	NA	NA	NA	Germany	NA	NA	NA
Beyer, N., Gabriel, D., Kirsch, F., Schulz‐Kesting, K., Dauber, J., & Westphal, C. (2020). Functional groups of wild bees respond differently to faba bean Vicia faba L. cultivation at landscape scale. Journal of Applied Ecology, 57(12), 2499-2508.	https://doi.org/10.1111/1365-2664.13745	Andrena scotica Perkins 1916	gbif:6096950	body size	ITD	http://purl.obolibrary.org/obo/HAO_0002584	NA	NA	individual	2.9	single observation	mm	NA	NA	NA	NA	NA	summer 2017	NA	female	adult	Göttingen in Central Germany, close to the North Sea in vicinity of the city Itzehoe and in the east of Germany close to Leipzig	51°32′N; 53°55′N; 51°20′N	9°56′E; 9°30′E;12°22′E	NA	NA	NA	Germany	NA	NA	NA
Beyer, N., Gabriel, D., Kirsch, F., Schulz‐Kesting, K., Dauber, J., & Westphal, C. (2020). Functional groups of wild bees respond differently to faba bean Vicia faba L. cultivation at landscape scale. Journal of Applied Ecology, 57(12), 2499-2508.	https://doi.org/10.1111/1365-2664.13745	Andrena scotica Perkins 1916	gbif:6096950	tongue size	tongue length	http://purl.obolibrary.org/obo/HAO_0002606	NA	NA	species	2.95	mean	mm	5	NA	NA	NA	NA	summer 2017	NA	female	adult	Göttingen in Central Germany, close to the North Sea in vicinity of the city Itzehoe and in the east of Germany close to Leipzig	51°32′N; 53°55′N; 51°20′N	9°56′E; 9°30′E;12°22′E	NA	NA	NA	Germany	NA	NA	NA
Beyer, N., Gabriel, D., Kirsch, F., Schulz‐Kesting, K., Dauber, J., & Westphal, C. (2020). Functional groups of wild bees respond differently to faba bean Vicia faba L. cultivation at landscape scale. Journal of Applied Ecology, 57(12), 2499-2508.	https://doi.org/10.1111/1365-2664.13745	Osmia rapunculi (Lepeletier 1841)	gbif:9547996	body size	ITD	http://purl.obolibrary.org/obo/HAO_0002584	NA	NA	individual	1.65	single observation	mm	1	NA	NA	NA	NA	summer 2017	NA	female	adult	NA	NA	NA	NA	NA	NA	Germany	NA	NA	NA
Beyer, N., Gabriel, D., Kirsch, F., Schulz‐Kesting, K., Dauber, J., & Westphal, C. (2020). Functional groups of wild bees respond differently to faba bean Vicia faba L. cultivation at landscape scale. Journal of Applied Ecology, 57(12), 2499-2508.	https://doi.org/10.1111/1365-2664.13745	Osmia rapunculi (Lepeletier 1841)	gbif:9547996	body size	ITD	http://purl.obolibrary.org/obo/HAO_0002584	NA	NA	individual	1.65	single observation	mm	NA	NA	NA	NA	NA	summer 2017	NA	female	adult	Göttingen in Central Germany, close to the North Sea in vicinity of the city Itzehoe and in the east of Germany close to Leipzig	51°32′N; 53°55′N; 51°20′N	9°56′E; 9°30′E;12°22′E	NA	NA	NA	Germany	NA	NA	NA
Beyer, N., Gabriel, D., Kirsch, F., Schulz‐Kesting, K., Dauber, J., & Westphal, C. (2020). Functional groups of wild bees respond differently to faba bean Vicia faba L. cultivation at landscape scale. Journal of Applied Ecology, 57(12), 2499-2508.	https://doi.org/10.1111/1365-2664.13745	Osmia rapunculi (Lepeletier 1841)	gbif:9547996	tongue size	tongue length	http://purl.obolibrary.org/obo/HAO_0002606	NA	NA	individual	3.02	single observation	mm	NA	NA	NA	NA	NA	summer 2017	NA	female	adult	Göttingen in Central Germany, close to the North Sea in vicinity of the city Itzehoe and in the east of Germany close to Leipzig	51°32′N; 53°55′N; 51°20′N	9°56′E; 9°30′E;12°22′E	NA	NA	NA	Germany	NA	NA	NA
Beyer, N., Gabriel, D., Kirsch, F., Schulz‐Kesting, K., Dauber, J., & Westphal, C. (2020). Functional groups of wild bees respond differently to faba bean Vicia faba L. cultivation at landscape scale. Journal of Applied Ecology, 57(12), 2499-2508.	https://doi.org/10.1111/1365-2664.13745	Andrena fulva (Müller 1766)	gbif:9805254	body size	ITD	http://purl.obolibrary.org/obo/HAO_0002584	NA	NA	individual	2.95	single observation	mm	NA	NA	NA	NA	NA	summer 2017	NA	female	adult	NA	NA	NA	NA	NA	NA	Germany	NA	NA	NA
Beyer, N., Gabriel, D., Kirsch, F., Schulz‐Kesting, K., Dauber, J., & Westphal, C. (2020). Functional groups of wild bees respond differently to faba bean Vicia faba L. cultivation at landscape scale. Journal of Applied Ecology, 57(12), 2499-2508.	https://doi.org/10.1111/1365-2664.13745	Andrena fulva (Müller 1766)	gbif:9805254	body size	ITD	http://purl.obolibrary.org/obo/HAO_0002584	NA	NA	individual	2.95	single observation	mm	NA	NA	NA	NA	NA	summer 2017	NA	female	adult	Göttingen in Central Germany, close to the North Sea in vicinity of the city Itzehoe and in the east of Germany close to Leipzig	51°32′N; 53°55′N; 51°20′N	9°56′E; 9°30′E;12°22′E	NA	NA	NA	Germany	NA	NA	NA
Beyer, N., Gabriel, D., Kirsch, F., Schulz‐Kesting, K., Dauber, J., & Westphal, C. (2020). Functional groups of wild bees respond differently to faba bean Vicia faba L. cultivation at landscape scale. Journal of Applied Ecology, 57(12), 2499-2508.	https://doi.org/10.1111/1365-2664.13745	Andrena fulva (Müller 1766)	gbif:9805254	tongue size	tongue length	http://purl.obolibrary.org/obo/HAO_0002606	NA	NA	individual	2.99	single observation	mm	NA	NA	NA	NA	NA	summer 2017	NA	female	adult	Göttingen in Central Germany, close to the North Sea in vicinity of the city Itzehoe and in the east of Germany close to Leipzig	51°32′N; 53°55′N; 51°20′N	9°56′E; 9°30′E;12°22′E	NA	NA	NA	Germany	NA	NA	NA
Beyer, N., Kirsch, F., Gabriel, D., & Westphal, C. (2021). Identity of mass-flowering crops moderates functional trait composition of pollinator communities. Landscape Ecology, 36(9), 2657-2671.	https://doi.org/10.1111/1365-2664.13745	Chelostoma rapunculi (Lepeletier 1841)	gbif:1334493	body size	ITD	http://purl.obolibrary.org/obo/HAO_0002584	NA	NA	species	1.65	mean	mm	2	NA	NA	NA	NA	summer of 2017 and wild bee sampling was repeated three times between May and August (early summer: 22.05.–19.06., mid-summer: 22.06.–20.07., late summer: 27.07.–22.08.)	NA	NA	adult	close to Göttingen in Central Germany, close to the North Sea in vicinity of the city Itzehoe and in eastern Germany close to Leipzig	51°32´N; 53°55´N; 51°20´N	9°56´E; 9°30´E; 12°22´E	NA	NA	NA	Germany	NA	NA	NA
Beyer, N., Kirsch, F., Gabriel, D., & Westphal, C. (2021). Identity of mass-flowering crops moderates functional trait composition of pollinator communities. Landscape Ecology, 36(9), 2657-2671.	https://doi.org/10.1111/1365-2664.13745	Chelostoma florisomne (Linnaeus 1758)	gbif:1334527	body size	ITD	http://purl.obolibrary.org/obo/HAO_0002584	NA	NA	species	2.05	mean	mm	4	NA	NA	NA	NA	summer of 2017 and wild bee sampling was repeated three times between May and August (early summer: 22.05.–19.06., mid-summer: 22.06.–20.07., late summer: 27.07.–22.08.)	NA	NA	adult	close to Göttingen in Central Germany, close to the North Sea in vicinity of the city Itzehoe and in eastern Germany close to Leipzig	51°32´N; 53°55´N; 51°20´N	9°56´E; 9°30´E; 12°22´E	NA	NA	NA	Germany	NA	NA	NA
Beyer, N., Kirsch, F., Gabriel, D., & Westphal, C. (2021). Identity of mass-flowering crops moderates functional trait composition of pollinator communities. Landscape Ecology, 36(9), 2657-2671.	https://doi.org/10.1111/1365-2664.13745	Anthidium manicatum (Linnaeus 1758)	gbif:1334821	body size	ITD	http://purl.obolibrary.org/obo/HAO_0002584	NA	NA	individual	3.5	single observation	mm	NA	NA	NA	NA	NA	summer of 2017 and wild bee sampling was repeated three times between May and August (early summer: 22.05.–19.06., mid-summer: 22.06.–20.07., late summer: 27.07.–22.08.)	NA	NA	adult	close to Göttingen in Central Germany, close to the North Sea in vicinity of the city Itzehoe and in eastern Germany close to Leipzig	51°32´N; 53°55´N; 51°20´N	9°56´E; 9°30´E; 12°22´E	NA	NA	NA	Germany	NA	NA	NA
Beyer, N., Kirsch, F., Gabriel, D., & Westphal, C. (2021). Identity of mass-flowering crops moderates functional trait composition of pollinator communities. Landscape Ecology, 36(9), 2657-2671.	https://doi.org/10.1111/1365-2664.13745	Megachile centuncularis (Linnaeus 1758)	gbif:1335505	body size	ITD	http://purl.obolibrary.org/obo/HAO_0002584	NA	NA	species	3.6	mean	mm	2	NA	NA	NA	NA	summer of 2017 and wild bee sampling was repeated three times between May and August (early summer: 22.05.–19.06., mid-summer: 22.06.–20.07., late summer: 27.07.–22.08.)	NA	NA	adult	close to Göttingen in Central Germany, close to the North Sea in vicinity of the city Itzehoe and in eastern Germany close to Leipzig	51°32´N; 53°55´N; 51°20´N	9°56´E; 9°30´E; 12°22´E	NA	NA	NA	Germany	NA	NA	NA
Beyer, N., Kirsch, F., Gabriel, D., & Westphal, C. (2021). Identity of mass-flowering crops moderates functional trait composition of pollinator communities. Landscape Ecology, 36(9), 2657-2671.	https://doi.org/10.1111/1365-2664.13745	Bombus muscorum (Linnaeus 1758)	gbif:1340286	body size	ITD	http://purl.obolibrary.org/obo/HAO_0002584	NA	NA	species	3.84	mean	mm	18	NA	NA	NA	NA	summer of 2017 and wild bee sampling was repeated three times between May and August (early summer: 22.05.–19.06., mid-summer: 22.06.–20.07., late summer: 27.07.–22.08.)	NA	NA	adult	close to Göttingen in Central Germany, close to the North Sea in vicinity of the city Itzehoe and in eastern Germany close to Leipzig	51°32´N; 53°55´N; 51°20´N	9°56´E; 9°30´E; 12°22´E	NA	NA	NA	Germany	NA	NA	NA
Beyer, N., Kirsch, F., Gabriel, D., & Westphal, C. (2021). Identity of mass-flowering crops moderates functional trait composition of pollinator communities. Landscape Ecology, 36(9), 2657-2671.	https://doi.org/10.1111/1365-2664.13745	Bombus lapidarius (Linnaeus 1758)	gbif:1340301	body size	ITD	http://purl.obolibrary.org/obo/HAO_0002584	NA	NA	species	3.7	mean	mm	164	NA	NA	NA	NA	summer of 2017 and wild bee sampling was repeated three times between May and August (early summer: 22.05.–19.06., mid-summer: 22.06.–20.07., late summer: 27.07.–22.08.)	NA	NA	adult	close to Göttingen in Central Germany, close to the North Sea in vicinity of the city Itzehoe and in eastern Germany close to Leipzig	51°32´N; 53°55´N; 51°20´N	9°56´E; 9°30´E; 12°22´E	NA	NA	NA	Germany	NA	NA	NA
Beyer, N., Kirsch, F., Gabriel, D., & Westphal, C. (2021). Identity of mass-flowering crops moderates functional trait composition of pollinator communities. Landscape Ecology, 36(9), 2657-2671.	https://doi.org/10.1111/1365-2664.13745	Bombus pratorum (Linnaeus 1761)	gbif:1340305	body size	ITD	http://purl.obolibrary.org/obo/HAO_0002584	NA	NA	species	3.6	mean	mm	36	NA	NA	NA	NA	summer of 2017 and wild bee sampling was repeated three times between May and August (early summer: 22.05.–19.06., mid-summer: 22.06.–20.07., late summer: 27.07.–22.08.)	NA	NA	adult	close to Göttingen in Central Germany, close to the North Sea in vicinity of the city Itzehoe and in eastern Germany close to Leipzig	51°32´N; 53°55´N; 51°20´N	9°56´E; 9°30´E; 12°22´E	NA	NA	NA	Germany	NA	NA	NA
Beyer, N., Kirsch, F., Gabriel, D., & Westphal, C. (2021). Identity of mass-flowering crops moderates functional trait composition of pollinator communities. Landscape Ecology, 36(9), 2657-2671.	https://doi.org/10.1111/1365-2664.13745	Bombus sylvarum (Linnaeus 1761)	gbif:1340342	body size	ITD	http://purl.obolibrary.org/obo/HAO_0002584	NA	NA	species	3.2	mean	mm	10	NA	NA	NA	NA	summer of 2017 and wild bee sampling was repeated three times between May and August (early summer: 22.05.–19.06., mid-summer: 22.06.–20.07., late summer: 27.07.–22.08.)	NA	NA	adult	close to Göttingen in Central Germany, close to the North Sea in vicinity of the city Itzehoe and in eastern Germany close to Leipzig	51°32´N; 53°55´N; 51°20´N	9°56´E; 9°30´E; 12°22´E	NA	NA	NA	Germany	NA	NA	NA
Beyer, N., Kirsch, F., Gabriel, D., & Westphal, C. (2021). Identity of mass-flowering crops moderates functional trait composition of pollinator communities. Landscape Ecology, 36(9), 2657-2671.	https://doi.org/10.1111/1365-2664.13745	Bombus pascuorum (Scopoli 1763)	gbif:1340405	body size	ITD	http://purl.obolibrary.org/obo/HAO_0002584	NA	NA	species	4.02	mean	mm	328	NA	NA	NA	NA	summer of 2017 and wild bee sampling was repeated three times between May and August (early summer: 22.05.–19.06., mid-summer: 22.06.–20.07., late summer: 27.07.–22.08.)	NA	NA	adult	close to Göttingen in Central Germany, close to the North Sea in vicinity of the city Itzehoe and in eastern Germany close to Leipzig	51°32´N; 53°55´N; 51°20´N	9°56´E; 9°30´E; 12°22´E	NA	NA	NA	Germany	NA	NA	NA
Beyer, N., Kirsch, F., Gabriel, D., & Westphal, C. (2021). Identity of mass-flowering crops moderates functional trait composition of pollinator communities. Landscape Ecology, 36(9), 2657-2671.	https://doi.org/10.1111/1365-2664.13745	Bombus terrestris (Linnaeus 1758) complex	gbif:1340503	body size	ITD	http://purl.obolibrary.org/obo/HAO_0002584	NA	NA	species	3.9	mean	mm	399	NA	NA	NA	NA	summer of 2017 and wild bee sampling was repeated three times between May and August (early summer: 22.05.–19.06., mid-summer: 22.06.–20.07., late summer: 27.07.–22.08.)	NA	NA	adult	close to Göttingen in Central Germany, close to the North Sea in vicinity of the city Itzehoe and in eastern Germany close to Leipzig	51°32´N; 53°55´N; 51°20´N	9°56´E; 9°30´E; 12°22´E	NA	NA	NA	Germany	NA	NA	NA
Beyer, N., Kirsch, F., Gabriel, D., & Westphal, C. (2021). Identity of mass-flowering crops moderates functional trait composition of pollinator communities. Landscape Ecology, 36(9), 2657-2671.	https://doi.org/10.1111/1365-2664.13745	Bombus hypnorum (Linnaeus 1758)	gbif:1340513	body size	ITD	http://purl.obolibrary.org/obo/HAO_0002584	NA	NA	species	3.64	mean	mm	10	NA	NA	NA	NA	summer of 2017 and wild bee sampling was repeated three times between May and August (early summer: 22.05.–19.06., mid-summer: 22.06.–20.07., late summer: 27.07.–22.08.)	NA	NA	adult	close to Göttingen in Central Germany, close to the North Sea in vicinity of the city Itzehoe and in eastern Germany close to Leipzig	51°32´N; 53°55´N; 51°20´N	9°56´E; 9°30´E; 12°22´E	NA	NA	NA	Germany	NA	NA	NA
Beyer, N., Kirsch, F., Gabriel, D., & Westphal, C. (2021). Identity of mass-flowering crops moderates functional trait composition of pollinator communities. Landscape Ecology, 36(9), 2657-2671.	https://doi.org/10.1111/1365-2664.13745	Bombus ruderarius (Müller 1765)	gbif:1340533	body size	ITD	http://purl.obolibrary.org/obo/HAO_0002584	NA	NA	individual	3.42	single observation	mm	NA	NA	NA	NA	NA	summer of 2017 and wild bee sampling was repeated three times between May and August (early summer: 22.05.–19.06., mid-summer: 22.06.–20.07., late summer: 27.07.–22.08.)	NA	NA	adult	close to Göttingen in Central Germany, close to the North Sea in vicinity of the city Itzehoe and in eastern Germany close to Leipzig	51°32´N; 53°55´N; 51°20´N	9°56´E; 9°30´E; 12°22´E	NA	NA	NA	Germany	NA	NA	NA
Beyer, N., Kirsch, F., Gabriel, D., & Westphal, C. (2021). Identity of mass-flowering crops moderates functional trait composition of pollinator communities. Landscape Ecology, 36(9), 2657-2671.	https://doi.org/10.1111/1365-2664.13745	Bombus hortorum (Linnaeus 1761)	gbif:1340542	body size	ITD	http://purl.obolibrary.org/obo/HAO_0002584	NA	NA	species	4.2	mean	mm	29	NA	NA	NA	NA	summer of 2017 and wild bee sampling was repeated three times between May and August (early summer: 22.05.–19.06., mid-summer: 22.06.–20.07., late summer: 27.07.–22.08.)	NA	NA	adult	close to Göttingen in Central Germany, close to the North Sea in vicinity of the city Itzehoe and in eastern Germany close to Leipzig	51°32´N; 53°55´N; 51°20´N	9°56´E; 9°30´E; 12°22´E	NA	NA	NA	Germany	NA	NA	NA
Beyer, N., Kirsch, F., Gabriel, D., & Westphal, C. (2021). Identity of mass-flowering crops moderates functional trait composition of pollinator communities. Landscape Ecology, 36(9), 2657-2671.	https://doi.org/10.1111/1365-2664.13745	Eucera longicornis Linnaeus 1758	gbif:1340884	body size	ITD	http://purl.obolibrary.org/obo/HAO_0002584	NA	NA	individual	3.6	single observation	mm	NA	NA	NA	NA	NA	summer of 2017 and wild bee sampling was repeated three times between May and August (early summer: 22.05.–19.06., mid-summer: 22.06.–20.07., late summer: 27.07.–22.08.)	NA	NA	adult	close to Göttingen in Central Germany, close to the North Sea in vicinity of the city Itzehoe and in eastern Germany close to Leipzig	51°32´N; 53°55´N; 51°20´N	9°56´E; 9°30´E; 12°22´E	NA	NA	NA	Germany	NA	NA	NA
Beyer, N., Kirsch, F., Gabriel, D., & Westphal, C. (2021). Identity of mass-flowering crops moderates functional trait composition of pollinator communities. Landscape Ecology, 36(9), 2657-2671.	https://doi.org/10.1111/1365-2664.13745	Eucera nigrescens Perez 1879	gbif:1340969	body size	ITD	http://purl.obolibrary.org/obo/HAO_0002584	NA	NA	species	3.45	mean	mm	2	NA	NA	NA	NA	summer of 2017 and wild bee sampling was repeated three times between May and August (early summer: 22.05.–19.06., mid-summer: 22.06.–20.07., late summer: 27.07.–22.08.)	NA	NA	adult	close to Göttingen in Central Germany, close to the North Sea in vicinity of the city Itzehoe and in eastern Germany close to Leipzig	51°32´N; 53°55´N; 51°20´N	9°56´E; 9°30´E; 12°22´E	NA	NA	NA	Germany	NA	NA	NA
Beyer, N., Kirsch, F., Gabriel, D., & Westphal, C. (2021). Identity of mass-flowering crops moderates functional trait composition of pollinator communities. Landscape Ecology, 36(9), 2657-2671.	https://doi.org/10.1111/1365-2664.13745	Anthophora plumipes (Pallas 1772)	gbif:1344087	body size	ITD	http://purl.obolibrary.org/obo/HAO_0002584	NA	NA	individual	3.7	single observation	mm	NA	NA	NA	NA	NA	summer of 2017 and wild bee sampling was repeated three times between May and August (early summer: 22.05.–19.06., mid-summer: 22.06.–20.07., late summer: 27.07.–22.08.)	NA	NA	adult	close to Göttingen in Central Germany, close to the North Sea in vicinity of the city Itzehoe and in eastern Germany close to Leipzig	51°32´N; 53°55´N; 51°20´N	9°56´E; 9°30´E; 12°22´E	NA	NA	NA	Germany	NA	NA	NA
Beyer, N., Kirsch, F., Gabriel, D., & Westphal, C. (2021). Identity of mass-flowering crops moderates functional trait composition of pollinator communities. Landscape Ecology, 36(9), 2657-2671.	https://doi.org/10.1111/1365-2664.13745	Anthophora furcata (Panzer 1798)	gbif:1344341	body size	ITD	http://purl.obolibrary.org/obo/HAO_0002584	NA	NA	individual	3.4	single observation	mm	NA	NA	NA	NA	NA	summer of 2017 and wild bee sampling was repeated three times between May and August (early summer: 22.05.–19.06., mid-summer: 22.06.–20.07., late summer: 27.07.–22.08.)	NA	NA	adult	close to Göttingen in Central Germany, close to the North Sea in vicinity of the city Itzehoe and in eastern Germany close to Leipzig	51°32´N; 53°55´N; 51°20´N	9°56´E; 9°30´E; 12°22´E	NA	NA	NA	Germany	NA	NA	NA
Beyer, N., Kirsch, F., Gabriel, D., & Westphal, C. (2021). Identity of mass-flowering crops moderates functional trait composition of pollinator communities. Landscape Ecology, 36(9), 2657-2671.	https://doi.org/10.1111/1365-2664.13745	Dasypoda hirtipes (Fabricius 1793)	gbif:1345858	body size	ITD	http://purl.obolibrary.org/obo/HAO_0002584	NA	NA	individual	2.9	single observation	mm	NA	NA	NA	NA	NA	summer of 2017 and wild bee sampling was repeated three times between May and August (early summer: 22.05.–19.06., mid-summer: 22.06.–20.07., late summer: 27.07.–22.08.)	NA	NA	adult	close to Göttingen in Central Germany, close to the North Sea in vicinity of the city Itzehoe and in eastern Germany close to Leipzig	51°32´N; 53°55´N; 51°20´N	9°56´E; 9°30´E; 12°22´E	NA	NA	NA	Germany	NA	NA	NA
Beyer, N., Kirsch, F., Gabriel, D., & Westphal, C. (2021). Identity of mass-flowering crops moderates functional trait composition of pollinator communities. Landscape Ecology, 36(9), 2657-2671.	https://doi.org/10.1111/1365-2664.13745	Colletes daviesanus Smith 1846	gbif:1348620	body size	ITD	http://purl.obolibrary.org/obo/HAO_0002584	NA	NA	species	2.3	mean	mm	2	NA	NA	NA	NA	summer of 2017 and wild bee sampling was repeated three times between May and August (early summer: 22.05.–19.06., mid-summer: 22.06.–20.07., late summer: 27.07.–22.08.)	NA	NA	adult	close to Göttingen in Central Germany, close to the North Sea in vicinity of the city Itzehoe and in eastern Germany close to Leipzig	51°32´N; 53°55´N; 51°20´N	9°56´E; 9°30´E; 12°22´E	NA	NA	NA	Germany	NA	NA	NA
Beyer, N., Kirsch, F., Gabriel, D., & Westphal, C. (2021). Identity of mass-flowering crops moderates functional trait composition of pollinator communities. Landscape Ecology, 36(9), 2657-2671.	https://doi.org/10.1111/1365-2664.13745	Hylaeus confusus Nylander 1853	gbif:1349755	body size	ITD	http://purl.obolibrary.org/obo/HAO_0002584	NA	NA	species	1.46	mean	mm	3	NA	NA	NA	NA	summer of 2017 and wild bee sampling was repeated three times between May and August (early summer: 22.05.–19.06., mid-summer: 22.06.–20.07., late summer: 27.07.–22.08.)	NA	NA	adult	close to Göttingen in Central Germany, close to the North Sea in vicinity of the city Itzehoe and in eastern Germany close to Leipzig	51°32´N; 53°55´N; 51°20´N	9°56´E; 9°30´E; 12°22´E	NA	NA	NA	Germany	NA	NA	NA
Beyer, N., Kirsch, F., Gabriel, D., & Westphal, C. (2021). Identity of mass-flowering crops moderates functional trait composition of pollinator communities. Landscape Ecology, 36(9), 2657-2671.	https://doi.org/10.1111/1365-2664.13745	Hylaeus communis Nylander 1852	gbif:1349795	body size	ITD	http://purl.obolibrary.org/obo/HAO_0002584	NA	NA	species	1.28	mean	mm	4	NA	NA	NA	NA	summer of 2017 and wild bee sampling was repeated three times between May and August (early summer: 22.05.–19.06., mid-summer: 22.06.–20.07., late summer: 27.07.–22.08.)	NA	NA	adult	close to Göttingen in Central Germany, close to the North Sea in vicinity of the city Itzehoe and in eastern Germany close to Leipzig	51°32´N; 53°55´N; 51°20´N	9°56´E; 9°30´E; 12°22´E	NA	NA	NA	Germany	NA	NA	NA
Beyer, N., Kirsch, F., Gabriel, D., & Westphal, C. (2021). Identity of mass-flowering crops moderates functional trait composition of pollinator communities. Landscape Ecology, 36(9), 2657-2671.	https://doi.org/10.1111/1365-2664.13745	Hylaeus gredleri Förster 1871	gbif:1350025	body size	ITD	http://purl.obolibrary.org/obo/HAO_0002584	NA	NA	species	0.97	mean	mm	3	NA	NA	NA	NA	summer of 2017 and wild bee sampling was repeated three times between May and August (early summer: 22.05.–19.06., mid-summer: 22.06.–20.07., late summer: 27.07.–22.08.)	NA	NA	adult	close to Göttingen in Central Germany, close to the North Sea in vicinity of the city Itzehoe and in eastern Germany close to Leipzig	51°32´N; 53°55´N; 51°20´N	9°56´E; 9°30´E; 12°22´E	NA	NA	NA	Germany	NA	NA	NA
Beyer, N., Kirsch, F., Gabriel, D., & Westphal, C. (2021). Identity of mass-flowering crops moderates functional trait composition of pollinator communities. Landscape Ecology, 36(9), 2657-2671.	https://doi.org/10.1111/1365-2664.13745	Halictus quadricinctus (Fabricius 1776)	gbif:1353236	body size	ITD	http://purl.obolibrary.org/obo/HAO_0002584	NA	NA	individual	2.85	single observation	mm	NA	NA	NA	NA	NA	summer of 2017 and wild bee sampling was repeated three times between May and August (early summer: 22.05.–19.06., mid-summer: 22.06.–20.07., late summer: 27.07.–22.08.)	NA	NA	adult	close to Göttingen in Central Germany, close to the North Sea in vicinity of the city Itzehoe and in eastern Germany close to Leipzig	51°32´N; 53°55´N; 51°20´N	9°56´E; 9°30´E; 12°22´E	NA	NA	NA	Germany	NA	NA	NA
Beyer, N., Kirsch, F., Gabriel, D., & Westphal, C. (2021). Identity of mass-flowering crops moderates functional trait composition of pollinator communities. Landscape Ecology, 36(9), 2657-2671.	https://doi.org/10.1111/1365-2664.13745	Halictus tumulorum (Linnaeus 1758)	gbif:1353289	body size	ITD	http://purl.obolibrary.org/obo/HAO_0002584	NA	NA	species	1.42	mean	mm	11	NA	NA	NA	NA	summer of 2017 and wild bee sampling was repeated three times between May and August (early summer: 22.05.–19.06., mid-summer: 22.06.–20.07., late summer: 27.07.–22.08.)	NA	NA	adult	close to Göttingen in Central Germany, close to the North Sea in vicinity of the city Itzehoe and in eastern Germany close to Leipzig	51°32´N; 53°55´N; 51°20´N	9°56´E; 9°30´E; 12°22´E	NA	NA	NA	Germany	NA	NA	NA
Beyer, N., Kirsch, F., Gabriel, D., & Westphal, C. (2021). Identity of mass-flowering crops moderates functional trait composition of pollinator communities. Landscape Ecology, 36(9), 2657-2671.	https://doi.org/10.1111/1365-2664.13745	Halictus simplex Blüthgen 1923	gbif:1353310	body size	ITD	http://purl.obolibrary.org/obo/HAO_0002584	NA	NA	species	1.94	mean	mm	4	NA	NA	NA	NA	summer of 2017 and wild bee sampling was repeated three times between May and August (early summer: 22.05.–19.06., mid-summer: 22.06.–20.07., late summer: 27.07.–22.08.)	NA	NA	adult	close to Göttingen in Central Germany, close to the North Sea in vicinity of the city Itzehoe and in eastern Germany close to Leipzig	51°32´N; 53°55´N; 51°20´N	9°56´E; 9°30´E; 12°22´E	NA	NA	NA	Germany	NA	NA	NA
Beyer, N., Kirsch, F., Gabriel, D., & Westphal, C. (2021). Identity of mass-flowering crops moderates functional trait composition of pollinator communities. Landscape Ecology, 36(9), 2657-2671.	https://doi.org/10.1111/1365-2664.13745	Halictus scabiosae (Rossi 1790)	gbif:1353395	body size	ITD	http://purl.obolibrary.org/obo/HAO_0002584	NA	NA	species	2.52	mean	mm	15	NA	NA	NA	NA	summer of 2017 and wild bee sampling was repeated three times between May and August (early summer: 22.05.–19.06., mid-summer: 22.06.–20.07., late summer: 27.07.–22.08.)	NA	NA	adult	close to Göttingen in Central Germany, close to the North Sea in vicinity of the city Itzehoe and in eastern Germany close to Leipzig	51°32´N; 53°55´N; 51°20´N	9°56´E; 9°30´E; 12°22´E	NA	NA	NA	Germany	NA	NA	NA
Beyer, N., Kirsch, F., Gabriel, D., & Westphal, C. (2021). Identity of mass-flowering crops moderates functional trait composition of pollinator communities. Landscape Ecology, 36(9), 2657-2671.	https://doi.org/10.1111/1365-2664.13745	Halictus rubicundus (Christ 1791)	gbif:1353453	body size	ITD	http://purl.obolibrary.org/obo/HAO_0002584	NA	NA	species	2.12	mean	mm	4	NA	NA	NA	NA	summer of 2017 and wild bee sampling was repeated three times between May and August (early summer: 22.05.–19.06., mid-summer: 22.06.–20.07., late summer: 27.07.–22.08.)	NA	NA	adult	close to Göttingen in Central Germany, close to the North Sea in vicinity of the city Itzehoe and in eastern Germany close to Leipzig	51°32´N; 53°55´N; 51°20´N	9°56´E; 9°30´E; 12°22´E	NA	NA	NA	Germany	NA	NA	NA
Beyer, N., Kirsch, F., Gabriel, D., & Westphal, C. (2021). Identity of mass-flowering crops moderates functional trait composition of pollinator communities. Landscape Ecology, 36(9), 2657-2671.	https://doi.org/10.1111/1365-2664.13745	Lasioglossum leucozonium (Schrank 1781)	gbif:1353805	body size	ITD	http://purl.obolibrary.org/obo/HAO_0002584	NA	NA	species	1.98	mean	mm	4	NA	NA	NA	NA	summer of 2017 and wild bee sampling was repeated three times between May and August (early summer: 22.05.–19.06., mid-summer: 22.06.–20.07., late summer: 27.07.–22.08.)	NA	NA	adult	close to Göttingen in Central Germany, close to the North Sea in vicinity of the city Itzehoe and in eastern Germany close to Leipzig	51°32´N; 53°55´N; 51°20´N	9°56´E; 9°30´E; 12°22´E	NA	NA	NA	Germany	NA	NA	NA
Beyer, N., Kirsch, F., Gabriel, D., & Westphal, C. (2021). Identity of mass-flowering crops moderates functional trait composition of pollinator communities. Landscape Ecology, 36(9), 2657-2671.	https://doi.org/10.1111/1365-2664.13745	Lasioglossum villosulum (Kirby 1802)	gbif:1354041	body size	ITD	http://purl.obolibrary.org/obo/HAO_0002584	NA	NA	species	1.4	mean	mm	9	NA	NA	NA	NA	summer of 2017 and wild bee sampling was repeated three times between May and August (early summer: 22.05.–19.06., mid-summer: 22.06.–20.07., late summer: 27.07.–22.08.)	NA	NA	adult	close to Göttingen in Central Germany, close to the North Sea in vicinity of the city Itzehoe and in eastern Germany close to Leipzig	51°32´N; 53°55´N; 51°20´N	9°56´E; 9°30´E; 12°22´E	NA	NA	NA	Germany	NA	NA	NA
Beyer, N., Kirsch, F., Gabriel, D., & Westphal, C. (2021). Identity of mass-flowering crops moderates functional trait composition of pollinator communities. Landscape Ecology, 36(9), 2657-2671.	https://doi.org/10.1111/1365-2664.13745	Lasioglossum morio (Fabricius 1793)	gbif:1354206	body size	ITD	http://purl.obolibrary.org/obo/HAO_0002584	NA	NA	species	1.03	mean	mm	3	NA	NA	NA	NA	summer of 2017 and wild bee sampling was repeated three times between May and August (early summer: 22.05.–19.06., mid-summer: 22.06.–20.07., late summer: 27.07.–22.08.)	NA	NA	adult	close to Göttingen in Central Germany, close to the North Sea in vicinity of the city Itzehoe and in eastern Germany close to Leipzig	51°32´N; 53°55´N; 51°20´N	9°56´E; 9°30´E; 12°22´E	NA	NA	NA	Germany	NA	NA	NA
Beyer, N., Kirsch, F., Gabriel, D., & Westphal, C. (2021). Identity of mass-flowering crops moderates functional trait composition of pollinator communities. Landscape Ecology, 36(9), 2657-2671.	https://doi.org/10.1111/1365-2664.13745	Lasioglossum pauxillum (Schenck 1853)	gbif:1354263	body size	ITD	http://purl.obolibrary.org/obo/HAO_0002584	NA	NA	species	1.12	mean	mm	70	NA	NA	NA	NA	summer of 2017 and wild bee sampling was repeated three times between May and August (early summer: 22.05.–19.06., mid-summer: 22.06.–20.07., late summer: 27.07.–22.08.)	NA	NA	adult	close to Göttingen in Central Germany, close to the North Sea in vicinity of the city Itzehoe and in eastern Germany close to Leipzig	51°32´N; 53°55´N; 51°20´N	9°56´E; 9°30´E; 12°22´E	NA	NA	NA	Germany	NA	NA	NA
Beyer, N., Kirsch, F., Gabriel, D., & Westphal, C. (2021). Identity of mass-flowering crops moderates functional trait composition of pollinator communities. Landscape Ecology, 36(9), 2657-2671.	https://doi.org/10.1111/1365-2664.13745	Lasioglossum calceatum (Scopoli 1763)	gbif:1354476	body size	ITD	http://purl.obolibrary.org/obo/HAO_0002584	NA	NA	species	1.74	mean	mm	25	NA	NA	NA	NA	summer of 2017 and wild bee sampling was repeated three times between May and August (early summer: 22.05.–19.06., mid-summer: 22.06.–20.07., late summer: 27.07.–22.08.)	NA	NA	adult	close to Göttingen in Central Germany, close to the North Sea in vicinity of the city Itzehoe and in eastern Germany close to Leipzig	51°32´N; 53°55´N; 51°20´N	9°56´E; 9°30´E; 12°22´E	NA	NA	NA	Germany	NA	NA	NA
Beyer, N., Kirsch, F., Gabriel, D., & Westphal, C. (2021). Identity of mass-flowering crops moderates functional trait composition of pollinator communities. Landscape Ecology, 36(9), 2657-2671.	https://doi.org/10.1111/1365-2664.13745	Lasioglossum fulvicorne (Kirby 1802)	gbif:1354651	body size	ITD	http://purl.obolibrary.org/obo/HAO_0002584	NA	NA	individual	1.35	single observation	mm	NA	NA	NA	NA	NA	summer of 2017 and wild bee sampling was repeated three times between May and August (early summer: 22.05.–19.06., mid-summer: 22.06.–20.07., late summer: 27.07.–22.08.)	NA	NA	adult	close to Göttingen in Central Germany, close to the North Sea in vicinity of the city Itzehoe and in eastern Germany close to Leipzig	51°32´N; 53°55´N; 51°20´N	9°56´E; 9°30´E; 12°22´E	NA	NA	NA	Germany	NA	NA	NA
Beyer, N., Kirsch, F., Gabriel, D., & Westphal, C. (2021). Identity of mass-flowering crops moderates functional trait composition of pollinator communities. Landscape Ecology, 36(9), 2657-2671.	https://doi.org/10.1111/1365-2664.13745	Andrena bicolor Fabricius 1775	gbif:1356887	body size	ITD	http://purl.obolibrary.org/obo/HAO_0002584	NA	NA	individual	2.1	single observation	mm	NA	NA	NA	NA	NA	summer of 2017 and wild bee sampling was repeated three times between May and August (early summer: 22.05.–19.06., mid-summer: 22.06.–20.07., late summer: 27.07.–22.08.)	NA	NA	adult	close to Göttingen in Central Germany, close to the North Sea in vicinity of the city Itzehoe and in eastern Germany close to Leipzig	51°32´N; 53°55´N; 51°20´N	9°56´E; 9°30´E; 12°22´E	NA	NA	NA	Germany	NA	NA	NA
Beyer, N., Kirsch, F., Gabriel, D., & Westphal, C. (2021). Identity of mass-flowering crops moderates functional trait composition of pollinator communities. Landscape Ecology, 36(9), 2657-2671.	https://doi.org/10.1111/1365-2664.13745	Andrena haemorrhoa (Fabricius 1781)	gbif:1356981	body size	ITD	http://purl.obolibrary.org/obo/HAO_0002584	NA	NA	species	2.44	mean	mm	15	NA	NA	NA	NA	summer of 2017 and wild bee sampling was repeated three times between May and August (early summer: 22.05.–19.06., mid-summer: 22.06.–20.07., late summer: 27.07.–22.08.)	NA	NA	adult	close to Göttingen in Central Germany, close to the North Sea in vicinity of the city Itzehoe and in eastern Germany close to Leipzig	51°32´N; 53°55´N; 51°20´N	9°56´E; 9°30´E; 12°22´E	NA	NA	NA	Germany	NA	NA	NA
Beyer, N., Kirsch, F., Gabriel, D., & Westphal, C. (2021). Identity of mass-flowering crops moderates functional trait composition of pollinator communities. Landscape Ecology, 36(9), 2657-2671.	https://doi.org/10.1111/1365-2664.13745	Andrena minutula (Kirby 1802)	gbif:1357013	body size	ITD	http://purl.obolibrary.org/obo/HAO_0002584	NA	NA	species	1.38	mean	mm	13	NA	NA	NA	NA	summer of 2017 and wild bee sampling was repeated three times between May and August (early summer: 22.05.–19.06., mid-summer: 22.06.–20.07., late summer: 27.07.–22.08.)	NA	NA	adult	close to Göttingen in Central Germany, close to the North Sea in vicinity of the city Itzehoe and in eastern Germany close to Leipzig	51°32´N; 53°55´N; 51°20´N	9°56´E; 9°30´E; 12°22´E	NA	NA	NA	Germany	NA	NA	NA
Beyer, N., Kirsch, F., Gabriel, D., & Westphal, C. (2021). Identity of mass-flowering crops moderates functional trait composition of pollinator communities. Landscape Ecology, 36(9), 2657-2671.	https://doi.org/10.1111/1365-2664.13745	Andrena lathyri Alfken 1899	gbif:1357026	body size	ITD	http://purl.obolibrary.org/obo/HAO_0002584	NA	NA	species	2.44	mean	mm	5	NA	NA	NA	NA	summer of 2017 and wild bee sampling was repeated three times between May and August (early summer: 22.05.–19.06., mid-summer: 22.06.–20.07., late summer: 27.07.–22.08.)	NA	NA	adult	close to Göttingen in Central Germany, close to the North Sea in vicinity of the city Itzehoe and in eastern Germany close to Leipzig	51°32´N; 53°55´N; 51°20´N	9°56´E; 9°30´E; 12°22´E	NA	NA	NA	Germany	NA	NA	NA
Beyer, N., Kirsch, F., Gabriel, D., & Westphal, C. (2021). Identity of mass-flowering crops moderates functional trait composition of pollinator communities. Landscape Ecology, 36(9), 2657-2671.	https://doi.org/10.1111/1365-2664.13745	Andrena viridescens Viereck 1916	gbif:1357099	body size	ITD	http://purl.obolibrary.org/obo/HAO_0002584	NA	NA	species	1.55	mean	mm	2	NA	NA	NA	NA	summer of 2017 and wild bee sampling was repeated three times between May and August (early summer: 22.05.–19.06., mid-summer: 22.06.–20.07., late summer: 27.07.–22.08.)	NA	NA	adult	close to Göttingen in Central Germany, close to the North Sea in vicinity of the city Itzehoe and in eastern Germany close to Leipzig	51°32´N; 53°55´N; 51°20´N	9°56´E; 9°30´E; 12°22´E	NA	NA	NA	Germany	NA	NA	NA
Beyer, N., Kirsch, F., Gabriel, D., & Westphal, C. (2021). Identity of mass-flowering crops moderates functional trait composition of pollinator communities. Landscape Ecology, 36(9), 2657-2671.	https://doi.org/10.1111/1365-2664.13745	Andrena flavipes Panzer 1799	gbif:1357156	body size	ITD	http://purl.obolibrary.org/obo/HAO_0002584	NA	NA	species	2.5	mean	mm	22	NA	NA	NA	NA	summer of 2017 and wild bee sampling was repeated three times between May and August (early summer: 22.05.–19.06., mid-summer: 22.06.–20.07., late summer: 27.07.–22.08.)	NA	NA	adult	close to Göttingen in Central Germany, close to the North Sea in vicinity of the city Itzehoe and in eastern Germany close to Leipzig	51°32´N; 53°55´N; 51°20´N	9°56´E; 9°30´E; 12°22´E	NA	NA	NA	Germany	NA	NA	NA
Beyer, N., Kirsch, F., Gabriel, D., & Westphal, C. (2021). Identity of mass-flowering crops moderates functional trait composition of pollinator communities. Landscape Ecology, 36(9), 2657-2671.	https://doi.org/10.1111/1365-2664.13745	Andrena helvola (Linnaeus 1758)	gbif:1357179	body size	ITD	http://purl.obolibrary.org/obo/HAO_0002584	NA	NA	species	2.3	mean	mm	2	NA	NA	NA	NA	summer of 2017 and wild bee sampling was repeated three times between May and August (early summer: 22.05.–19.06., mid-summer: 22.06.–20.07., late summer: 27.07.–22.08.)	NA	NA	adult	close to Göttingen in Central Germany, close to the North Sea in vicinity of the city Itzehoe and in eastern Germany close to Leipzig	51°32´N; 53°55´N; 51°20´N	9°56´E; 9°30´E; 12°22´E	NA	NA	NA	Germany	NA	NA	NA
Beyer, N., Kirsch, F., Gabriel, D., & Westphal, C. (2021). Identity of mass-flowering crops moderates functional trait composition of pollinator communities. Landscape Ecology, 36(9), 2657-2671.	https://doi.org/10.1111/1365-2664.13745	Andrena labiata Fabricius 1781	gbif:1357207	body size	ITD	http://purl.obolibrary.org/obo/HAO_0002584	NA	NA	species	2.3	mean	mm	2	NA	NA	NA	NA	summer of 2017 and wild bee sampling was repeated three times between May and August (early summer: 22.05.–19.06., mid-summer: 22.06.–20.07., late summer: 27.07.–22.08.)	NA	NA	adult	close to Göttingen in Central Germany, close to the North Sea in vicinity of the city Itzehoe and in eastern Germany close to Leipzig	51°32´N; 53°55´N; 51°20´N	9°56´E; 9°30´E; 12°22´E	NA	NA	NA	Germany	NA	NA	NA
Beyer, N., Kirsch, F., Gabriel, D., & Westphal, C. (2021). Identity of mass-flowering crops moderates functional trait composition of pollinator communities. Landscape Ecology, 36(9), 2657-2671.	https://doi.org/10.1111/1365-2664.13745	Andrena coitana (Kirby 1802)	gbif:1357215	body size	ITD	http://purl.obolibrary.org/obo/HAO_0002584	NA	NA	individual	1.7	single observation	mm	NA	NA	NA	NA	NA	summer of 2017 and wild bee sampling was repeated three times between May and August (early summer: 22.05.–19.06., mid-summer: 22.06.–20.07., late summer: 27.07.–22.08.)	NA	NA	adult	close to Göttingen in Central Germany, close to the North Sea in vicinity of the city Itzehoe and in eastern Germany close to Leipzig	51°32´N; 53°55´N; 51°20´N	9°56´E; 9°30´E; 12°22´E	NA	NA	NA	Germany	NA	NA	NA
Beyer, N., Kirsch, F., Gabriel, D., & Westphal, C. (2021). Identity of mass-flowering crops moderates functional trait composition of pollinator communities. Landscape Ecology, 36(9), 2657-2671.	https://doi.org/10.1111/1365-2664.13745	Andrena proxima (Kirby 1802)	gbif:1357354	body size	ITD	http://purl.obolibrary.org/obo/HAO_0002584	NA	NA	species	1.9	mean	mm	5	NA	NA	NA	NA	summer of 2017 and wild bee sampling was repeated three times between May and August (early summer: 22.05.–19.06., mid-summer: 22.06.–20.07., late summer: 27.07.–22.08.)	NA	NA	adult	close to Göttingen in Central Germany, close to the North Sea in vicinity of the city Itzehoe and in eastern Germany close to Leipzig	51°32´N; 53°55´N; 51°20´N	9°56´E; 9°30´E; 12°22´E	NA	NA	NA	Germany	NA	NA	NA
Beyer, N., Kirsch, F., Gabriel, D., & Westphal, C. (2021). Identity of mass-flowering crops moderates functional trait composition of pollinator communities. Landscape Ecology, 36(9), 2657-2671.	https://doi.org/10.1111/1365-2664.13745	Andrena fucata Smith 1847	gbif:1357543	body size	ITD	http://purl.obolibrary.org/obo/HAO_0002584	NA	NA	individual	2.6	single observation	mm	NA	NA	NA	NA	NA	summer of 2017 and wild bee sampling was repeated three times between May and August (early summer: 22.05.–19.06., mid-summer: 22.06.–20.07., late summer: 27.07.–22.08.)	NA	NA	adult	close to Göttingen in Central Germany, close to the North Sea in vicinity of the city Itzehoe and in eastern Germany close to Leipzig	51°32´N; 53°55´N; 51°20´N	9°56´E; 9°30´E; 12°22´E	NA	NA	NA	Germany	NA	NA	NA
Beyer, N., Kirsch, F., Gabriel, D., & Westphal, C. (2021). Identity of mass-flowering crops moderates functional trait composition of pollinator communities. Landscape Ecology, 36(9), 2657-2671.	https://doi.org/10.1111/1365-2664.13745	Andrena nitida (Müller 1776)	gbif:1357545	body size	ITD	http://purl.obolibrary.org/obo/HAO_0002584	NA	NA	species	2.9	mean	mm	7	NA	NA	NA	NA	summer of 2017 and wild bee sampling was repeated three times between May and August (early summer: 22.05.–19.06., mid-summer: 22.06.–20.07., late summer: 27.07.–22.08.)	NA	NA	adult	close to Göttingen in Central Germany, close to the North Sea in vicinity of the city Itzehoe and in eastern Germany close to Leipzig	51°32´N; 53°55´N; 51°20´N	9°56´E; 9°30´E; 12°22´E	NA	NA	NA	Germany	NA	NA	NA
Beyer, N., Kirsch, F., Gabriel, D., & Westphal, C. (2021). Identity of mass-flowering crops moderates functional trait composition of pollinator communities. Landscape Ecology, 36(9), 2657-2671.	https://doi.org/10.1111/1365-2664.13745	Andrena nigroaenea (Kirby 1802)	gbif:1357665	body size	ITD	http://purl.obolibrary.org/obo/HAO_0002584	NA	NA	species	2.98	mean	mm	28	NA	NA	NA	NA	summer of 2017 and wild bee sampling was repeated three times between May and August (early summer: 22.05.–19.06., mid-summer: 22.06.–20.07., late summer: 27.07.–22.08.)	NA	NA	adult	close to Göttingen in Central Germany, close to the North Sea in vicinity of the city Itzehoe and in eastern Germany close to Leipzig	51°32´N; 53°55´N; 51°20´N	9°56´E; 9°30´E; 12°22´E	NA	NA	NA	Germany	NA	NA	NA
Beyer, N., Kirsch, F., Gabriel, D., & Westphal, C. (2021). Identity of mass-flowering crops moderates functional trait composition of pollinator communities. Landscape Ecology, 36(9), 2657-2671.	https://doi.org/10.1111/1365-2664.13745	Andrena fulvida Schenck 1983	gbif:1357732	body size	ITD	http://purl.obolibrary.org/obo/HAO_0002584	NA	NA	species	2.55	mean	mm	2	NA	NA	NA	NA	summer of 2017 and wild bee sampling was repeated three times between May and August (early summer: 22.05.–19.06., mid-summer: 22.06.–20.07., late summer: 27.07.–22.08.)	NA	NA	adult	close to Göttingen in Central Germany, close to the North Sea in vicinity of the city Itzehoe and in eastern Germany close to Leipzig	51°32´N; 53°55´N; 51°20´N	9°56´E; 9°30´E; 12°22´E	NA	NA	NA	Germany	NA	NA	NA
Beyer, N., Kirsch, F., Gabriel, D., & Westphal, C. (2021). Identity of mass-flowering crops moderates functional trait composition of pollinator communities. Landscape Ecology, 36(9), 2657-2671.	https://doi.org/10.1111/1365-2664.13745	Andrena carantonica Pérez 1902	gbif:1357950	body size	ITD	http://purl.obolibrary.org/obo/HAO_0002584	NA	NA	species	2.98	mean	mm	4	NA	NA	NA	NA	summer of 2017 and wild bee sampling was repeated three times between May and August (early summer: 22.05.–19.06., mid-summer: 22.06.–20.07., late summer: 27.07.–22.08.)	NA	NA	adult	close to Göttingen in Central Germany, close to the North Sea in vicinity of the city Itzehoe and in eastern Germany close to Leipzig	51°32´N; 53°55´N; 51°20´N	9°56´E; 9°30´E; 12°22´E	NA	NA	NA	Germany	NA	NA	NA
Beyer, N., Kirsch, F., Gabriel, D., & Westphal, C. (2021). Identity of mass-flowering crops moderates functional trait composition of pollinator communities. Landscape Ecology, 36(9), 2657-2671.	https://doi.org/10.1111/1365-2664.13745	Andrena cineraria (Linnaeus 1758)	gbif:1358088	body size	ITD	http://purl.obolibrary.org/obo/HAO_0002584	NA	NA	species	2.94	mean	mm	8	NA	NA	NA	NA	summer of 2017 and wild bee sampling was repeated three times between May and August (early summer: 22.05.–19.06., mid-summer: 22.06.–20.07., late summer: 27.07.–22.08.)	NA	NA	adult	close to Göttingen in Central Germany, close to the North Sea in vicinity of the city Itzehoe and in eastern Germany close to Leipzig	51°32´N; 53°55´N; 51°20´N	9°56´E; 9°30´E; 12°22´E	NA	NA	NA	Germany	NA	NA	NA
Beyer, N., Kirsch, F., Gabriel, D., & Westphal, C. (2021). Identity of mass-flowering crops moderates functional trait composition of pollinator communities. Landscape Ecology, 36(9), 2657-2671.	https://doi.org/10.1111/1365-2664.13745	Andrena chrysosceles (Kirby 1802)	gbif:1358259	body size	ITD	http://purl.obolibrary.org/obo/HAO_0002584	NA	NA	species	2.04	mean	mm	10	NA	NA	NA	NA	summer of 2017 and wild bee sampling was repeated three times between May and August (early summer: 22.05.–19.06., mid-summer: 22.06.–20.07., late summer: 27.07.–22.08.)	NA	NA	adult	close to Göttingen in Central Germany, close to the North Sea in vicinity of the city Itzehoe and in eastern Germany close to Leipzig	51°32´N; 53°55´N; 51°20´N	9°56´E; 9°30´E; 12°22´E	NA	NA	NA	Germany	NA	NA	NA
Beyer, N., Kirsch, F., Gabriel, D., & Westphal, C. (2021). Identity of mass-flowering crops moderates functional trait composition of pollinator communities. Landscape Ecology, 36(9), 2657-2671.	https://doi.org/10.1111/1365-2664.13745	Andrena ovatula (Kirby 1802)	gbif:1358376	body size	ITD	http://purl.obolibrary.org/obo/HAO_0002584	NA	NA	species	2.2	mean	mm	7	NA	NA	NA	NA	summer of 2017 and wild bee sampling was repeated three times between May and August (early summer: 22.05.–19.06., mid-summer: 22.06.–20.07., late summer: 27.07.–22.08.)	NA	NA	adult	close to Göttingen in Central Germany, close to the North Sea in vicinity of the city Itzehoe and in eastern Germany close to Leipzig	51°32´N; 53°55´N; 51°20´N	9°56´E; 9°30´E; 12°22´E	NA	NA	NA	Germany	NA	NA	NA
Beyer, N., Kirsch, F., Gabriel, D., & Westphal, C. (2021). Identity of mass-flowering crops moderates functional trait composition of pollinator communities. Landscape Ecology, 36(9), 2657-2671.	https://doi.org/10.1111/1365-2664.13745	Osmia parietina Curtis 1828	gbif:5039158	body size	ITD	http://purl.obolibrary.org/obo/HAO_0002584	NA	NA	individual	2	single observation	mm	NA	NA	NA	NA	NA	summer of 2017 and wild bee sampling was repeated three times between May and August (early summer: 22.05.–19.06., mid-summer: 22.06.–20.07., late summer: 27.07.–22.08.)	NA	NA	adult	close to Göttingen in Central Germany, close to the North Sea in vicinity of the city Itzehoe and in eastern Germany close to Leipzig	51°32´N; 53°55´N; 51°20´N	9°56´E; 9°30´E; 12°22´E	NA	NA	NA	Germany	NA	NA	NA
Beyer, N., Kirsch, F., Gabriel, D., & Westphal, C. (2021). Identity of mass-flowering crops moderates functional trait composition of pollinator communities. Landscape Ecology, 36(9), 2657-2671.	https://doi.org/10.1111/1365-2664.13745	Osmia bicolor (Schrank 1781)	gbif:5039228	body size	ITD	http://purl.obolibrary.org/obo/HAO_0002584	NA	NA	individual	2.8	single observation	mm	NA	NA	NA	NA	NA	summer of 2017 and wild bee sampling was repeated three times between May and August (early summer: 22.05.–19.06., mid-summer: 22.06.–20.07., late summer: 27.07.–22.08.)	NA	NA	adult	close to Göttingen in Central Germany, close to the North Sea in vicinity of the city Itzehoe and in eastern Germany close to Leipzig	51°32´N; 53°55´N; 51°20´N	9°56´E; 9°30´E; 12°22´E	NA	NA	NA	Germany	NA	NA	NA
Beyer, N., Kirsch, F., Gabriel, D., & Westphal, C. (2021). Identity of mass-flowering crops moderates functional trait composition of pollinator communities. Landscape Ecology, 36(9), 2657-2671.	https://doi.org/10.1111/1365-2664.13745	Osmia bicornis (Linnaeus 1758)	gbif:5039315	body size	ITD	http://purl.obolibrary.org/obo/HAO_0002584	NA	NA	individual	3.2	single observation	mm	NA	NA	NA	NA	NA	summer of 2017 and wild bee sampling was repeated three times between May and August (early summer: 22.05.–19.06., mid-summer: 22.06.–20.07., late summer: 27.07.–22.08.)	NA	NA	adult	close to Göttingen in Central Germany, close to the North Sea in vicinity of the city Itzehoe and in eastern Germany close to Leipzig	51°32´N; 53°55´N; 51°20´N	9°56´E; 9°30´E; 12°22´E	NA	NA	NA	Germany	NA	NA	NA
Beyer, N., Kirsch, F., Gabriel, D., & Westphal, C. (2021). Identity of mass-flowering crops moderates functional trait composition of pollinator communities. Landscape Ecology, 36(9), 2657-2671.	https://doi.org/10.1111/1365-2664.13745	Melitta nigricans Alfken 1905	gbif:5040881	body size	ITD	http://purl.obolibrary.org/obo/HAO_0002584	NA	NA	individual	2.7	single observation	mm	NA	NA	NA	NA	NA	summer of 2017 and wild bee sampling was repeated three times between May and August (early summer: 22.05.–19.06., mid-summer: 22.06.–20.07., late summer: 27.07.–22.08.)	NA	NA	adult	close to Göttingen in Central Germany, close to the North Sea in vicinity of the city Itzehoe and in eastern Germany close to Leipzig	51°32´N; 53°55´N; 51°20´N	9°56´E; 9°30´E; 12°22´E	NA	NA	NA	Germany	NA	NA	NA
Beyer, N., Kirsch, F., Gabriel, D., & Westphal, C. (2021). Identity of mass-flowering crops moderates functional trait composition of pollinator communities. Landscape Ecology, 36(9), 2657-2671.	https://doi.org/10.1111/1365-2664.13745	Osmia adunca (Panzer 1798)	gbif:6096941	body size	ITD	http://purl.obolibrary.org/obo/HAO_0002584	NA	NA	species	2.8	mean	mm	3	NA	NA	NA	NA	summer of 2017 and wild bee sampling was repeated three times between May and August (early summer: 22.05.–19.06., mid-summer: 22.06.–20.07., late summer: 27.07.–22.08.)	NA	NA	adult	close to Göttingen in Central Germany, close to the North Sea in vicinity of the city Itzehoe and in eastern Germany close to Leipzig	51°32´N; 53°55´N; 51°20´N	9°56´E; 9°30´E; 12°22´E	NA	NA	NA	Germany	NA	NA	NA
Beyer, N., Kirsch, F., Gabriel, D., & Westphal, C. (2021). Identity of mass-flowering crops moderates functional trait composition of pollinator communities. Landscape Ecology, 36(9), 2657-2671.	https://doi.org/10.1111/1365-2664.13745	Andrena fulva (Müller 1766)	gbif:9805254	body size	ITD	http://purl.obolibrary.org/obo/HAO_0002584	NA	NA	individual	2.95	single observation	mm	NA	NA	NA	NA	NA	summer of 2017 and wild bee sampling was repeated three times between May and August (early summer: 22.05.–19.06., mid-summer: 22.06.–20.07., late summer: 27.07.–22.08.)	NA	NA	adult	close to Göttingen in Central Germany, close to the North Sea in vicinity of the city Itzehoe and in eastern Germany close to Leipzig	51°32´N; 53°55´N; 51°20´N	9°56´E; 9°30´E; 12°22´E	NA	NA	NA	Germany	NA	NA	NA
Campbell, A. J., Lichtenberg, E. M., Carvalheiro, L. G., Menezes, C., Borges, R. C., Coelho, B. W. T., ... & Maués, M. M. (2022). High bee functional diversity buffers crop pollination services against Amazon deforestation. Agriculture, Ecosystems & Environment, 326, 107777.	https://doi.org/10.1016/j.agee.2021.107777	Scaura amazonica (Nogueira, Oliveira & Oliveira, 2019)	gbif:10787725	body size	ITD	http://purl.obolibrary.org/obo/HAO_0002584	NA	NA	species	1	mean	mm	5	NA	NA	NA	sp22	January and June 2016	NA	NA	adult	Amazon estuary region, close to Belém, Pará state, northern Brazil	NA	NA	NA	NA	NA	Brazil	NA	NA	wet tropical rainforest
Campbell, A. J., Lichtenberg, E. M., Carvalheiro, L. G., Menezes, C., Borges, R. C., Coelho, B. W. T., ... & Maués, M. M. (2022). High bee functional diversity buffers crop pollination services against Amazon deforestation. Agriculture, Ecosystems & Environment, 326, 107777.	https://doi.org/10.1016/j.agee.2021.107777	Oxytrigona sp1	gbif:1339249	body size	ITD	http://purl.obolibrary.org/obo/HAO_0002584	NA	NA	species	1.4	mean	mm	5	NA	NA	NA	sp12	January and June 2016	NA	NA	adult	Amazon estuary region, close to Belém, Pará state, northern Brazil	NA	NA	NA	NA	NA	Brazil	NA	NA	wet tropical rainforest
Campbell, A. J., Lichtenberg, E. M., Carvalheiro, L. G., Menezes, C., Borges, R. C., Coelho, B. W. T., ... & Maués, M. M. (2022). High bee functional diversity buffers crop pollination services against Amazon deforestation. Agriculture, Ecosystems & Environment, 326, 107777.	https://doi.org/10.1016/j.agee.2021.107777	Oxytrigona ignis Camargo, 1984	gbif:1339260	body size	ITD	http://purl.obolibrary.org/obo/HAO_0002584	NA	NA	species	1.4	mean	mm	5	NA	NA	NA	sp11	January and June 2016	NA	NA	adult	Amazon estuary region, close to Belém, Pará state, northern Brazil	NA	NA	NA	NA	NA	Brazil	NA	NA	wet tropical rainforest
Campbell, A. J., Lichtenberg, E. M., Carvalheiro, L. G., Menezes, C., Borges, R. C., Coelho, B. W. T., ... & Maués, M. M. (2022). High bee functional diversity buffers crop pollination services against Amazon deforestation. Agriculture, Ecosystems & Environment, 326, 107777.	https://doi.org/10.1016/j.agee.2021.107777	Partamona pearsoni (Schwarz, 1938)	gbif:1339712	body size	ITD	http://purl.obolibrary.org/obo/HAO_0002584	NA	NA	species	1.5	mean	mm	5	NA	NA	NA	sp15	January and June 2016	NA	NA	adult	Amazon estuary region, close to Belém, Pará state, northern Brazil	NA	NA	NA	NA	NA	Brazil	NA	NA	wet tropical rainforest
Campbell, A. J., Lichtenberg, E. M., Carvalheiro, L. G., Menezes, C., Borges, R. C., Coelho, B. W. T., ... & Maués, M. M. (2022). High bee functional diversity buffers crop pollination services against Amazon deforestation. Agriculture, Ecosystems & Environment, 326, 107777.	https://doi.org/10.1016/j.agee.2021.107777	Partamona testacea (Klug, 1807)	gbif:1339728	body size	ITD	http://purl.obolibrary.org/obo/HAO_0002584	NA	NA	species	1.5	mean	mm	5	NA	NA	NA	sp16	January and June 2016	NA	NA	adult	Amazon estuary region, close to Belém, Pará state, northern Brazil	NA	NA	NA	NA	NA	Brazil	NA	NA	wet tropical rainforest
Campbell, A. J., Lichtenberg, E. M., Carvalheiro, L. G., Menezes, C., Borges, R. C., Coelho, B. W. T., ... & Maués, M. M. (2022). High bee functional diversity buffers crop pollination services against Amazon deforestation. Agriculture, Ecosystems & Environment, 326, 107777.	https://doi.org/10.1016/j.agee.2021.107777	Partamona ailyae Camargo, 1980	gbif:1339734	body size	ITD	http://purl.obolibrary.org/obo/HAO_0002584	NA	NA	species	1.8	mean	mm	5	NA	NA	NA	sp14	January and June 2016	NA	NA	adult	Amazon estuary region, close to Belém, Pará state, northern Brazil	NA	NA	NA	NA	NA	Brazil	NA	NA	wet tropical rainforest
Campbell, A. J., Lichtenberg, E. M., Carvalheiro, L. G., Menezes, C., Borges, R. C., Coelho, B. W. T., ... & Maués, M. M. (2022). High bee functional diversity buffers crop pollination services against Amazon deforestation. Agriculture, Ecosystems & Environment, 326, 107777.	https://doi.org/10.1016/j.agee.2021.107777	Melipona flavolineata Friese, 1900	gbif:1340078	body size	ITD	http://purl.obolibrary.org/obo/HAO_0002584	NA	NA	species	2.6	mean	mm	5	NA	NA	NA	sp07	January and June 2016	NA	NA	adult	Amazon estuary region, close to Belém, Pará state, northern Brazil	NA	NA	NA	NA	NA	Brazil	NA	NA	wet tropical rainforest
Campbell, A. J., Lichtenberg, E. M., Carvalheiro, L. G., Menezes, C., Borges, R. C., Coelho, B. W. T., ... & Maués, M. M. (2022). High bee functional diversity buffers crop pollination services against Amazon deforestation. Agriculture, Ecosystems & Environment, 326, 107777.	https://doi.org/10.1016/j.agee.2021.107777	Cephalotrigona capitata (Smith, 1854)	gbif:1340164	body size	ITD	http://purl.obolibrary.org/obo/HAO_0002584	NA	NA	species	2.3	mean	mm	5	NA	NA	NA	sp03	January and June 2016	NA	NA	adult	Amazon estuary region, close to Belém, Pará state, northern Brazil	NA	NA	NA	NA	NA	Brazil	NA	NA	wet tropical rainforest
Campbell, A. J., Lichtenberg, E. M., Carvalheiro, L. G., Menezes, C., Borges, R. C., Coelho, B. W. T., ... & Maués, M. M. (2022). High bee functional diversity buffers crop pollination services against Amazon deforestation. Agriculture, Ecosystems & Environment, 326, 107777.	https://doi.org/10.1016/j.agee.2021.107777	Trigonisca unidentata Albuquerque & Camargo, 2007	gbif:1341996	body size	ITD	http://purl.obolibrary.org/obo/HAO_0002584	NA	NA	species	0.7	mean	mm	5	NA	NA	NA	sp32	January and June 2016	NA	NA	adult	Amazon estuary region, close to Belém, Pará state, northern Brazil	NA	NA	NA	NA	NA	Brazil	NA	NA	wet tropical rainforest
Campbell, A. J., Lichtenberg, E. M., Carvalheiro, L. G., Menezes, C., Borges, R. C., Coelho, B. W. T., ... & Maués, M. M. (2022). High bee functional diversity buffers crop pollination services against Amazon deforestation. Agriculture, Ecosystems & Environment, 326, 107777.	https://doi.org/10.1016/j.agee.2021.107777	Trigonisca dobzhanskyi (Moure, 1950)	gbif:1342004	body size	ITD	http://purl.obolibrary.org/obo/HAO_0002584	NA	NA	species	0.8	mean	mm	5	NA	NA	NA	sp29	January and June 2016	NA	NA	adult	Amazon estuary region, close to Belém, Pará state, northern Brazil	NA	NA	NA	NA	NA	Brazil	NA	NA	wet tropical rainforest
Campbell, A. J., Lichtenberg, E. M., Carvalheiro, L. G., Menezes, C., Borges, R. C., Coelho, B. W. T., ... & Maués, M. M. (2022). High bee functional diversity buffers crop pollination services against Amazon deforestation. Agriculture, Ecosystems & Environment, 326, 107777.	https://doi.org/10.1016/j.agee.2021.107777	Trigonisca hirticornis Albuquerque & Camargo, 2007	gbif:1342007	body size	ITD	http://purl.obolibrary.org/obo/HAO_0002584	NA	NA	species	0.8	mean	mm	1	NA	NA	NA	sp30	January and June 2016	NA	NA	adult	Amazon estuary region, close to Belém, Pará state, northern Brazil	NA	NA	NA	NA	NA	Brazil	NA	NA	wet tropical rainforest
Campbell, A. J., Lichtenberg, E. M., Carvalheiro, L. G., Menezes, C., Borges, R. C., Coelho, B. W. T., ... & Maués, M. M. (2022). High bee functional diversity buffers crop pollination services against Amazon deforestation. Agriculture, Ecosystems & Environment, 326, 107777.	https://doi.org/10.1016/j.agee.2021.107777	Trigonisca vitrifrons Albuquerque & Camargo, 2007	gbif:1342008	body size	ITD	http://purl.obolibrary.org/obo/HAO_0002584	NA	NA	species	0.7	mean	mm	5	NA	NA	NA	sp33	January and June 2016	NA	NA	adult	Amazon estuary region, close to Belém, Pará state, northern Brazil	NA	NA	NA	NA	NA	Brazil	NA	NA	wet tropical rainforest
Campbell, A. J., Lichtenberg, E. M., Carvalheiro, L. G., Menezes, C., Borges, R. C., Coelho, B. W. T., ... & Maués, M. M. (2022). High bee functional diversity buffers crop pollination services against Amazon deforestation. Agriculture, Ecosystems & Environment, 326, 107777.	https://doi.org/10.1016/j.agee.2021.107777	Trigonisca nataliae (Moure, 1950)	gbif:1342014	body size	ITD	http://purl.obolibrary.org/obo/HAO_0002584	NA	NA	species	0.7	mean	mm	5	NA	NA	NA	sp31	January and June 2016	NA	NA	adult	Amazon estuary region, close to Belém, Pará state, northern Brazil	NA	NA	NA	NA	NA	Brazil	NA	NA	wet tropical rainforest
Campbell, A. J., Lichtenberg, E. M., Carvalheiro, L. G., Menezes, C., Borges, R. C., Coelho, B. W. T., ... & Maués, M. M. (2022). High bee functional diversity buffers crop pollination services against Amazon deforestation. Agriculture, Ecosystems & Environment, 326, 107777.	https://doi.org/10.1016/j.agee.2021.107777	Nannotrigona punctata (Smith, 1854)	gbif:1344752	body size	ITD	http://purl.obolibrary.org/obo/HAO_0002584	NA	NA	species	1.3	mean	mm	5	NA	NA	NA	sp09	January and June 2016	NA	NA	adult	Amazon estuary region, close to Belém, Pará state, northern Brazil	NA	NA	NA	NA	NA	Brazil	NA	NA	wet tropical rainforest
Campbell, A. J., Lichtenberg, E. M., Carvalheiro, L. G., Menezes, C., Borges, R. C., Coelho, B. W. T., ... & Maués, M. M. (2022). High bee functional diversity buffers crop pollination services against Amazon deforestation. Agriculture, Ecosystems & Environment, 326, 107777.	https://doi.org/10.1016/j.agee.2021.107777	Nannotrigona dutrae (Friese, 1901)	gbif:1344756	body size	ITD	http://purl.obolibrary.org/obo/HAO_0002584	NA	NA	species	1	mean	mm	2	NA	NA	NA	sp08	January and June 2016	NA	NA	adult	Amazon estuary region, close to Belém, Pará state, northern Brazil	NA	NA	NA	NA	NA	Brazil	NA	NA	wet tropical rainforest
Campbell, A. J., Lichtenberg, E. M., Carvalheiro, L. G., Menezes, C., Borges, R. C., Coelho, B. W. T., ... & Maués, M. M. (2022). High bee functional diversity buffers crop pollination services against Amazon deforestation. Agriculture, Ecosystems & Environment, 326, 107777.	https://doi.org/10.1016/j.agee.2021.107777	Nannotrigona schultzei (Friese, 1901)	gbif:1344757	body size	ITD	http://purl.obolibrary.org/obo/HAO_0002584	NA	NA	species	1.3	mean	mm	5	NA	NA	NA	sp10	January and June 2016	NA	NA	adult	Amazon estuary region, close to Belém, Pará state, northern Brazil	NA	NA	NA	NA	NA	Brazil	NA	NA	wet tropical rainforest
Campbell, A. J., Lichtenberg, E. M., Carvalheiro, L. G., Menezes, C., Borges, R. C., Coelho, B. W. T., ... & Maués, M. M. (2022). High bee functional diversity buffers crop pollination services against Amazon deforestation. Agriculture, Ecosystems & Environment, 326, 107777.	https://doi.org/10.1016/j.agee.2021.107777	Frieseomelitta longipes (Smith, 1854)	gbif:1344797	body size	ITD	http://purl.obolibrary.org/obo/HAO_0002584	NA	NA	species	1.2	mean	mm	5	NA	NA	NA	sp05	January and June 2016	NA	NA	adult	Amazon estuary region, close to Belém, Pará state, northern Brazil	NA	NA	NA	NA	NA	Brazil	NA	NA	wet tropical rainforest
Campbell, A. J., Lichtenberg, E. M., Carvalheiro, L. G., Menezes, C., Borges, R. C., Coelho, B. W. T., ... & Maués, M. M. (2022). High bee functional diversity buffers crop pollination services against Amazon deforestation. Agriculture, Ecosystems & Environment, 326, 107777.	https://doi.org/10.1016/j.agee.2021.107777	Frieseomelitta portoi (Friese, 1900)	gbif:1344804	body size	ITD	http://purl.obolibrary.org/obo/HAO_0002584	NA	NA	species	0.9	mean	mm	5	NA	NA	NA	sp06	January and June 2016	NA	NA	adult	Amazon estuary region, close to Belém, Pará state, northern Brazil	NA	NA	NA	NA	NA	Brazil	NA	NA	wet tropical rainforest
Campbell, A. J., Lichtenberg, E. M., Carvalheiro, L. G., Menezes, C., Borges, R. C., Coelho, B. W. T., ... & Maués, M. M. (2022). High bee functional diversity buffers crop pollination services against Amazon deforestation. Agriculture, Ecosystems & Environment, 326, 107777.	https://doi.org/10.1016/j.agee.2021.107777	Ptilotrigona lurida (Smith, 1854)	gbif:1345293	body size	ITD	http://purl.obolibrary.org/obo/HAO_0002584	NA	NA	species	1.6	mean	mm	5	NA	NA	NA	sp20	January and June 2016	NA	NA	adult	Amazon estuary region, close to Belém, Pará state, northern Brazil	NA	NA	NA	NA	NA	Brazil	NA	NA	wet tropical rainforest
Campbell, A. J., Lichtenberg, E. M., Carvalheiro, L. G., Menezes, C., Borges, R. C., Coelho, B. W. T., ... & Maués, M. M. (2022). High bee functional diversity buffers crop pollination services against Amazon deforestation. Agriculture, Ecosystems & Environment, 326, 107777.	https://doi.org/10.1016/j.agee.2021.107777	Plebeia alvarengai Moure, 1994	gbif:1345560	body size	ITD	http://purl.obolibrary.org/obo/HAO_0002584	NA	NA	species	1	mean	mm	5	NA	NA	NA	sp17	January and June 2016	NA	NA	adult	Amazon estuary region, close to Belém, Pará state, northern Brazil	NA	NA	NA	NA	NA	Brazil	NA	NA	wet tropical rainforest
Campbell, A. J., Lichtenberg, E. M., Carvalheiro, L. G., Menezes, C., Borges, R. C., Coelho, B. W. T., ... & Maués, M. M. (2022). High bee functional diversity buffers crop pollination services against Amazon deforestation. Agriculture, Ecosystems & Environment, 326, 107777.	https://doi.org/10.1016/j.agee.2021.107777	Plebeia kerri (aff.) Moure, 1950	gbif:1345569	body size	ITD	http://purl.obolibrary.org/obo/HAO_0002584	NA	NA	species	1.1	mean	mm	5	NA	NA	NA	sp18	January and June 2016	NA	NA	adult	Amazon estuary region, close to Belém, Pará state, northern Brazil	NA	NA	NA	NA	NA	Brazil	NA	NA	wet tropical rainforest
Campbell, A. J., Lichtenberg, E. M., Carvalheiro, L. G., Menezes, C., Borges, R. C., Coelho, B. W. T., ... & Maués, M. M. (2022). High bee functional diversity buffers crop pollination services against Amazon deforestation. Agriculture, Ecosystems & Environment, 326, 107777.	https://doi.org/10.1016/j.agee.2021.107777	Plebeia minima (Gribodo, 1893)	gbif:1345574	body size	ITD	http://purl.obolibrary.org/obo/HAO_0002584	NA	NA	species	0.9	mean	mm	5	NA	NA	NA	sp19	January and June 2016	NA	NA	adult	Amazon estuary region, close to Belém, Pará state, northern Brazil	NA	NA	NA	NA	NA	Brazil	NA	NA	wet tropical rainforest
Campbell, A. J., Lichtenberg, E. M., Carvalheiro, L. G., Menezes, C., Borges, R. C., Coelho, B. W. T., ... & Maués, M. M. (2022). High bee functional diversity buffers crop pollination services against Amazon deforestation. Agriculture, Ecosystems & Environment, 326, 107777.	https://doi.org/10.1016/j.agee.2021.107777	Paratrigona peltata (Spinola, 1853)	gbif:1345603	body size	ITD	http://purl.obolibrary.org/obo/HAO_0002584	NA	NA	species	1.2	mean	mm	5	NA	NA	NA	sp13	January and June 2016	NA	NA	adult	Amazon estuary region, close to Belém, Pará state, northern Brazil	NA	NA	NA	NA	NA	Brazil	NA	NA	wet tropical rainforest
Campbell, A. J., Lichtenberg, E. M., Carvalheiro, L. G., Menezes, C., Borges, R. C., Coelho, B. W. T., ... & Maués, M. M. (2022). High bee functional diversity buffers crop pollination services against Amazon deforestation. Agriculture, Ecosystems & Environment, 326, 107777.	https://doi.org/10.1016/j.agee.2021.107777	Scaura latitarsis (Friese, 1900)	gbif:1345651	body size	ITD	http://purl.obolibrary.org/obo/HAO_0002584	NA	NA	species	1.1	mean	mm	5	NA	NA	NA	sp23	January and June 2016	NA	NA	adult	Amazon estuary region, close to Belém, Pará state, northern Brazil	NA	NA	NA	NA	NA	Brazil	NA	NA	wet tropical rainforest
Campbell, A. J., Lichtenberg, E. M., Carvalheiro, L. G., Menezes, C., Borges, R. C., Coelho, B. W. T., ... & Maués, M. M. (2022). High bee functional diversity buffers crop pollination services against Amazon deforestation. Agriculture, Ecosystems & Environment, 326, 107777.	https://doi.org/10.1016/j.agee.2021.107777	Scaptotrigona positica (aff.) (Latreille, 1807)	gbif:1345666	body size	ITD	http://purl.obolibrary.org/obo/HAO_0002584	NA	NA	species	1.7	mean	mm	5	NA	NA	NA	sp21	January and June 2016	NA	NA	adult	Amazon estuary region, close to Belém, Pará state, northern Brazil	NA	NA	NA	NA	NA	Brazil	NA	NA	wet tropical rainforest
Campbell, A. J., Lichtenberg, E. M., Carvalheiro, L. G., Menezes, C., Borges, R. C., Coelho, B. W. T., ... & Maués, M. M. (2022). High bee functional diversity buffers crop pollination services against Amazon deforestation. Agriculture, Ecosystems & Environment, 326, 107777.	https://doi.org/10.1016/j.agee.2021.107777	Trigona pallens (Fabricius, 1798)	gbif:5040788	body size	ITD	http://purl.obolibrary.org/obo/HAO_0002584	NA	NA	species	1.4	mean	mm	5	NA	NA	NA	sp27	January and June 2016	NA	NA	adult	Amazon estuary region, close to Belém, Pará state, northern Brazil	NA	NA	NA	NA	NA	Brazil	NA	NA	wet tropical rainforest
Campbell, A. J., Lichtenberg, E. M., Carvalheiro, L. G., Menezes, C., Borges, R. C., Coelho, B. W. T., ... & Maués, M. M. (2022). High bee functional diversity buffers crop pollination services against Amazon deforestation. Agriculture, Ecosystems & Environment, 326, 107777.	https://doi.org/10.1016/j.agee.2021.107777	Trigona branneri Cockerell, 1912	gbif:5040789	body size	ITD	http://purl.obolibrary.org/obo/HAO_0002584	NA	NA	species	1.7	mean	mm	5	NA	NA	NA	sp24	January and June 2016	NA	NA	adult	Amazon estuary region, close to Belém, Pará state, northern Brazil	NA	NA	NA	NA	NA	Brazil	NA	NA	wet tropical rainforest
Campbell, A. J., Lichtenberg, E. M., Carvalheiro, L. G., Menezes, C., Borges, R. C., Coelho, B. W. T., ... & Maués, M. M. (2022). High bee functional diversity buffers crop pollination services against Amazon deforestation. Agriculture, Ecosystems & Environment, 326, 107777.	https://doi.org/10.1016/j.agee.2021.107777	Trigona fuscipennis (aff.) Friese, 1900	gbif:5040795	body size	ITD	http://purl.obolibrary.org/obo/HAO_0002584	NA	NA	species	1.5	mean	mm	5	NA	NA	NA	sp26	January and June 2016	NA	NA	adult	Amazon estuary region, close to Belém, Pará state, northern Brazil	NA	NA	NA	NA	NA	Brazil	NA	NA	wet tropical rainforest
Campbell, A. J., Lichtenberg, E. M., Carvalheiro, L. G., Menezes, C., Borges, R. C., Coelho, B. W. T., ... & Maués, M. M. (2022). High bee functional diversity buffers crop pollination services against Amazon deforestation. Agriculture, Ecosystems & Environment, 326, 107777.	https://doi.org/10.1016/j.agee.2021.107777	Trigona recursa Smith, 1863	gbif:5040801	body size	ITD	http://purl.obolibrary.org/obo/HAO_0002584	NA	NA	species	1.3	mean	mm	5	NA	NA	NA	sp28	January and June 2016	NA	NA	adult	Amazon estuary region, close to Belém, Pará state, northern Brazil	NA	NA	NA	NA	NA	Brazil	NA	NA	wet tropical rainforest
Campbell, A. J., Lichtenberg, E. M., Carvalheiro, L. G., Menezes, C., Borges, R. C., Coelho, B. W. T., ... & Maués, M. M. (2022). High bee functional diversity buffers crop pollination services against Amazon deforestation. Agriculture, Ecosystems & Environment, 326, 107777.	https://doi.org/10.1016/j.agee.2021.107777	Trigona guianae Cockerell, 1910	gbif:5040817	body size	ITD	http://purl.obolibrary.org/obo/HAO_0002584	NA	NA	species	1.2	mean	mm	5	NA	NA	NA	sp25	January and June 2016	NA	NA	adult	Amazon estuary region, close to Belém, Pará state, northern Brazil	NA	NA	NA	NA	NA	Brazil	NA	NA	wet tropical rainforest
Campbell, A. J., Lichtenberg, E. M., Carvalheiro, L. G., Menezes, C., Borges, R. C., Coelho, B. W. T., ... & Maués, M. M. (2022). High bee functional diversity buffers crop pollination services against Amazon deforestation. Agriculture, Ecosystems & Environment, 326, 107777.	https://doi.org/10.1016/j.agee.2021.107777	Celetrigona longicornis (Friese, 1903)	gbif:8652747	body size	ITD	http://purl.obolibrary.org/obo/HAO_0002584	NA	NA	species	1.2	mean	mm	5	NA	NA	NA	sp02	January and June 2016	NA	NA	adult	Amazon estuary region, close to Belém, Pará state, northern Brazil	NA	NA	NA	NA	NA	Brazil	NA	NA	wet tropical rainforest
Campbell, A. J., Lichtenberg, E. M., Carvalheiro, L. G., Menezes, C., Borges, R. C., Coelho, B. W. T., ... & Maués, M. M. (2022). High bee functional diversity buffers crop pollination services against Amazon deforestation. Agriculture, Ecosystems & Environment, 326, 107777.	https://doi.org/10.1016/j.agee.2021.107777	Dolichotrigona longitarsis Moure, 1950	gbif:8847641	body size	ITD	http://purl.obolibrary.org/obo/HAO_0002584	NA	NA	species	0.9	mean	mm	5	NA	NA	NA	sp04	January and June 2016	NA	NA	adult	Amazon estuary region, close to Belém, Pará state, northern Brazil	NA	NA	NA	NA	NA	Brazil	NA	NA	wet tropical rainforest
Campbell, A. J., Lichtenberg, E. M., Carvalheiro, L. G., Menezes, C., Borges, R. C., Coelho, B. W. T., ... & Maués, M. M. (2022). High bee functional diversity buffers crop pollination services against Amazon deforestation. Agriculture, Ecosystems & Environment, 326, 107777.	https://doi.org/10.1016/j.agee.2021.107777	Aparatrigona impunctata (Ducke, 1916)	gbif:9637957	body size	ITD	http://purl.obolibrary.org/obo/HAO_0002584	NA	NA	species	1.6	mean	mm	5	NA	NA	NA	sp01	January and June 2016	NA	NA	adult	Amazon estuary region, close to Belém, Pará state, northern Brazil	NA	NA	NA	NA	NA	Brazil	NA	NA	wet tropical rainforest
Carrié, R., Andrieu, E., Cunningham, S. A., Lentini, P. E., Loreau, M., & Ouin, A. (2017). Relationships among ecological traits of wild bee communities along gradients of habitat amount and fragmentation. Ecography, 40(1), 85-97.	https://doi.org/10.1111/ecog.02632	Chelostoma florisomne	gbif:1334527	body size	ITD	http://purl.obolibrary.org/obo/HAO_0002584	Body size was estimated using the inter-tegular distance (ITD), which is the distance between the nearest edges of the tegulae (plates covering the wing bases)	NA	species	1.79	mean	mm	NA	NA	NA	NA	NA	2013-2014	NA	NA	adult	southwestern France, in the Vallées et Coteaux de Gascogne	43°17’N	0°54’E	NA	NA	NA	France	NA	NA	NA
Carrié, R., Andrieu, E., Cunningham, S. A., Lentini, P. E., Loreau, M., & Ouin, A. (2017). Relationships among ecological traits of wild bee communities along gradients of habitat amount and fragmentation. Ecography, 40(1), 85-97.	https://doi.org/10.1111/ecog.02632	Bombus lapidarius	gbif:1340301	body size	ITD	http://purl.obolibrary.org/obo/HAO_0002584	Body size was estimated using the inter-tegular distance (ITD), which is the distance between the nearest edges of the tegulae (plates covering the wing bases)	NA	species	4.9	mean	mm	NA	NA	NA	NA	NA	2013-2014	NA	NA	adult	southwestern France, in the Vallées et Coteaux de Gascogne	43°17’N	0°54’E	NA	NA	NA	France	NA	NA	NA
Carrié, R., Andrieu, E., Cunningham, S. A., Lentini, P. E., Loreau, M., & Ouin, A. (2017). Relationships among ecological traits of wild bee communities along gradients of habitat amount and fragmentation. Ecography, 40(1), 85-97.	https://doi.org/10.1111/ecog.02632	Bombus pratorum	gbif:1340305	body size	ITD	http://purl.obolibrary.org/obo/HAO_0002584	Body size was estimated using the inter-tegular distance (ITD), which is the distance between the nearest edges of the tegulae (plates covering the wing bases)	NA	species	4.6	mean	mm	NA	NA	NA	NA	NA	2013-2014	NA	NA	adult	southwestern France, in the Vallées et Coteaux de Gascogne	43°17’N	0°54’E	NA	NA	NA	France	NA	NA	NA
Carrié, R., Andrieu, E., Cunningham, S. A., Lentini, P. E., Loreau, M., & Ouin, A. (2017). Relationships among ecological traits of wild bee communities along gradients of habitat amount and fragmentation. Ecography, 40(1), 85-97.	https://doi.org/10.1111/ecog.02632	Bombus sylvarum	gbif:1340342	body size	ITD	http://purl.obolibrary.org/obo/HAO_0002584	Body size was estimated using the inter-tegular distance (ITD), which is the distance between the nearest edges of the tegulae (plates covering the wing bases)	NA	species	4.44	mean	mm	NA	NA	NA	NA	NA	2013-2014	NA	NA	adult	southwestern France, in the Vallées et Coteaux de Gascogne	43°17’N	0°54’E	NA	NA	NA	France	NA	NA	NA
Carrié, R., Andrieu, E., Cunningham, S. A., Lentini, P. E., Loreau, M., & Ouin, A. (2017). Relationships among ecological traits of wild bee communities along gradients of habitat amount and fragmentation. Ecography, 40(1), 85-97.	https://doi.org/10.1111/ecog.02632	Bombus terrestris	gbif:1340503	body size	ITD	http://purl.obolibrary.org/obo/HAO_0002584	Body size was estimated using the inter-tegular distance (ITD), which is the distance between the nearest edges of the tegulae (plates covering the wing bases)	NA	species	5.7	mean	mm	NA	NA	NA	NA	NA	2013-2014	NA	NA	adult	southwestern France, in the Vallées et Coteaux de Gascogne	43°17’N	0°54’E	NA	NA	NA	France	NA	NA	NA
Carrié, R., Andrieu, E., Cunningham, S. A., Lentini, P. E., Loreau, M., & Ouin, A. (2017). Relationships among ecological traits of wild bee communities along gradients of habitat amount and fragmentation. Ecography, 40(1), 85-97.	https://doi.org/10.1111/ecog.02632	Bombus humilis	gbif:1340523	body size	ITD	http://purl.obolibrary.org/obo/HAO_0002584	Body size was estimated using the inter-tegular distance (ITD), which is the distance between the nearest edges of the tegulae (plates covering the wing bases)	NA	species	4.77	mean	mm	NA	NA	NA	NA	NA	2013-2014	NA	NA	adult	southwestern France, in the Vallées et Coteaux de Gascogne	43°17’N	0°54’E	NA	NA	NA	France	NA	NA	NA
Carrié, R., Andrieu, E., Cunningham, S. A., Lentini, P. E., Loreau, M., & Ouin, A. (2017). Relationships among ecological traits of wild bee communities along gradients of habitat amount and fragmentation. Ecography, 40(1), 85-97.	https://doi.org/10.1111/ecog.02632	Bombus ruderarius	gbif:1340533	body size	ITD	http://purl.obolibrary.org/obo/HAO_0002584	Body size was estimated using the inter-tegular distance (ITD), which is the distance between the nearest edges of the tegulae (plates covering the wing bases)	NA	species	4.73	mean	mm	NA	NA	NA	NA	NA	2013-2014	NA	NA	adult	southwestern France, in the Vallées et Coteaux de Gascogne	43°17’N	0°54’E	NA	NA	NA	France	NA	NA	NA
Carrié, R., Andrieu, E., Cunningham, S. A., Lentini, P. E., Loreau, M., & Ouin, A. (2017). Relationships among ecological traits of wild bee communities along gradients of habitat amount and fragmentation. Ecography, 40(1), 85-97.	https://doi.org/10.1111/ecog.02632	Bombus hortorum	gbif:1340542	body size	ITD	http://purl.obolibrary.org/obo/HAO_0002584	Body size was estimated using the inter-tegular distance (ITD), which is the distance between the nearest edges of the tegulae (plates covering the wing bases)	NA	species	5.7	mean	mm	NA	NA	NA	NA	NA	2013-2014	NA	NA	adult	southwestern France, in the Vallées et Coteaux de Gascogne	43°17’N	0°54’E	NA	NA	NA	France	NA	NA	NA
Carrié, R., Andrieu, E., Cunningham, S. A., Lentini, P. E., Loreau, M., & Ouin, A. (2017). Relationships among ecological traits of wild bee communities along gradients of habitat amount and fragmentation. Ecography, 40(1), 85-97.	https://doi.org/10.1111/ecog.02632	Eucera clypeata	gbif:1340961	body size	ITD	http://purl.obolibrary.org/obo/HAO_0002584	Body size was estimated using the inter-tegular distance (ITD), which is the distance between the nearest edges of the tegulae (plates covering the wing bases)	NA	species	2.75	mean	mm	NA	NA	NA	NA	NA	2013-2014	NA	NA	adult	southwestern France, in the Vallées et Coteaux de Gascogne	43°17’N	0°54’E	NA	NA	NA	France	NA	NA	NA
Carrié, R., Andrieu, E., Cunningham, S. A., Lentini, P. E., Loreau, M., & Ouin, A. (2017). Relationships among ecological traits of wild bee communities along gradients of habitat amount and fragmentation. Ecography, 40(1), 85-97.	https://doi.org/10.1111/ecog.02632	Eucera nigrifacies	gbif:1340962	body size	ITD	http://purl.obolibrary.org/obo/HAO_0002584	Body size was estimated using the inter-tegular distance (ITD), which is the distance between the nearest edges of the tegulae (plates covering the wing bases)	NA	species	2.8	mean	mm	NA	NA	NA	NA	NA	2013-2014	NA	NA	adult	southwestern France, in the Vallées et Coteaux de Gascogne	43°17’N	0°54’E	NA	NA	NA	France	NA	NA	NA
Carrié, R., Andrieu, E., Cunningham, S. A., Lentini, P. E., Loreau, M., & Ouin, A. (2017). Relationships among ecological traits of wild bee communities along gradients of habitat amount and fragmentation. Ecography, 40(1), 85-97.	https://doi.org/10.1111/ecog.02632	Eucera nigrescens	gbif:1340969	body size	ITD	http://purl.obolibrary.org/obo/HAO_0002584	Body size was estimated using the inter-tegular distance (ITD), which is the distance between the nearest edges of the tegulae (plates covering the wing bases)	NA	species	3.5	mean	mm	NA	NA	NA	NA	NA	2013-2014	NA	NA	adult	southwestern France, in the Vallées et Coteaux de Gascogne	43°17’N	0°54’E	NA	NA	NA	France	NA	NA	NA
Carrié, R., Andrieu, E., Cunningham, S. A., Lentini, P. E., Loreau, M., & Ouin, A. (2017). Relationships among ecological traits of wild bee communities along gradients of habitat amount and fragmentation. Ecography, 40(1), 85-97.	https://doi.org/10.1111/ecog.02632	Eucera interrupta	gbif:1340979	body size	ITD	http://purl.obolibrary.org/obo/HAO_0002584	Body size was estimated using the inter-tegular distance (ITD), which is the distance between the nearest edges of the tegulae (plates covering the wing bases)	NA	species	0.67	mean	mm	NA	NA	NA	NA	NA	2013-2014	NA	NA	adult	southwestern France, in the Vallées et Coteaux de Gascogne	43°17’N	0°54’E	NA	NA	NA	France	NA	NA	NA
Carrié, R., Andrieu, E., Cunningham, S. A., Lentini, P. E., Loreau, M., & Ouin, A. (2017). Relationships among ecological traits of wild bee communities along gradients of habitat amount and fragmentation. Ecography, 40(1), 85-97.	https://doi.org/10.1111/ecog.02632	Xylocopa violacea	gbif:1342108	body size	ITD	http://purl.obolibrary.org/obo/HAO_0002584	Body size was estimated using the inter-tegular distance (ITD), which is the distance between the nearest edges of the tegulae (plates covering the wing bases)	NA	species	6.5	mean	mm	NA	NA	NA	NA	NA	2013-2014	NA	NA	adult	southwestern France, in the Vallées et Coteaux de Gascogne	43°17’N	0°54’E	NA	NA	NA	France	NA	NA	NA
Carrié, R., Andrieu, E., Cunningham, S. A., Lentini, P. E., Loreau, M., & Ouin, A. (2017). Relationships among ecological traits of wild bee communities along gradients of habitat amount and fragmentation. Ecography, 40(1), 85-97.	https://doi.org/10.1111/ecog.02632	Xylocopa Iris	gbif:1342279	body size	ITD	http://purl.obolibrary.org/obo/HAO_0002584	Body size was estimated using the inter-tegular distance (ITD), which is the distance between the nearest edges of the tegulae (plates covering the wing bases)	NA	species	4.33	mean	mm	NA	NA	NA	NA	NA	2013-2014	NA	NA	adult	southwestern France, in the Vallées et Coteaux de Gascogne	43°17’N	0°54’E	NA	NA	NA	France	NA	NA	NA
Carrié, R., Andrieu, E., Cunningham, S. A., Lentini, P. E., Loreau, M., & Ouin, A. (2017). Relationships among ecological traits of wild bee communities along gradients of habitat amount and fragmentation. Ecography, 40(1), 85-97.	https://doi.org/10.1111/ecog.02632	Anthophora plumipes	gbif:1344087	body size	ITD	http://purl.obolibrary.org/obo/HAO_0002584	Body size was estimated using the inter-tegular distance (ITD), which is the distance between the nearest edges of the tegulae (plates covering the wing bases)	NA	species	4.3	mean	mm	NA	NA	NA	NA	NA	2013-2014	NA	NA	adult	southwestern France, in the Vallées et Coteaux de Gascogne	43°17’N	0°54’E	NA	NA	NA	France	NA	NA	NA
Carrié, R., Andrieu, E., Cunningham, S. A., Lentini, P. E., Loreau, M., & Ouin, A. (2017). Relationships among ecological traits of wild bee communities along gradients of habitat amount and fragmentation. Ecography, 40(1), 85-97.	https://doi.org/10.1111/ecog.02632	Colletes cunicularius	gbif:1348691	body size	ITD	http://purl.obolibrary.org/obo/HAO_0002584	Body size was estimated using the inter-tegular distance (ITD), which is the distance between the nearest edges of the tegulae (plates covering the wing bases)	NA	species	3.5	mean	mm	NA	NA	NA	NA	NA	2013-2014	NA	NA	adult	southwestern France, in the Vallées et Coteaux de Gascogne	43°17’N	0°54’E	NA	NA	NA	France	NA	NA	NA
Carrié, R., Andrieu, E., Cunningham, S. A., Lentini, P. E., Loreau, M., & Ouin, A. (2017). Relationships among ecological traits of wild bee communities along gradients of habitat amount and fragmentation. Ecography, 40(1), 85-97.	https://doi.org/10.1111/ecog.02632	Halictus quadricinctus	gbif:1353236	body size	ITD	http://purl.obolibrary.org/obo/HAO_0002584	Body size was estimated using the inter-tegular distance (ITD), which is the distance between the nearest edges of the tegulae (plates covering the wing bases)	NA	species	2.93	mean	mm	NA	NA	NA	NA	NA	2013-2014	NA	NA	adult	southwestern France, in the Vallées et Coteaux de Gascogne	43°17’N	0°54’E	NA	NA	NA	France	NA	NA	NA
Carrié, R., Andrieu, E., Cunningham, S. A., Lentini, P. E., Loreau, M., & Ouin, A. (2017). Relationships among ecological traits of wild bee communities along gradients of habitat amount and fragmentation. Ecography, 40(1), 85-97.	https://doi.org/10.1111/ecog.02632	Halictus tumulorum	gbif:1353289	body size	ITD	http://purl.obolibrary.org/obo/HAO_0002584	Body size was estimated using the inter-tegular distance (ITD), which is the distance between the nearest edges of the tegulae (plates covering the wing bases)	NA	species	1.49	mean	mm	NA	NA	NA	NA	NA	2013-2014	NA	NA	adult	southwestern France, in the Vallées et Coteaux de Gascogne	43°17’N	0°54’E	NA	NA	NA	France	NA	NA	NA
Carrié, R., Andrieu, E., Cunningham, S. A., Lentini, P. E., Loreau, M., & Ouin, A. (2017). Relationships among ecological traits of wild bee communities along gradients of habitat amount and fragmentation. Ecography, 40(1), 85-97.	https://doi.org/10.1111/ecog.02632	Halictus smaragdulus	gbif:1353300	body size	ITD	http://purl.obolibrary.org/obo/HAO_0002584	Body size was estimated using the inter-tegular distance (ITD), which is the distance between the nearest edges of the tegulae (plates covering the wing bases)	NA	species	1.03	mean	mm	NA	NA	NA	NA	NA	2013-2014	NA	NA	adult	southwestern France, in the Vallées et Coteaux de Gascogne	43°17’N	0°54’E	NA	NA	NA	France	NA	NA	NA
Carrié, R., Andrieu, E., Cunningham, S. A., Lentini, P. E., Loreau, M., & Ouin, A. (2017). Relationships among ecological traits of wild bee communities along gradients of habitat amount and fragmentation. Ecography, 40(1), 85-97.	https://doi.org/10.1111/ecog.02632	Halictus simplex	gbif:1353310	body size	ITD	http://purl.obolibrary.org/obo/HAO_0002584	Body size was estimated using the inter-tegular distance (ITD), which is the distance between the nearest edges of the tegulae (plates covering the wing bases)	NA	species	1.9	mean	mm	NA	NA	NA	NA	NA	2013-2014	NA	NA	adult	southwestern France, in the Vallées et Coteaux de Gascogne	43°17’N	0°54’E	NA	NA	NA	France	NA	NA	NA
Carrié, R., Andrieu, E., Cunningham, S. A., Lentini, P. E., Loreau, M., & Ouin, A. (2017). Relationships among ecological traits of wild bee communities along gradients of habitat amount and fragmentation. Ecography, 40(1), 85-97.	https://doi.org/10.1111/ecog.02632	Halictus fulvipes	gbif:1353348	body size	ITD	http://purl.obolibrary.org/obo/HAO_0002584	Body size was estimated using the inter-tegular distance (ITD), which is the distance between the nearest edges of the tegulae (plates covering the wing bases)	NA	species	2.13	mean	mm	NA	NA	NA	NA	NA	2013-2014	NA	NA	adult	southwestern France, in the Vallées et Coteaux de Gascogne	43°17’N	0°54’E	NA	NA	NA	France	NA	NA	NA
Carrié, R., Andrieu, E., Cunningham, S. A., Lentini, P. E., Loreau, M., & Ouin, A. (2017). Relationships among ecological traits of wild bee communities along gradients of habitat amount and fragmentation. Ecography, 40(1), 85-97.	https://doi.org/10.1111/ecog.02632	Halictus maculatus	gbif:1353364	body size	ITD	http://purl.obolibrary.org/obo/HAO_0002584	Body size was estimated using the inter-tegular distance (ITD), which is the distance between the nearest edges of the tegulae (plates covering the wing bases)	NA	species	1.55	mean	mm	NA	NA	NA	NA	NA	2013-2014	NA	NA	adult	southwestern France, in the Vallées et Coteaux de Gascogne	43°17’N	0°54’E	NA	NA	NA	France	NA	NA	NA
Carrié, R., Andrieu, E., Cunningham, S. A., Lentini, P. E., Loreau, M., & Ouin, A. (2017). Relationships among ecological traits of wild bee communities along gradients of habitat amount and fragmentation. Ecography, 40(1), 85-97.	https://doi.org/10.1111/ecog.02632	Halictus scabiosae	gbif:1353395	body size	ITD	http://purl.obolibrary.org/obo/HAO_0002584	Body size was estimated using the inter-tegular distance (ITD), which is the distance between the nearest edges of the tegulae (plates covering the wing bases)	NA	species	2.44	mean	mm	NA	NA	NA	NA	NA	2013-2014	NA	NA	adult	southwestern France, in the Vallées et Coteaux de Gascogne	43°17’N	0°54’E	NA	NA	NA	France	NA	NA	NA
Carrié, R., Andrieu, E., Cunningham, S. A., Lentini, P. E., Loreau, M., & Ouin, A. (2017). Relationships among ecological traits of wild bee communities along gradients of habitat amount and fragmentation. Ecography, 40(1), 85-97.	https://doi.org/10.1111/ecog.02632	Lasioglossum xanthopus	gbif:1353731	body size	ITD	http://purl.obolibrary.org/obo/HAO_0002584	Body size was estimated using the inter-tegular distance (ITD), which is the distance between the nearest edges of the tegulae (plates covering the wing bases)	NA	species	2.37	mean	mm	NA	NA	NA	NA	NA	2013-2014	NA	NA	adult	southwestern France, in the Vallées et Coteaux de Gascogne	43°17’N	0°54’E	NA	NA	NA	France	NA	NA	NA
Carrié, R., Andrieu, E., Cunningham, S. A., Lentini, P. E., Loreau, M., & Ouin, A. (2017). Relationships among ecological traits of wild bee communities along gradients of habitat amount and fragmentation. Ecography, 40(1), 85-97.	https://doi.org/10.1111/ecog.02632	Lasioglossum nigripes	gbif:1353756	body size	ITD	http://purl.obolibrary.org/obo/HAO_0002584	Body size was estimated using the inter-tegular distance (ITD), which is the distance between the nearest edges of the tegulae (plates covering the wing bases)	NA	species	1.97	mean	mm	NA	NA	NA	NA	NA	2013-2014	NA	NA	adult	southwestern France, in the Vallées et Coteaux de Gascogne	43°17’N	0°54’E	NA	NA	NA	France	NA	NA	NA
Carrié, R., Andrieu, E., Cunningham, S. A., Lentini, P. E., Loreau, M., & Ouin, A. (2017). Relationships among ecological traits of wild bee communities along gradients of habitat amount and fragmentation. Ecography, 40(1), 85-97.	https://doi.org/10.1111/ecog.02632	Lasioglossum leucozonium	gbif:1353805	body size	ITD	http://purl.obolibrary.org/obo/HAO_0002584	Body size was estimated using the inter-tegular distance (ITD), which is the distance between the nearest edges of the tegulae (plates covering the wing bases)	NA	species	1.91	mean	mm	NA	NA	NA	NA	NA	2013-2014	NA	NA	adult	southwestern France, in the Vallées et Coteaux de Gascogne	43°17’N	0°54’E	NA	NA	NA	France	NA	NA	NA
Carrié, R., Andrieu, E., Cunningham, S. A., Lentini, P. E., Loreau, M., & Ouin, A. (2017). Relationships among ecological traits of wild bee communities along gradients of habitat amount and fragmentation. Ecography, 40(1), 85-97.	https://doi.org/10.1111/ecog.02632	Lasioglossum lativentre	gbif:1354007	body size	ITD	http://purl.obolibrary.org/obo/HAO_0002584	Body size was estimated using the inter-tegular distance (ITD), which is the distance between the nearest edges of the tegulae (plates covering the wing bases)	NA	species	1.55	mean	mm	NA	NA	NA	NA	NA	2013-2014	NA	NA	adult	southwestern France, in the Vallées et Coteaux de Gascogne	43°17’N	0°54’E	NA	NA	NA	France	NA	NA	NA
Carrié, R., Andrieu, E., Cunningham, S. A., Lentini, P. E., Loreau, M., & Ouin, A. (2017). Relationships among ecological traits of wild bee communities along gradients of habitat amount and fragmentation. Ecography, 40(1), 85-97.	https://doi.org/10.1111/ecog.02632	Lasioglossum villosulum	gbif:1354041	body size	ITD	http://purl.obolibrary.org/obo/HAO_0002584	Body size was estimated using the inter-tegular distance (ITD), which is the distance between the nearest edges of the tegulae (plates covering the wing bases)	NA	species	1.33	mean	mm	NA	NA	NA	NA	NA	2013-2014	NA	NA	adult	southwestern France, in the Vallées et Coteaux de Gascogne	43°17’N	0°54’E	NA	NA	NA	France	NA	NA	NA
Carrié, R., Andrieu, E., Cunningham, S. A., Lentini, P. E., Loreau, M., & Ouin, A. (2017). Relationships among ecological traits of wild bee communities along gradients of habitat amount and fragmentation. Ecography, 40(1), 85-97.	https://doi.org/10.1111/ecog.02632	Lasioglossum morio	gbif:1354206	body size	ITD	http://purl.obolibrary.org/obo/HAO_0002584	Body size was estimated using the inter-tegular distance (ITD), which is the distance between the nearest edges of the tegulae (plates covering the wing bases)	NA	species	1.1	mean	mm	NA	NA	NA	NA	NA	2013-2014	NA	NA	adult	southwestern France, in the Vallées et Coteaux de Gascogne	43°17’N	0°54’E	NA	NA	NA	France	NA	NA	NA
Carrié, R., Andrieu, E., Cunningham, S. A., Lentini, P. E., Loreau, M., & Ouin, A. (2017). Relationships among ecological traits of wild bee communities along gradients of habitat amount and fragmentation. Ecography, 40(1), 85-97.	https://doi.org/10.1111/ecog.02632	Lasioglossum pauxillum	gbif:1354263	body size	ITD	http://purl.obolibrary.org/obo/HAO_0002584	Body size was estimated using the inter-tegular distance (ITD), which is the distance between the nearest edges of the tegulae (plates covering the wing bases)	NA	species	1.24	mean	mm	NA	NA	NA	NA	NA	2013-2014	NA	NA	adult	southwestern France, in the Vallées et Coteaux de Gascogne	43°17’N	0°54’E	NA	NA	NA	France	NA	NA	NA
Carrié, R., Andrieu, E., Cunningham, S. A., Lentini, P. E., Loreau, M., & Ouin, A. (2017). Relationships among ecological traits of wild bee communities along gradients of habitat amount and fragmentation. Ecography, 40(1), 85-97.	https://doi.org/10.1111/ecog.02632	Lasioglossum laevigatum	gbif:1354272	body size	ITD	http://purl.obolibrary.org/obo/HAO_0002584	Body size was estimated using the inter-tegular distance (ITD), which is the distance between the nearest edges of the tegulae (plates covering the wing bases)	NA	species	1.84	mean	mm	NA	NA	NA	NA	NA	2013-2014	NA	NA	adult	southwestern France, in the Vallées et Coteaux de Gascogne	43°17’N	0°54’E	NA	NA	NA	France	NA	NA	NA
Carrié, R., Andrieu, E., Cunningham, S. A., Lentini, P. E., Loreau, M., & Ouin, A. (2017). Relationships among ecological traits of wild bee communities along gradients of habitat amount and fragmentation. Ecography, 40(1), 85-97.	https://doi.org/10.1111/ecog.02632	Lasioglossum glabriusculum	gbif:1354397	body size	ITD	http://purl.obolibrary.org/obo/HAO_0002584	Body size was estimated using the inter-tegular distance (ITD), which is the distance between the nearest edges of the tegulae (plates covering the wing bases)	NA	species	0.73	mean	mm	NA	NA	NA	NA	NA	2013-2014	NA	NA	adult	southwestern France, in the Vallées et Coteaux de Gascogne	43°17’N	0°54’E	NA	NA	NA	France	NA	NA	NA
Carrié, R., Andrieu, E., Cunningham, S. A., Lentini, P. E., Loreau, M., & Ouin, A. (2017). Relationships among ecological traits of wild bee communities along gradients of habitat amount and fragmentation. Ecography, 40(1), 85-97.	https://doi.org/10.1111/ecog.02632	Lasioglossum minutissimum	gbif:1354422	body size	ITD	http://purl.obolibrary.org/obo/HAO_0002584	Body size was estimated using the inter-tegular distance (ITD), which is the distance between the nearest edges of the tegulae (plates covering the wing bases)	NA	species	0.86	mean	mm	NA	NA	NA	NA	NA	2013-2014	NA	NA	adult	southwestern France, in the Vallées et Coteaux de Gascogne	43°17’N	0°54’E	NA	NA	NA	France	NA	NA	NA
Carrié, R., Andrieu, E., Cunningham, S. A., Lentini, P. E., Loreau, M., & Ouin, A. (2017). Relationships among ecological traits of wild bee communities along gradients of habitat amount and fragmentation. Ecography, 40(1), 85-97.	https://doi.org/10.1111/ecog.02632	Lasioglossum pallens	gbif:1354551	body size	ITD	http://purl.obolibrary.org/obo/HAO_0002584	Body size was estimated using the inter-tegular distance (ITD), which is the distance between the nearest edges of the tegulae (plates covering the wing bases)	NA	species	1.59	mean	mm	NA	NA	NA	NA	NA	2013-2014	NA	NA	adult	southwestern France, in the Vallées et Coteaux de Gascogne	43°17’N	0°54’E	NA	NA	NA	France	NA	NA	NA
Carrié, R., Andrieu, E., Cunningham, S. A., Lentini, P. E., Loreau, M., & Ouin, A. (2017). Relationships among ecological traits of wild bee communities along gradients of habitat amount and fragmentation. Ecography, 40(1), 85-97.	https://doi.org/10.1111/ecog.02632	Lasioglossum puncticolle	gbif:1354699	body size	ITD	http://purl.obolibrary.org/obo/HAO_0002584	Body size was estimated using the inter-tegular distance (ITD), which is the distance between the nearest edges of the tegulae (plates covering the wing bases)	NA	species	1.49	mean	mm	NA	NA	NA	NA	NA	2013-2014	NA	NA	adult	southwestern France, in the Vallées et Coteaux de Gascogne	43°17’N	0°54’E	NA	NA	NA	France	NA	NA	NA
Carrié, R., Andrieu, E., Cunningham, S. A., Lentini, P. E., Loreau, M., & Ouin, A. (2017). Relationships among ecological traits of wild bee communities along gradients of habitat amount and fragmentation. Ecography, 40(1), 85-97.	https://doi.org/10.1111/ecog.02632	Lasioglossum punctatissimum	gbif:1354742	body size	ITD	http://purl.obolibrary.org/obo/HAO_0002584	Body size was estimated using the inter-tegular distance (ITD), which is the distance between the nearest edges of the tegulae (plates covering the wing bases)	NA	species	1.23	mean	mm	NA	NA	NA	NA	NA	2013-2014	NA	NA	adult	southwestern France, in the Vallées et Coteaux de Gascogne	43°17’N	0°54’E	NA	NA	NA	France	NA	NA	NA
Carrié, R., Andrieu, E., Cunningham, S. A., Lentini, P. E., Loreau, M., & Ouin, A. (2017). Relationships among ecological traits of wild bee communities along gradients of habitat amount and fragmentation. Ecography, 40(1), 85-97.	https://doi.org/10.1111/ecog.02632	Lasioglossum interruptum	gbif:1354864	body size	ITD	http://purl.obolibrary.org/obo/HAO_0002584	Body size was estimated using the inter-tegular distance (ITD), which is the distance between the nearest edges of the tegulae (plates covering the wing bases)	NA	species	2.23	mean	mm	NA	NA	NA	NA	NA	2013-2014	NA	NA	adult	southwestern France, in the Vallées et Coteaux de Gascogne	43°17’N	0°54’E	NA	NA	NA	France	NA	NA	NA
Carrié, R., Andrieu, E., Cunningham, S. A., Lentini, P. E., Loreau, M., & Ouin, A. (2017). Relationships among ecological traits of wild bee communities along gradients of habitat amount and fragmentation. Ecography, 40(1), 85-97.	https://doi.org/10.1111/ecog.02632	Lasioglossum albipes	gbif:1354990	body size	ITD	http://purl.obolibrary.org/obo/HAO_0002584	Body size was estimated using the inter-tegular distance (ITD), which is the distance between the nearest edges of the tegulae (plates covering the wing bases)	NA	species	1.64	mean	mm	NA	NA	NA	NA	NA	2013-2014	NA	NA	adult	southwestern France, in the Vallées et Coteaux de Gascogne	43°17’N	0°54’E	NA	NA	NA	France	NA	NA	NA
Carrié, R., Andrieu, E., Cunningham, S. A., Lentini, P. E., Loreau, M., & Ouin, A. (2017). Relationships among ecological traits of wild bee communities along gradients of habitat amount and fragmentation. Ecography, 40(1), 85-97.	https://doi.org/10.1111/ecog.02632	Lasioglossum corvinum	gbif:1354994	body size	ITD	http://purl.obolibrary.org/obo/HAO_0002584	Body size was estimated using the inter-tegular distance (ITD), which is the distance between the nearest edges of the tegulae (plates covering the wing bases)	NA	species	1.29	mean	mm	NA	NA	NA	NA	NA	2013-2014	NA	NA	adult	southwestern France, in the Vallées et Coteaux de Gascogne	43°17’N	0°54’E	NA	NA	NA	France	NA	NA	NA
Carrié, R., Andrieu, E., Cunningham, S. A., Lentini, P. E., Loreau, M., & Ouin, A. (2017). Relationships among ecological traits of wild bee communities along gradients of habitat amount and fragmentation. Ecography, 40(1), 85-97.	https://doi.org/10.1111/ecog.02632	Lasioglossum marginatum	gbif:1355018	body size	ITD	http://purl.obolibrary.org/obo/HAO_0002584	Body size was estimated using the inter-tegular distance (ITD), which is the distance between the nearest edges of the tegulae (plates covering the wing bases)	NA	species	1.59	mean	mm	NA	NA	NA	NA	NA	2013-2014	NA	NA	adult	southwestern France, in the Vallées et Coteaux de Gascogne	43°17’N	0°54’E	NA	NA	NA	France	NA	NA	NA
Carrié, R., Andrieu, E., Cunningham, S. A., Lentini, P. E., Loreau, M., & Ouin, A. (2017). Relationships among ecological traits of wild bee communities along gradients of habitat amount and fragmentation. Ecography, 40(1), 85-97.	https://doi.org/10.1111/ecog.02632	Lasioglossum malachurum	gbif:1355085	body size	ITD	http://purl.obolibrary.org/obo/HAO_0002584	Body size was estimated using the inter-tegular distance (ITD), which is the distance between the nearest edges of the tegulae (plates covering the wing bases)	NA	species	1.79	mean	mm	NA	NA	NA	NA	NA	2013-2014	NA	NA	adult	southwestern France, in the Vallées et Coteaux de Gascogne	43°17’N	0°54’E	NA	NA	NA	France	NA	NA	NA
Carrié, R., Andrieu, E., Cunningham, S. A., Lentini, P. E., Loreau, M., & Ouin, A. (2017). Relationships among ecological traits of wild bee communities along gradients of habitat amount and fragmentation. Ecography, 40(1), 85-97.	https://doi.org/10.1111/ecog.02632	Lasioglossum politum	gbif:1355230	body size	ITD	http://purl.obolibrary.org/obo/HAO_0002584	Body size was estimated using the inter-tegular distance (ITD), which is the distance between the nearest edges of the tegulae (plates covering the wing bases)	NA	species	0.82	mean	mm	NA	NA	NA	NA	NA	2013-2014	NA	NA	adult	southwestern France, in the Vallées et Coteaux de Gascogne	43°17’N	0°54’E	NA	NA	NA	France	NA	NA	NA
Carrié, R., Andrieu, E., Cunningham, S. A., Lentini, P. E., Loreau, M., & Ouin, A. (2017). Relationships among ecological traits of wild bee communities along gradients of habitat amount and fragmentation. Ecography, 40(1), 85-97.	https://doi.org/10.1111/ecog.02632	Lasioglossum zonulum	gbif:1355337	body size	ITD	http://purl.obolibrary.org/obo/HAO_0002584	Body size was estimated using the inter-tegular distance (ITD), which is the distance between the nearest edges of the tegulae (plates covering the wing bases)	NA	species	1.95	mean	mm	NA	NA	NA	NA	NA	2013-2014	NA	NA	adult	southwestern France, in the Vallées et Coteaux de Gascogne	43°17’N	0°54’E	NA	NA	NA	France	NA	NA	NA
Carrié, R., Andrieu, E., Cunningham, S. A., Lentini, P. E., Loreau, M., & Ouin, A. (2017). Relationships among ecological traits of wild bee communities along gradients of habitat amount and fragmentation. Ecography, 40(1), 85-97.	https://doi.org/10.1111/ecog.02632	Andrena haemorrhoa	gbif:1356981	body size	ITD	http://purl.obolibrary.org/obo/HAO_0002584	Body size was estimated using the inter-tegular distance (ITD), which is the distance between the nearest edges of the tegulae (plates covering the wing bases)	NA	species	2.64	mean	mm	NA	NA	NA	NA	NA	2013-2014	NA	NA	adult	southwestern France, in the Vallées et Coteaux de Gascogne	43°17’N	0°54’E	NA	NA	NA	France	NA	NA	NA
Carrié, R., Andrieu, E., Cunningham, S. A., Lentini, P. E., Loreau, M., & Ouin, A. (2017). Relationships among ecological traits of wild bee communities along gradients of habitat amount and fragmentation. Ecography, 40(1), 85-97.	https://doi.org/10.1111/ecog.02632	Andrena lagopus	gbif:1357100	body size	ITD	http://purl.obolibrary.org/obo/HAO_0002584	Body size was estimated using the inter-tegular distance (ITD), which is the distance between the nearest edges of the tegulae (plates covering the wing bases)	NA	species	2.34	mean	mm	NA	NA	NA	NA	NA	2013-2014	NA	NA	adult	southwestern France, in the Vallées et Coteaux de Gascogne	43°17’N	0°54’E	NA	NA	NA	France	NA	NA	NA
Carrié, R., Andrieu, E., Cunningham, S. A., Lentini, P. E., Loreau, M., & Ouin, A. (2017). Relationships among ecological traits of wild bee communities along gradients of habitat amount and fragmentation. Ecography, 40(1), 85-97.	https://doi.org/10.1111/ecog.02632	Andrena flavipes	gbif:1357156	body size	ITD	http://purl.obolibrary.org/obo/HAO_0002584	Body size was estimated using the inter-tegular distance (ITD), which is the distance between the nearest edges of the tegulae (plates covering the wing bases)	NA	species	2.3	mean	mm	NA	NA	NA	NA	NA	2013-2014	NA	NA	adult	southwestern France, in the Vallées et Coteaux de Gascogne	43°17’N	0°54’E	NA	NA	NA	France	NA	NA	NA
Carrié, R., Andrieu, E., Cunningham, S. A., Lentini, P. E., Loreau, M., & Ouin, A. (2017). Relationships among ecological traits of wild bee communities along gradients of habitat amount and fragmentation. Ecography, 40(1), 85-97.	https://doi.org/10.1111/ecog.02632	Andrena bucephala	gbif:1357239	body size	ITD	http://purl.obolibrary.org/obo/HAO_0002584	Body size was estimated using the inter-tegular distance (ITD), which is the distance between the nearest edges of the tegulae (plates covering the wing bases)	NA	species	2.15	mean	mm	NA	NA	NA	NA	NA	2013-2014	NA	NA	adult	southwestern France, in the Vallées et Coteaux de Gascogne	43°17’N	0°54’E	NA	NA	NA	France	NA	NA	NA
Carrié, R., Andrieu, E., Cunningham, S. A., Lentini, P. E., Loreau, M., & Ouin, A. (2017). Relationships among ecological traits of wild bee communities along gradients of habitat amount and fragmentation. Ecography, 40(1), 85-97.	https://doi.org/10.1111/ecog.02632	Andrena ventricosa	gbif:1357295	body size	ITD	http://purl.obolibrary.org/obo/HAO_0002584	Body size was estimated using the inter-tegular distance (ITD), which is the distance between the nearest edges of the tegulae (plates covering the wing bases)	NA	species	1.63	mean	mm	NA	NA	NA	NA	NA	2013-2014	NA	NA	adult	southwestern France, in the Vallées et Coteaux de Gascogne	43°17’N	0°54’E	NA	NA	NA	France	NA	NA	NA
Carrié, R., Andrieu, E., Cunningham, S. A., Lentini, P. E., Loreau, M., & Ouin, A. (2017). Relationships among ecological traits of wild bee communities along gradients of habitat amount and fragmentation. Ecography, 40(1), 85-97.	https://doi.org/10.1111/ecog.02632	Andrena ferox	gbif:1357315	body size	ITD	http://purl.obolibrary.org/obo/HAO_0002584	Body size was estimated using the inter-tegular distance (ITD), which is the distance between the nearest edges of the tegulae (plates covering the wing bases)	NA	species	1.88	mean	mm	NA	NA	NA	NA	NA	2013-2014	NA	NA	adult	southwestern France, in the Vallées et Coteaux de Gascogne	43°17’N	0°54’E	NA	NA	NA	France	NA	NA	NA
Carrié, R., Andrieu, E., Cunningham, S. A., Lentini, P. E., Loreau, M., & Ouin, A. (2017). Relationships among ecological traits of wild bee communities along gradients of habitat amount and fragmentation. Ecography, 40(1), 85-97.	https://doi.org/10.1111/ecog.02632	Andrena humilis	gbif:1357477	body size	ITD	http://purl.obolibrary.org/obo/HAO_0002584	Body size was estimated using the inter-tegular distance (ITD), which is the distance between the nearest edges of the tegulae (plates covering the wing bases)	NA	species	2.4	mean	mm	NA	NA	NA	NA	NA	2013-2014	NA	NA	adult	southwestern France, in the Vallées et Coteaux de Gascogne	43°17’N	0°54’E	NA	NA	NA	France	NA	NA	NA
Carrié, R., Andrieu, E., Cunningham, S. A., Lentini, P. E., Loreau, M., & Ouin, A. (2017). Relationships among ecological traits of wild bee communities along gradients of habitat amount and fragmentation. Ecography, 40(1), 85-97.	https://doi.org/10.1111/ecog.02632	Andrena angustior	gbif:1357490	body size	ITD	http://purl.obolibrary.org/obo/HAO_0002584	Body size was estimated using the inter-tegular distance (ITD), which is the distance between the nearest edges of the tegulae (plates covering the wing bases)	NA	species	1.88	mean	mm	NA	NA	NA	NA	NA	2013-2014	NA	NA	adult	southwestern France, in the Vallées et Coteaux de Gascogne	43°17’N	0°54’E	NA	NA	NA	France	NA	NA	NA
Carrié, R., Andrieu, E., Cunningham, S. A., Lentini, P. E., Loreau, M., & Ouin, A. (2017). Relationships among ecological traits of wild bee communities along gradients of habitat amount and fragmentation. Ecography, 40(1), 85-97.	https://doi.org/10.1111/ecog.02632	Andrena nitida	gbif:1357545	body size	ITD	http://purl.obolibrary.org/obo/HAO_0002584	Body size was estimated using the inter-tegular distance (ITD), which is the distance between the nearest edges of the tegulae (plates covering the wing bases)	NA	species	2.97	mean	mm	NA	NA	NA	NA	NA	2013-2014	NA	NA	adult	southwestern France, in the Vallées et Coteaux de Gascogne	43°17’N	0°54’E	NA	NA	NA	France	NA	NA	NA
Carrié, R., Andrieu, E., Cunningham, S. A., Lentini, P. E., Loreau, M., & Ouin, A. (2017). Relationships among ecological traits of wild bee communities along gradients of habitat amount and fragmentation. Ecography, 40(1), 85-97.	https://doi.org/10.1111/ecog.02632	Andrena nigroolivacea	gbif:1357635	body size	ITD	http://purl.obolibrary.org/obo/HAO_0002584	Body size was estimated using the inter-tegular distance (ITD), which is the distance between the nearest edges of the tegulae (plates covering the wing bases)	NA	species	2.46	mean	mm	NA	NA	NA	NA	NA	2013-2014	NA	NA	adult	southwestern France, in the Vallées et Coteaux de Gascogne	43°17’N	0°54’E	NA	NA	NA	France	NA	NA	NA
Carrié, R., Andrieu, E., Cunningham, S. A., Lentini, P. E., Loreau, M., & Ouin, A. (2017). Relationships among ecological traits of wild bee communities along gradients of habitat amount and fragmentation. Ecography, 40(1), 85-97.	https://doi.org/10.1111/ecog.02632	Andrena nigroaenea	gbif:1357665	body size	ITD	http://purl.obolibrary.org/obo/HAO_0002584	Body size was estimated using the inter-tegular distance (ITD), which is the distance between the nearest edges of the tegulae (plates covering the wing bases)	NA	species	2.84	mean	mm	NA	NA	NA	NA	NA	2013-2014	NA	NA	adult	southwestern France, in the Vallées et Coteaux de Gascogne	43°17’N	0°54’E	NA	NA	NA	France	NA	NA	NA
Carrié, R., Andrieu, E., Cunningham, S. A., Lentini, P. E., Loreau, M., & Ouin, A. (2017). Relationships among ecological traits of wild bee communities along gradients of habitat amount and fragmentation. Ecography, 40(1), 85-97.	https://doi.org/10.1111/ecog.02632	Andrena distinguenda	gbif:1357737	body size	ITD	http://purl.obolibrary.org/obo/HAO_0002584	Body size was estimated using the inter-tegular distance (ITD), which is the distance between the nearest edges of the tegulae (plates covering the wing bases)	NA	species	1.68	mean	mm	NA	NA	NA	NA	NA	2013-2014	NA	NA	adult	southwestern France, in the Vallées et Coteaux de Gascogne	43°17’N	0°54’E	NA	NA	NA	France	NA	NA	NA
Carrié, R., Andrieu, E., Cunningham, S. A., Lentini, P. E., Loreau, M., & Ouin, A. (2017). Relationships among ecological traits of wild bee communities along gradients of habitat amount and fragmentation. Ecography, 40(1), 85-97.	https://doi.org/10.1111/ecog.02632	Osmia rufohirta	gbif:5039194	body size	ITD	http://purl.obolibrary.org/obo/HAO_0002584	Body size was estimated using the inter-tegular distance (ITD), which is the distance between the nearest edges of the tegulae (plates covering the wing bases)	NA	species	2.53	mean	mm	NA	NA	NA	NA	NA	2013-2014	NA	NA	adult	southwestern France, in the Vallées et Coteaux de Gascogne	43°17’N	0°54’E	NA	NA	NA	France	NA	NA	NA
Carrié, R., Andrieu, E., Cunningham, S. A., Lentini, P. E., Loreau, M., & Ouin, A. (2017). Relationships among ecological traits of wild bee communities along gradients of habitat amount and fragmentation. Ecography, 40(1), 85-97.	https://doi.org/10.1111/ecog.02632	Osmia cornuta	gbif:5039293	body size	ITD	http://purl.obolibrary.org/obo/HAO_0002584	Body size was estimated using the inter-tegular distance (ITD), which is the distance between the nearest edges of the tegulae (plates covering the wing bases)	NA	species	3.36	mean	mm	NA	NA	NA	NA	NA	2013-2014	NA	NA	adult	southwestern France, in the Vallées et Coteaux de Gascogne	43°17’N	0°54’E	NA	NA	NA	France	NA	NA	NA
Carrié, R., Andrieu, E., Cunningham, S. A., Lentini, P. E., Loreau, M., & Ouin, A. (2017). Relationships among ecological traits of wild bee communities along gradients of habitat amount and fragmentation. Ecography, 40(1), 85-97.	https://doi.org/10.1111/ecog.02632	Osmia bicornis	gbif:5039315	body size	ITD	http://purl.obolibrary.org/obo/HAO_0002584	Body size was estimated using the inter-tegular distance (ITD), which is the distance between the nearest edges of the tegulae (plates covering the wing bases)	NA	species	3.1	mean	mm	NA	NA	NA	NA	NA	2013-2014	NA	NA	adult	southwestern France, in the Vallées et Coteaux de Gascogne	43°17’N	0°54’E	NA	NA	NA	France	NA	NA	NA
Carrié, R., Andrieu, E., Cunningham, S. A., Lentini, P. E., Loreau, M., & Ouin, A. (2017). Relationships among ecological traits of wild bee communities along gradients of habitat amount and fragmentation. Ecography, 40(1), 85-97.	https://doi.org/10.1111/ecog.02632	Ceratina cucurbitina	gbif:5039868	body size	ITD	http://purl.obolibrary.org/obo/HAO_0002584	Body size was estimated using the inter-tegular distance (ITD), which is the distance between the nearest edges of the tegulae (plates covering the wing bases)	NA	species	1.45	mean	mm	NA	NA	NA	NA	NA	2013-2014	NA	NA	adult	southwestern France, in the Vallées et Coteaux de Gascogne	43°17’N	0°54’E	NA	NA	NA	France	NA	NA	NA
Carrié, R., Andrieu, E., Cunningham, S. A., Lentini, P. E., Loreau, M., & Ouin, A. (2017). Relationships among ecological traits of wild bee communities along gradients of habitat amount and fragmentation. Ecography, 40(1), 85-97.	https://doi.org/10.1111/ecog.02632	Andrena ranunculi	gbif:1358367	body size	ITD	http://purl.obolibrary.org/obo/HAO_0002584	Body size was estimated using the inter-tegular distance (ITD), which is the distance between the nearest edges of the tegulae (plates covering the wing bases)	NA	species	1.75	mean	mm	NA	NA	NA	NA	NA	2013-2014	NA	NA	adult	southwestern France, in the Vallées et Coteaux de Gascogne	43°17’N	0°54’E	NA	NA	NA	France	NA	NA	NA
Cunningham‐Minnick, M. J., Peters, V. E., & Crist, T. O. (2020). Bee communities and pollination services in adjacent crop fields following flower removal in an invasive forest shrub. Ecological Applications, 30(4), e02078.	https://doi.org/10.1002/eap.2078	Megachile mendica	gbif:1335902	body size	body length	http://purl.obolibrary.org/obo/HAO_0002413	NA	NA	individual	11.7	single observation	mm	NA	NA	NA	NA	NA	early spring 2013	NA	female	adult	private lands in southeast Indiana and southwest Ohio	39.422° N; 39.539° N; 39.572° N; 39.645° N; 39.666° N	84.897° W; 84.760° W; 84.801° W; 84.701° W; 84.788° W	NA	NA	NA	USA	Indiana; Ohio	NA	NA
Cunningham‐Minnick, M. J., Peters, V. E., & Crist, T. O. (2020). Bee communities and pollination services in adjacent crop fields following flower removal in an invasive forest shrub. Ecological Applications, 30(4), e02078.	https://doi.org/10.1002/eap.2078	Megachile mendica	gbif:1335902	body size	front wing length	NA	NA	NA	individual	7.6	single observation	mm	NA	NA	NA	NA	NA	early spring 2013	NA	female	adult	private lands in southeast Indiana and southwest Ohio	39.422° N; 39.539° N; 39.572° N; 39.645° N; 39.666° N	84.897° W; 84.760° W; 84.801° W; 84.701° W; 84.788° W	NA	NA	NA	USA	Indiana; Ohio	NA	NA
Cunningham‐Minnick, M. J., Peters, V. E., & Crist, T. O. (2020). Bee communities and pollination services in adjacent crop fields following flower removal in an invasive forest shrub. Ecological Applications, 30(4), e02078.	https://doi.org/10.1002/eap.2078	Megachile mendica	gbif:1335902	pilosity	hair coverage	http://purl.obolibrary.org/obo/HAO_0001990	NA	NA	individual	50-75	single observation	percentage	NA	NA	NA	NA	NA	early spring 2013	NA	female	adult	private lands in southeast Indiana and southwest Ohio	39.422° N; 39.539° N; 39.572° N; 39.645° N; 39.666° N	84.897° W; 84.760° W; 84.801° W; 84.701° W; 84.788° W	NA	NA	NA	USA	Indiana; Ohio	NA	NA
Cunningham‐Minnick, M. J., Peters, V. E., & Crist, T. O. (2020). Bee communities and pollination services in adjacent crop fields following flower removal in an invasive forest shrub. Ecological Applications, 30(4), e02078.	https://doi.org/10.1002/eap.2078	Megachile mendica	gbif:1335902	body size	ITD	http://purl.obolibrary.org/obo/HAO_0002584	distance between tegulae	NA	individual	3.3	single observation	mm	NA	NA	NA	NA	NA	early spring 2013	NA	female	adult	private lands in southeast Indiana and southwest Ohio	39.422° N; 39.539° N; 39.572° N; 39.645° N; 39.666° N	84.897° W; 84.760° W; 84.801° W; 84.701° W; 84.788° W	NA	NA	NA	USA	Indiana; Ohio	NA	NA
Cunningham‐Minnick, M. J., Peters, V. E., & Crist, T. O. (2020). Bee communities and pollination services in adjacent crop fields following flower removal in an invasive forest shrub. Ecological Applications, 30(4), e02078.	https://doi.org/10.1002/eap.2078	Bombus impatiens	gbif:1340350	body size	body length	http://purl.obolibrary.org/obo/HAO_0002413	NA	NA	species	17	mean	mm	2	NA	NA	NA	NA	early spring 2013	NA	female	adult	private lands in southeast Indiana and southwest Ohio	39.422° N; 39.539° N; 39.572° N; 39.645° N; 39.666° N	84.897° W; 84.760° W; 84.801° W; 84.701° W; 84.788° W	NA	NA	NA	USA	Indiana; Ohio	NA	NA
Cunningham‐Minnick, M. J., Peters, V. E., & Crist, T. O. (2020). Bee communities and pollination services in adjacent crop fields following flower removal in an invasive forest shrub. Ecological Applications, 30(4), e02078.	https://doi.org/10.1002/eap.2078	Bombus impatiens	gbif:1340350	body size	front wing length	NA	NA	NA	species	13.5	mean	mm	2	NA	NA	NA	NA	early spring 2013	NA	female	adult	private lands in southeast Indiana and southwest Ohio	39.422° N; 39.539° N; 39.572° N; 39.645° N; 39.666° N	84.897° W; 84.760° W; 84.801° W; 84.701° W; 84.788° W	NA	NA	NA	USA	Indiana; Ohio	NA	NA
Cunningham‐Minnick, M. J., Peters, V. E., & Crist, T. O. (2020). Bee communities and pollination services in adjacent crop fields following flower removal in an invasive forest shrub. Ecological Applications, 30(4), e02078.	https://doi.org/10.1002/eap.2078	Bombus impatiens	gbif:1340350	pilosity	hair coverage	http://purl.obolibrary.org/obo/HAO_0001990	NA	NA	species	75-100	mean	percentage	2	NA	NA	NA	NA	early spring 2013	NA	female	adult	private lands in southeast Indiana and southwest Ohio	39.422° N; 39.539° N; 39.572° N; 39.645° N; 39.666° N	84.897° W; 84.760° W; 84.801° W; 84.701° W; 84.788° W	NA	NA	NA	USA	Indiana; Ohio	NA	NA
Cunningham‐Minnick, M. J., Peters, V. E., & Crist, T. O. (2020). Bee communities and pollination services in adjacent crop fields following flower removal in an invasive forest shrub. Ecological Applications, 30(4), e02078.	https://doi.org/10.1002/eap.2078	Bombus impatiens	gbif:1340350	body size	ITD	http://purl.obolibrary.org/obo/HAO_0002584	distance between tegulae	NA	species	5.1	mean	mm	2	NA	NA	NA	NA	early spring 2013	NA	female	adult	private lands in southeast Indiana and southwest Ohio	39.422° N; 39.539° N; 39.572° N; 39.645° N; 39.666° N	84.897° W; 84.760° W; 84.801° W; 84.701° W; 84.788° W	NA	NA	NA	USA	Indiana; Ohio	NA	NA
Cunningham‐Minnick, M. J., Peters, V. E., & Crist, T. O. (2020). Bee communities and pollination services in adjacent crop fields following flower removal in an invasive forest shrub. Ecological Applications, 30(4), e02078.	https://doi.org/10.1002/eap.2078	Bombus bimaculatus	gbif:1340382	body size	body length	http://purl.obolibrary.org/obo/HAO_0002413	NA	NA	species	14.1	mean	mm	4	NA	NA	NA	NA	early spring 2013	NA	female	adult	private lands in southeast Indiana and southwest Ohio	39.422° N; 39.539° N; 39.572° N; 39.645° N; 39.666° N	84.897° W; 84.760° W; 84.801° W; 84.701° W; 84.788° W	NA	NA	NA	USA	Indiana; Ohio	NA	NA
Cunningham‐Minnick, M. J., Peters, V. E., & Crist, T. O. (2020). Bee communities and pollination services in adjacent crop fields following flower removal in an invasive forest shrub. Ecological Applications, 30(4), e02078.	https://doi.org/10.1002/eap.2078	Bombus bimaculatus	gbif:1340382	body size	front wing length	NA	NA	NA	species	11.8	mean	mm	4	NA	NA	NA	NA	early spring 2013	NA	female	adult	private lands in southeast Indiana and southwest Ohio	39.422° N; 39.539° N; 39.572° N; 39.645° N; 39.666° N	84.897° W; 84.760° W; 84.801° W; 84.701° W; 84.788° W	NA	NA	NA	USA	Indiana; Ohio	NA	NA
Cunningham‐Minnick, M. J., Peters, V. E., & Crist, T. O. (2020). Bee communities and pollination services in adjacent crop fields following flower removal in an invasive forest shrub. Ecological Applications, 30(4), e02078.	https://doi.org/10.1002/eap.2078	Bombus bimaculatus	gbif:1340382	pilosity	hair coverage	http://purl.obolibrary.org/obo/HAO_0001990	NA	NA	species	75-100	mean	percentage	4	NA	NA	NA	NA	early spring 2013	NA	female	adult	private lands in southeast Indiana and southwest Ohio	39.422° N; 39.539° N; 39.572° N; 39.645° N; 39.666° N	84.897° W; 84.760° W; 84.801° W; 84.701° W; 84.788° W	NA	NA	NA	USA	Indiana; Ohio	NA	NA
Cunningham‐Minnick, M. J., Peters, V. E., & Crist, T. O. (2020). Bee communities and pollination services in adjacent crop fields following flower removal in an invasive forest shrub. Ecological Applications, 30(4), e02078.	https://doi.org/10.1002/eap.2078	Bombus bimaculatus	gbif:1340382	body size	ITD	http://purl.obolibrary.org/obo/HAO_0002584	distance between tegulae	NA	species	4.6	mean	mm	4	NA	NA	NA	NA	early spring 2013	NA	female	adult	private lands in southeast Indiana and southwest Ohio	39.422° N; 39.539° N; 39.572° N; 39.645° N; 39.666° N	84.897° W; 84.760° W; 84.801° W; 84.701° W; 84.788° W	NA	NA	NA	USA	Indiana; Ohio	NA	NA
Cunningham‐Minnick, M. J., Peters, V. E., & Crist, T. O. (2020). Bee communities and pollination services in adjacent crop fields following flower removal in an invasive forest shrub. Ecological Applications, 30(4), e02078.	https://doi.org/10.1002/eap.2078	Bombus griseocolis	gbif:1340409	body size	body length	http://purl.obolibrary.org/obo/HAO_0002413	NA	NA	species	15.5	mean	mm	3	NA	NA	NA	NA	early spring 2013	NA	female	adult	private lands in southeast Indiana and southwest Ohio	39.422° N; 39.539° N; 39.572° N; 39.645° N; 39.666° N	84.897° W; 84.760° W; 84.801° W; 84.701° W; 84.788° W	NA	NA	NA	USA	Indiana; Ohio	NA	NA
Cunningham‐Minnick, M. J., Peters, V. E., & Crist, T. O. (2020). Bee communities and pollination services in adjacent crop fields following flower removal in an invasive forest shrub. Ecological Applications, 30(4), e02078.	https://doi.org/10.1002/eap.2078	Bombus griseocolis	gbif:1340409	body size	front wing length	NA	NA	NA	species	14.8	mean	mm	3	NA	NA	NA	NA	early spring 2013	NA	female	adult	private lands in southeast Indiana and southwest Ohio	39.422° N; 39.539° N; 39.572° N; 39.645° N; 39.666° N	84.897° W; 84.760° W; 84.801° W; 84.701° W; 84.788° W	NA	NA	NA	USA	Indiana; Ohio	NA	NA
Cunningham‐Minnick, M. J., Peters, V. E., & Crist, T. O. (2020). Bee communities and pollination services in adjacent crop fields following flower removal in an invasive forest shrub. Ecological Applications, 30(4), e02078.	https://doi.org/10.1002/eap.2078	Bombus griseocolis	gbif:1340409	pilosity	hair coverage	http://purl.obolibrary.org/obo/HAO_0001990	NA	NA	species	75-100	mean	percentage	3	NA	NA	NA	NA	early spring 2013	NA	female	adult	private lands in southeast Indiana and southwest Ohio	39.422° N; 39.539° N; 39.572° N; 39.645° N; 39.666° N	84.897° W; 84.760° W; 84.801° W; 84.701° W; 84.788° W	NA	NA	NA	USA	Indiana; Ohio	NA	NA
Cunningham‐Minnick, M. J., Peters, V. E., & Crist, T. O. (2020). Bee communities and pollination services in adjacent crop fields following flower removal in an invasive forest shrub. Ecological Applications, 30(4), e02078.	https://doi.org/10.1002/eap.2078	Bombus griseocolis	gbif:1340409	body size	ITD	http://purl.obolibrary.org/obo/HAO_0002584	distance between tegulae	NA	species	5.4	mean	mm	3	NA	NA	NA	NA	early spring 2013	NA	female	adult	private lands in southeast Indiana and southwest Ohio	39.422° N; 39.539° N; 39.572° N; 39.645° N; 39.666° N	84.897° W; 84.760° W; 84.801° W; 84.701° W; 84.788° W	NA	NA	NA	USA	Indiana; Ohio	NA	NA
Cunningham‐Minnick, M. J., Peters, V. E., & Crist, T. O. (2020). Bee communities and pollination services in adjacent crop fields following flower removal in an invasive forest shrub. Ecological Applications, 30(4), e02078.	https://doi.org/10.1002/eap.2078	Bombus pensylvanicus	gbif:1340416	body size	body length	http://purl.obolibrary.org/obo/HAO_0002413	NA	NA	species	25.7	mean	mm	3	NA	NA	NA	NA	early spring 2013	NA	female	adult	private lands in southeast Indiana and southwest Ohio	39.422° N; 39.539° N; 39.572° N; 39.645° N; 39.666° N	84.897° W; 84.760° W; 84.801° W; 84.701° W; 84.788° W	NA	NA	NA	USA	Indiana; Ohio	NA	NA
Cunningham‐Minnick, M. J., Peters, V. E., & Crist, T. O. (2020). Bee communities and pollination services in adjacent crop fields following flower removal in an invasive forest shrub. Ecological Applications, 30(4), e02078.	https://doi.org/10.1002/eap.2078	Bombus pensylvanicus	gbif:1340416	body size	front wing length	NA	NA	NA	species	20.1	mean	mm	3	NA	NA	NA	NA	early spring 2013	NA	female	adult	private lands in southeast Indiana and southwest Ohio	39.422° N; 39.539° N; 39.572° N; 39.645° N; 39.666° N	84.897° W; 84.760° W; 84.801° W; 84.701° W; 84.788° W	NA	NA	NA	USA	Indiana; Ohio	NA	NA
Cunningham‐Minnick, M. J., Peters, V. E., & Crist, T. O. (2020). Bee communities and pollination services in adjacent crop fields following flower removal in an invasive forest shrub. Ecological Applications, 30(4), e02078.	https://doi.org/10.1002/eap.2078	Bombus pensylvanicus	gbif:1340416	pilosity	hair coverage	http://purl.obolibrary.org/obo/HAO_0001990	NA	NA	species	75-100	mean	percentage	3	NA	NA	NA	NA	early spring 2013	NA	female	adult	private lands in southeast Indiana and southwest Ohio	39.422° N; 39.539° N; 39.572° N; 39.645° N; 39.666° N	84.897° W; 84.760° W; 84.801° W; 84.701° W; 84.788° W	NA	NA	NA	USA	Indiana; Ohio	NA	NA
Cunningham‐Minnick, M. J., Peters, V. E., & Crist, T. O. (2020). Bee communities and pollination services in adjacent crop fields following flower removal in an invasive forest shrub. Ecological Applications, 30(4), e02078.	https://doi.org/10.1002/eap.2078	Bombus pensylvanicus	gbif:1340416	body size	ITD	http://purl.obolibrary.org/obo/HAO_0002584	distance between tegulae	NA	species	6	mean	mm	3	NA	NA	NA	NA	early spring 2013	NA	female	adult	private lands in southeast Indiana and southwest Ohio	39.422° N; 39.539° N; 39.572° N; 39.645° N; 39.666° N	84.897° W; 84.760° W; 84.801° W; 84.701° W; 84.788° W	NA	NA	NA	USA	Indiana; Ohio	NA	NA
Cunningham‐Minnick, M. J., Peters, V. E., & Crist, T. O. (2020). Bee communities and pollination services in adjacent crop fields following flower removal in an invasive forest shrub. Ecological Applications, 30(4), e02078.	https://doi.org/10.1002/eap.2078	Eucera dubitata	gbif:1341004	body size	body length	http://purl.obolibrary.org/obo/HAO_0002413	NA	NA	species	13	mean	mm	20	NA	NA	NA	NA	early spring 2013	NA	female	adult	private lands in southeast Indiana and southwest Ohio	39.422° N; 39.539° N; 39.572° N; 39.645° N; 39.666° N	84.897° W; 84.760° W; 84.801° W; 84.701° W; 84.788° W	NA	NA	NA	USA	Indiana; Ohio	NA	NA
Cunningham‐Minnick, M. J., Peters, V. E., & Crist, T. O. (2020). Bee communities and pollination services in adjacent crop fields following flower removal in an invasive forest shrub. Ecological Applications, 30(4), e02078.	https://doi.org/10.1002/eap.2078	Eucera dubitata	gbif:1341004	body size	front wing length	NA	NA	NA	species	8.8	mean	mm	20	NA	NA	NA	NA	early spring 2013	NA	female	adult	private lands in southeast Indiana and southwest Ohio	39.422° N; 39.539° N; 39.572° N; 39.645° N; 39.666° N	84.897° W; 84.760° W; 84.801° W; 84.701° W; 84.788° W	NA	NA	NA	USA	Indiana; Ohio	NA	NA
Cunningham‐Minnick, M. J., Peters, V. E., & Crist, T. O. (2020). Bee communities and pollination services in adjacent crop fields following flower removal in an invasive forest shrub. Ecological Applications, 30(4), e02078.	https://doi.org/10.1002/eap.2078	Eucera dubitata	gbif:1341004	pilosity	hair coverage	http://purl.obolibrary.org/obo/HAO_0001990	NA	NA	species	75-100	mean	percentage	20	NA	NA	NA	NA	early spring 2013	NA	female	adult	private lands in southeast Indiana and southwest Ohio	39.422° N; 39.539° N; 39.572° N; 39.645° N; 39.666° N	84.897° W; 84.760° W; 84.801° W; 84.701° W; 84.788° W	NA	NA	NA	USA	Indiana; Ohio	NA	NA
Cunningham‐Minnick, M. J., Peters, V. E., & Crist, T. O. (2020). Bee communities and pollination services in adjacent crop fields following flower removal in an invasive forest shrub. Ecological Applications, 30(4), e02078.	https://doi.org/10.1002/eap.2078	Eucera dubitata	gbif:1341004	body size	ITD	http://purl.obolibrary.org/obo/HAO_0002584	distance between tegulae	NA	species	3.3	mean	mm	20	NA	NA	NA	NA	early spring 2013	NA	female	adult	private lands in southeast Indiana and southwest Ohio	39.422° N; 39.539° N; 39.572° N; 39.645° N; 39.666° N	84.897° W; 84.760° W; 84.801° W; 84.701° W; 84.788° W	NA	NA	NA	USA	Indiana; Ohio	NA	NA
Cunningham‐Minnick, M. J., Peters, V. E., & Crist, T. O. (2020). Bee communities and pollination services in adjacent crop fields following flower removal in an invasive forest shrub. Ecological Applications, 30(4), e02078.	https://doi.org/10.1002/eap.2078	Eucera rosae	gbif:1341078	body size	body length	http://purl.obolibrary.org/obo/HAO_0002413	NA	NA	individual	15	single observation	mm	NA	NA	NA	NA	NA	early spring 2013	NA	female	adult	private lands in southeast Indiana and southwest Ohio	39.422° N; 39.539° N; 39.572° N; 39.645° N; 39.666° N	84.897° W; 84.760° W; 84.801° W; 84.701° W; 84.788° W	NA	NA	NA	USA	Indiana; Ohio	NA	NA
Cunningham‐Minnick, M. J., Peters, V. E., & Crist, T. O. (2020). Bee communities and pollination services in adjacent crop fields following flower removal in an invasive forest shrub. Ecological Applications, 30(4), e02078.	https://doi.org/10.1002/eap.2078	Eucera rosae	gbif:1341078	body size	front wing length	NA	NA	NA	individual	12.8	single observation	mm	NA	NA	NA	NA	NA	early spring 2013	NA	female	adult	private lands in southeast Indiana and southwest Ohio	39.422° N; 39.539° N; 39.572° N; 39.645° N; 39.666° N	84.897° W; 84.760° W; 84.801° W; 84.701° W; 84.788° W	NA	NA	NA	USA	Indiana; Ohio	NA	NA
Cunningham‐Minnick, M. J., Peters, V. E., & Crist, T. O. (2020). Bee communities and pollination services in adjacent crop fields following flower removal in an invasive forest shrub. Ecological Applications, 30(4), e02078.	https://doi.org/10.1002/eap.2078	Eucera rosae	gbif:1341078	pilosity	hair coverage	http://purl.obolibrary.org/obo/HAO_0001990	NA	NA	individual	75-100	single observation	percentage	NA	NA	NA	NA	NA	early spring 2013	NA	female	adult	private lands in southeast Indiana and southwest Ohio	39.422° N; 39.539° N; 39.572° N; 39.645° N; 39.666° N	84.897° W; 84.760° W; 84.801° W; 84.701° W; 84.788° W	NA	NA	NA	USA	Indiana; Ohio	NA	NA
Cunningham‐Minnick, M. J., Peters, V. E., & Crist, T. O. (2020). Bee communities and pollination services in adjacent crop fields following flower removal in an invasive forest shrub. Ecological Applications, 30(4), e02078.	https://doi.org/10.1002/eap.2078	Eucera rosae	gbif:1341078	body size	ITD	http://purl.obolibrary.org/obo/HAO_0002584	distance between tegulae	NA	individual	3.5	single observation	mm	NA	NA	NA	NA	NA	early spring 2013	NA	female	adult	private lands in southeast Indiana and southwest Ohio	39.422° N; 39.539° N; 39.572° N; 39.645° N; 39.666° N	84.897° W; 84.760° W; 84.801° W; 84.701° W; 84.788° W	NA	NA	NA	USA	Indiana; Ohio	NA	NA
Cunningham‐Minnick, M. J., Peters, V. E., & Crist, T. O. (2020). Bee communities and pollination services in adjacent crop fields following flower removal in an invasive forest shrub. Ecological Applications, 30(4), e02078.	https://doi.org/10.1002/eap.2078	Eucera hamata	gbif:1341092	body size	body length	http://purl.obolibrary.org/obo/HAO_0002413	NA	NA	species	14.4	mean	mm	7	NA	NA	NA	NA	early spring 2013	NA	female	adult	private lands in southeast Indiana and southwest Ohio	39.422° N; 39.539° N; 39.572° N; 39.645° N; 39.666° N	84.897° W; 84.760° W; 84.801° W; 84.701° W; 84.788° W	NA	NA	NA	USA	Indiana; Ohio	NA	NA
Cunningham‐Minnick, M. J., Peters, V. E., & Crist, T. O. (2020). Bee communities and pollination services in adjacent crop fields following flower removal in an invasive forest shrub. Ecological Applications, 30(4), e02078.	https://doi.org/10.1002/eap.2078	Eucera hamata	gbif:1341092	body size	front wing length	NA	NA	NA	species	10.9	mean	mm	7	NA	NA	NA	NA	early spring 2013	NA	female	adult	private lands in southeast Indiana and southwest Ohio	39.422° N; 39.539° N; 39.572° N; 39.645° N; 39.666° N	84.897° W; 84.760° W; 84.801° W; 84.701° W; 84.788° W	NA	NA	NA	USA	Indiana; Ohio	NA	NA
Cunningham‐Minnick, M. J., Peters, V. E., & Crist, T. O. (2020). Bee communities and pollination services in adjacent crop fields following flower removal in an invasive forest shrub. Ecological Applications, 30(4), e02078.	https://doi.org/10.1002/eap.2078	Eucera hamata	gbif:1341092	pilosity	hair coverage	http://purl.obolibrary.org/obo/HAO_0001990	NA	NA	species	75-100	mean	percentage	7	NA	NA	NA	NA	early spring 2013	NA	female	adult	private lands in southeast Indiana and southwest Ohio	39.422° N; 39.539° N; 39.572° N; 39.645° N; 39.666° N	84.897° W; 84.760° W; 84.801° W; 84.701° W; 84.788° W	NA	NA	NA	USA	Indiana; Ohio	NA	NA
Cunningham‐Minnick, M. J., Peters, V. E., & Crist, T. O. (2020). Bee communities and pollination services in adjacent crop fields following flower removal in an invasive forest shrub. Ecological Applications, 30(4), e02078.	https://doi.org/10.1002/eap.2078	Eucera hamata	gbif:1341092	body size	ITD	http://purl.obolibrary.org/obo/HAO_0002584	distance between tegulae	NA	species	4	mean	mm	7	NA	NA	NA	NA	early spring 2013	NA	female	adult	private lands in southeast Indiana and southwest Ohio	39.422° N; 39.539° N; 39.572° N; 39.645° N; 39.666° N	84.897° W; 84.760° W; 84.801° W; 84.701° W; 84.788° W	NA	NA	NA	USA	Indiana; Ohio	NA	NA
Cunningham‐Minnick, M. J., Peters, V. E., & Crist, T. O. (2020). Bee communities and pollination services in adjacent crop fields following flower removal in an invasive forest shrub. Ecological Applications, 30(4), e02078.	https://doi.org/10.1002/eap.2078	Eucera belfragei	gbif:1341097	body size	body length	http://purl.obolibrary.org/obo/HAO_0002413	NA	NA	species	13.3	mean	mm	7	NA	NA	NA	NA	early spring 2013	NA	female	adult	private lands in southeast Indiana and southwest Ohio	39.422° N; 39.539° N; 39.572° N; 39.645° N; 39.666° N	84.897° W; 84.760° W; 84.801° W; 84.701° W; 84.788° W	NA	NA	NA	USA	Indiana; Ohio	NA	NA
Cunningham‐Minnick, M. J., Peters, V. E., & Crist, T. O. (2020). Bee communities and pollination services in adjacent crop fields following flower removal in an invasive forest shrub. Ecological Applications, 30(4), e02078.	https://doi.org/10.1002/eap.2078	Eucera belfragei	gbif:1341097	body size	front wing length	NA	NA	NA	species	9	mean	mm	7	NA	NA	NA	NA	early spring 2013	NA	female	adult	private lands in southeast Indiana and southwest Ohio	39.422° N; 39.539° N; 39.572° N; 39.645° N; 39.666° N	84.897° W; 84.760° W; 84.801° W; 84.701° W; 84.788° W	NA	NA	NA	USA	Indiana; Ohio	NA	NA
Cunningham‐Minnick, M. J., Peters, V. E., & Crist, T. O. (2020). Bee communities and pollination services in adjacent crop fields following flower removal in an invasive forest shrub. Ecological Applications, 30(4), e02078.	https://doi.org/10.1002/eap.2078	Eucera belfragei	gbif:1341097	pilosity	hair coverage	http://purl.obolibrary.org/obo/HAO_0001990	NA	NA	species	75-100	mean	percentage	7	NA	NA	NA	NA	early spring 2013	NA	female	adult	private lands in southeast Indiana and southwest Ohio	39.422° N; 39.539° N; 39.572° N; 39.645° N; 39.666° N	84.897° W; 84.760° W; 84.801° W; 84.701° W; 84.788° W	NA	NA	NA	USA	Indiana; Ohio	NA	NA
Cunningham‐Minnick, M. J., Peters, V. E., & Crist, T. O. (2020). Bee communities and pollination services in adjacent crop fields following flower removal in an invasive forest shrub. Ecological Applications, 30(4), e02078.	https://doi.org/10.1002/eap.2078	Eucera belfragei	gbif:1341097	body size	ITD	http://purl.obolibrary.org/obo/HAO_0002584	distance between tegulae	NA	species	3.4	mean	mm	7	NA	NA	NA	NA	early spring 2013	NA	female	adult	private lands in southeast Indiana and southwest Ohio	39.422° N; 39.539° N; 39.572° N; 39.645° N; 39.666° N	84.897° W; 84.760° W; 84.801° W; 84.701° W; 84.788° W	NA	NA	NA	USA	Indiana; Ohio	NA	NA
Cunningham‐Minnick, M. J., Peters, V. E., & Crist, T. O. (2020). Bee communities and pollination services in adjacent crop fields following flower removal in an invasive forest shrub. Ecological Applications, 30(4), e02078.	https://doi.org/10.1002/eap.2078	Apis mellifera	gbif:1341976	body size	body length	http://purl.obolibrary.org/obo/HAO_0002413	NA	NA	species	11.8	mean	mm	37	NA	NA	NA	NA	early spring 2013	NA	female	adult	private lands in southeast Indiana and southwest Ohio	39.422° N; 39.539° N; 39.572° N; 39.645° N; 39.666° N	84.897° W; 84.760° W; 84.801° W; 84.701° W; 84.788° W	NA	NA	NA	USA	Indiana; Ohio	NA	NA
Cunningham‐Minnick, M. J., Peters, V. E., & Crist, T. O. (2020). Bee communities and pollination services in adjacent crop fields following flower removal in an invasive forest shrub. Ecological Applications, 30(4), e02078.	https://doi.org/10.1002/eap.2078	Apis mellifera	gbif:1341976	body size	front wing length	NA	NA	NA	species	9.1	mean	mm	37	NA	NA	NA	NA	early spring 2013	NA	female	adult	private lands in southeast Indiana and southwest Ohio	39.422° N; 39.539° N; 39.572° N; 39.645° N; 39.666° N	84.897° W; 84.760° W; 84.801° W; 84.701° W; 84.788° W	NA	NA	NA	USA	Indiana; Ohio	NA	NA
Cunningham‐Minnick, M. J., Peters, V. E., & Crist, T. O. (2020). Bee communities and pollination services in adjacent crop fields following flower removal in an invasive forest shrub. Ecological Applications, 30(4), e02078.	https://doi.org/10.1002/eap.2078	Apis mellifera	gbif:1341976	pilosity	hair coverage	http://purl.obolibrary.org/obo/HAO_0001990	NA	NA	species	50-75	mean	percentage	37	NA	NA	NA	NA	early spring 2013	NA	female	adult	private lands in southeast Indiana and southwest Ohio	39.422° N; 39.539° N; 39.572° N; 39.645° N; 39.666° N	84.897° W; 84.760° W; 84.801° W; 84.701° W; 84.788° W	NA	NA	NA	USA	Indiana; Ohio	NA	NA
Cunningham‐Minnick, M. J., Peters, V. E., & Crist, T. O. (2020). Bee communities and pollination services in adjacent crop fields following flower removal in an invasive forest shrub. Ecological Applications, 30(4), e02078.	https://doi.org/10.1002/eap.2078	Apis mellifera	gbif:1341976	body size	ITD	http://purl.obolibrary.org/obo/HAO_0002584	distance between tegulae	NA	species	3.3	mean	mm	37	NA	NA	NA	NA	early spring 2013	NA	female	adult	private lands in southeast Indiana and southwest Ohio	39.422° N; 39.539° N; 39.572° N; 39.645° N; 39.666° N	84.897° W; 84.760° W; 84.801° W; 84.701° W; 84.788° W	NA	NA	NA	USA	Indiana; Ohio	NA	NA
Cunningham‐Minnick, M. J., Peters, V. E., & Crist, T. O. (2020). Bee communities and pollination services in adjacent crop fields following flower removal in an invasive forest shrub. Ecological Applications, 30(4), e02078.	https://doi.org/10.1002/eap.2078	Xylocopa virginica	gbif:1342108	body size	body length	http://purl.obolibrary.org/obo/HAO_0002413	NA	NA	species	21.6	mean	mm	2	NA	NA	NA	NA	early spring 2013	NA	female	adult	private lands in southeast Indiana and southwest Ohio	39.422° N; 39.539° N; 39.572° N; 39.645° N; 39.666° N	84.897° W; 84.760° W; 84.801° W; 84.701° W; 84.788° W	NA	NA	NA	USA	Indiana; Ohio	NA	NA
Cunningham‐Minnick, M. J., Peters, V. E., & Crist, T. O. (2020). Bee communities and pollination services in adjacent crop fields following flower removal in an invasive forest shrub. Ecological Applications, 30(4), e02078.	https://doi.org/10.1002/eap.2078	Xylocopa virginica	gbif:1342108	body size	front wing length	NA	NA	NA	species	18.3	mean	mm	2	NA	NA	NA	NA	early spring 2013	NA	female	adult	private lands in southeast Indiana and southwest Ohio	39.422° N; 39.539° N; 39.572° N; 39.645° N; 39.666° N	84.897° W; 84.760° W; 84.801° W; 84.701° W; 84.788° W	NA	NA	NA	USA	Indiana; Ohio	NA	NA
Cunningham‐Minnick, M. J., Peters, V. E., & Crist, T. O. (2020). Bee communities and pollination services in adjacent crop fields following flower removal in an invasive forest shrub. Ecological Applications, 30(4), e02078.	https://doi.org/10.1002/eap.2078	Xylocopa virginica	gbif:1342108	pilosity	hair coverage	http://purl.obolibrary.org/obo/HAO_0001990	NA	NA	species	50-75	mean	percentage	2	NA	NA	NA	NA	early spring 2013	NA	female	adult	private lands in southeast Indiana and southwest Ohio	39.422° N; 39.539° N; 39.572° N; 39.645° N; 39.666° N	84.897° W; 84.760° W; 84.801° W; 84.701° W; 84.788° W	NA	NA	NA	USA	Indiana; Ohio	NA	NA
Cunningham‐Minnick, M. J., Peters, V. E., & Crist, T. O. (2020). Bee communities and pollination services in adjacent crop fields following flower removal in an invasive forest shrub. Ecological Applications, 30(4), e02078.	https://doi.org/10.1002/eap.2078	Xylocopa virginica	gbif:1342108	body size	ITD	http://purl.obolibrary.org/obo/HAO_0002584	distance between tegulae	NA	species	6.2	mean	mm	2	NA	NA	NA	NA	early spring 2013	NA	female	adult	private lands in southeast Indiana and southwest Ohio	39.422° N; 39.539° N; 39.572° N; 39.645° N; 39.666° N	84.897° W; 84.760° W; 84.801° W; 84.701° W; 84.788° W	NA	NA	NA	USA	Indiana; Ohio	NA	NA
Cunningham‐Minnick, M. J., Peters, V. E., & Crist, T. O. (2020). Bee communities and pollination services in adjacent crop fields following flower removal in an invasive forest shrub. Ecological Applications, 30(4), e02078.	https://doi.org/10.1002/eap.2078	Nomada bidentate 1	gbif:1343230	body size	body length	http://purl.obolibrary.org/obo/HAO_0002413	NA	NA	individual	6.7	single observation	mm	NA	NA	NA	NA	NA	early spring 2013	NA	female	adult	private lands in southeast Indiana and southwest Ohio	39.422° N; 39.539° N; 39.572° N; 39.645° N; 39.666° N	84.897° W; 84.760° W; 84.801° W; 84.701° W; 84.788° W	NA	NA	NA	USA	Indiana; Ohio	NA	NA
Cunningham‐Minnick, M. J., Peters, V. E., & Crist, T. O. (2020). Bee communities and pollination services in adjacent crop fields following flower removal in an invasive forest shrub. Ecological Applications, 30(4), e02078.	https://doi.org/10.1002/eap.2078	Nomada bidentate 2	gbif:1343230	body size	body length	http://purl.obolibrary.org/obo/HAO_0002413	NA	NA	species	7.6	mean	mm	2	NA	NA	NA	NA	early spring 2013	NA	female	adult	private lands in southeast Indiana and southwest Ohio	39.422° N; 39.539° N; 39.572° N; 39.645° N; 39.666° N	84.897° W; 84.760° W; 84.801° W; 84.701° W; 84.788° W	NA	NA	NA	USA	Indiana; Ohio	NA	NA
Cunningham‐Minnick, M. J., Peters, V. E., & Crist, T. O. (2020). Bee communities and pollination services in adjacent crop fields following flower removal in an invasive forest shrub. Ecological Applications, 30(4), e02078.	https://doi.org/10.1002/eap.2078	Nomada bidentate 3	gbif:1343230	body size	body length	http://purl.obolibrary.org/obo/HAO_0002413	NA	NA	species	7.8	mean	mm	64	NA	NA	NA	NA	early spring 2013	NA	female	adult	private lands in southeast Indiana and southwest Ohio	39.422° N; 39.539° N; 39.572° N; 39.645° N; 39.666° N	84.897° W; 84.760° W; 84.801° W; 84.701° W; 84.788° W	NA	NA	NA	USA	Indiana; Ohio	NA	NA
Cunningham‐Minnick, M. J., Peters, V. E., & Crist, T. O. (2020). Bee communities and pollination services in adjacent crop fields following flower removal in an invasive forest shrub. Ecological Applications, 30(4), e02078.	https://doi.org/10.1002/eap.2078	Nomada bidentate 1	gbif:1343230	body size	front wing length	NA	NA	NA	individual	4.6	single observation	mm	NA	NA	NA	NA	NA	early spring 2013	NA	female	adult	private lands in southeast Indiana and southwest Ohio	39.422° N; 39.539° N; 39.572° N; 39.645° N; 39.666° N	84.897° W; 84.760° W; 84.801° W; 84.701° W; 84.788° W	NA	NA	NA	USA	Indiana; Ohio	NA	NA
Cunningham‐Minnick, M. J., Peters, V. E., & Crist, T. O. (2020). Bee communities and pollination services in adjacent crop fields following flower removal in an invasive forest shrub. Ecological Applications, 30(4), e02078.	https://doi.org/10.1002/eap.2078	Nomada bidentate 2	gbif:1343230	body size	front wing length	NA	NA	NA	species	6	mean	mm	2	NA	NA	NA	NA	early spring 2013	NA	female	adult	private lands in southeast Indiana and southwest Ohio	39.422° N; 39.539° N; 39.572° N; 39.645° N; 39.666° N	84.897° W; 84.760° W; 84.801° W; 84.701° W; 84.788° W	NA	NA	NA	USA	Indiana; Ohio	NA	NA
Cunningham‐Minnick, M. J., Peters, V. E., & Crist, T. O. (2020). Bee communities and pollination services in adjacent crop fields following flower removal in an invasive forest shrub. Ecological Applications, 30(4), e02078.	https://doi.org/10.1002/eap.2078	Nomada bidentate 3	gbif:1343230	body size	front wing length	NA	NA	NA	species	5.4	mean	mm	64	NA	NA	NA	NA	early spring 2013	NA	female	adult	private lands in southeast Indiana and southwest Ohio	39.422° N; 39.539° N; 39.572° N; 39.645° N; 39.666° N	84.897° W; 84.760° W; 84.801° W; 84.701° W; 84.788° W	NA	NA	NA	USA	Indiana; Ohio	NA	NA
Cunningham‐Minnick, M. J., Peters, V. E., & Crist, T. O. (2020). Bee communities and pollination services in adjacent crop fields following flower removal in an invasive forest shrub. Ecological Applications, 30(4), e02078.	https://doi.org/10.1002/eap.2078	Nomada bidentate 1	gbif:1343230	pilosity	hair coverage	http://purl.obolibrary.org/obo/HAO_0001990	NA	NA	individual	0-25	single observation	percentage	NA	NA	NA	NA	NA	early spring 2013	NA	female	adult	private lands in southeast Indiana and southwest Ohio	39.422° N; 39.539° N; 39.572° N; 39.645° N; 39.666° N	84.897° W; 84.760° W; 84.801° W; 84.701° W; 84.788° W	NA	NA	NA	USA	Indiana; Ohio	NA	NA
Cunningham‐Minnick, M. J., Peters, V. E., & Crist, T. O. (2020). Bee communities and pollination services in adjacent crop fields following flower removal in an invasive forest shrub. Ecological Applications, 30(4), e02078.	https://doi.org/10.1002/eap.2078	Nomada bidentate 2	gbif:1343230	pilosity	hair coverage	http://purl.obolibrary.org/obo/HAO_0001990	NA	NA	species	0-25	mean	percentage	2	NA	NA	NA	NA	early spring 2013	NA	female	adult	private lands in southeast Indiana and southwest Ohio	39.422° N; 39.539° N; 39.572° N; 39.645° N; 39.666° N	84.897° W; 84.760° W; 84.801° W; 84.701° W; 84.788° W	NA	NA	NA	USA	Indiana; Ohio	NA	NA
Cunningham‐Minnick, M. J., Peters, V. E., & Crist, T. O. (2020). Bee communities and pollination services in adjacent crop fields following flower removal in an invasive forest shrub. Ecological Applications, 30(4), e02078.	https://doi.org/10.1002/eap.2078	Nomada bidentate 3	gbif:1343230	pilosity	hair coverage	http://purl.obolibrary.org/obo/HAO_0001990	NA	NA	species	0-25	mean	percentage	64	NA	NA	NA	NA	early spring 2013	NA	female	adult	private lands in southeast Indiana and southwest Ohio	39.422° N; 39.539° N; 39.572° N; 39.645° N; 39.666° N	84.897° W; 84.760° W; 84.801° W; 84.701° W; 84.788° W	NA	NA	NA	USA	Indiana; Ohio	NA	NA
Cunningham‐Minnick, M. J., Peters, V. E., & Crist, T. O. (2020). Bee communities and pollination services in adjacent crop fields following flower removal in an invasive forest shrub. Ecological Applications, 30(4), e02078.	https://doi.org/10.1002/eap.2078	Nomada bidentate 1	gbif:1343230	body size	ITD	http://purl.obolibrary.org/obo/HAO_0002584	distance between tegulae	NA	individual	1.4	single observation	mm	NA	NA	NA	NA	NA	early spring 2013	NA	female	adult	private lands in southeast Indiana and southwest Ohio	39.422° N; 39.539° N; 39.572° N; 39.645° N; 39.666° N	84.897° W; 84.760° W; 84.801° W; 84.701° W; 84.788° W	NA	NA	NA	USA	Indiana; Ohio	NA	NA
Cunningham‐Minnick, M. J., Peters, V. E., & Crist, T. O. (2020). Bee communities and pollination services in adjacent crop fields following flower removal in an invasive forest shrub. Ecological Applications, 30(4), e02078.	https://doi.org/10.1002/eap.2078	Nomada bidentate 2	gbif:1343230	body size	ITD	http://purl.obolibrary.org/obo/HAO_0002584	distance between tegulae	NA	species	1.9	mean	mm	2	NA	NA	NA	NA	early spring 2013	NA	female	adult	private lands in southeast Indiana and southwest Ohio	39.422° N; 39.539° N; 39.572° N; 39.645° N; 39.666° N	84.897° W; 84.760° W; 84.801° W; 84.701° W; 84.788° W	NA	NA	NA	USA	Indiana; Ohio	NA	NA
Cunningham‐Minnick, M. J., Peters, V. E., & Crist, T. O. (2020). Bee communities and pollination services in adjacent crop fields following flower removal in an invasive forest shrub. Ecological Applications, 30(4), e02078.	https://doi.org/10.1002/eap.2078	Nomada bidentate 3	gbif:1343230	body size	ITD	http://purl.obolibrary.org/obo/HAO_0002584	distance between tegulae	NA	species	1.6	mean	mm	64	NA	NA	NA	NA	early spring 2013	NA	female	adult	private lands in southeast Indiana and southwest Ohio	39.422° N; 39.539° N; 39.572° N; 39.645° N; 39.666° N	84.897° W; 84.760° W; 84.801° W; 84.701° W; 84.788° W	NA	NA	NA	USA	Indiana; Ohio	NA	NA
Cunningham‐Minnick, M. J., Peters, V. E., & Crist, T. O. (2020). Bee communities and pollination services in adjacent crop fields following flower removal in an invasive forest shrub. Ecological Applications, 30(4), e02078.	https://doi.org/10.1002/eap.2078	Nomada composita	gbif:1343237	body size	body length	http://purl.obolibrary.org/obo/HAO_0002413	NA	NA	individual	8	single observation	mm	NA	NA	NA	NA	NA	early spring 2013	NA	female	adult	private lands in southeast Indiana and southwest Ohio	39.422° N; 39.539° N; 39.572° N; 39.645° N; 39.666° N	84.897° W; 84.760° W; 84.801° W; 84.701° W; 84.788° W	NA	NA	NA	USA	Indiana; Ohio	NA	NA
Cunningham‐Minnick, M. J., Peters, V. E., & Crist, T. O. (2020). Bee communities and pollination services in adjacent crop fields following flower removal in an invasive forest shrub. Ecological Applications, 30(4), e02078.	https://doi.org/10.1002/eap.2078	Nomada composita	gbif:1343237	body size	front wing length	NA	NA	NA	individual	5.8	single observation	mm	NA	NA	NA	NA	NA	early spring 2013	NA	female	adult	private lands in southeast Indiana and southwest Ohio	39.422° N; 39.539° N; 39.572° N; 39.645° N; 39.666° N	84.897° W; 84.760° W; 84.801° W; 84.701° W; 84.788° W	NA	NA	NA	USA	Indiana; Ohio	NA	NA
Cunningham‐Minnick, M. J., Peters, V. E., & Crist, T. O. (2020). Bee communities and pollination services in adjacent crop fields following flower removal in an invasive forest shrub. Ecological Applications, 30(4), e02078.	https://doi.org/10.1002/eap.2078	Nomada composita	gbif:1343237	pilosity	hair coverage	http://purl.obolibrary.org/obo/HAO_0001990	NA	NA	individual	0-25	single observation	percentage	NA	NA	NA	NA	NA	early spring 2013	NA	female	adult	private lands in southeast Indiana and southwest Ohio	39.422° N; 39.539° N; 39.572° N; 39.645° N; 39.666° N	84.897° W; 84.760° W; 84.801° W; 84.701° W; 84.788° W	NA	NA	NA	USA	Indiana; Ohio	NA	NA
Cunningham‐Minnick, M. J., Peters, V. E., & Crist, T. O. (2020). Bee communities and pollination services in adjacent crop fields following flower removal in an invasive forest shrub. Ecological Applications, 30(4), e02078.	https://doi.org/10.1002/eap.2078	Nomada composita	gbif:1343237	body size	ITD	http://purl.obolibrary.org/obo/HAO_0002584	distance between tegulae	NA	individual	1.8	single observation	mm	NA	NA	NA	NA	NA	early spring 2013	NA	female	adult	private lands in southeast Indiana and southwest Ohio	39.422° N; 39.539° N; 39.572° N; 39.645° N; 39.666° N	84.897° W; 84.760° W; 84.801° W; 84.701° W; 84.788° W	NA	NA	NA	USA	Indiana; Ohio	NA	NA
Cunningham‐Minnick, M. J., Peters, V. E., & Crist, T. O. (2020). Bee communities and pollination services in adjacent crop fields following flower removal in an invasive forest shrub. Ecological Applications, 30(4), e02078.	https://doi.org/10.1002/eap.2078	Nomada parva	gbif:1343286	body size	body length	http://purl.obolibrary.org/obo/HAO_0002413	NA	NA	species	5.8	mean	mm	2	NA	NA	NA	NA	early spring 2013	NA	female	adult	private lands in southeast Indiana and southwest Ohio	39.422° N; 39.539° N; 39.572° N; 39.645° N; 39.666° N	84.897° W; 84.760° W; 84.801° W; 84.701° W; 84.788° W	NA	NA	NA	USA	Indiana; Ohio	NA	NA
Cunningham‐Minnick, M. J., Peters, V. E., & Crist, T. O. (2020). Bee communities and pollination services in adjacent crop fields following flower removal in an invasive forest shrub. Ecological Applications, 30(4), e02078.	https://doi.org/10.1002/eap.2078	Nomada parva	gbif:1343286	body size	front wing length	NA	NA	NA	species	4	mean	mm	2	NA	NA	NA	NA	early spring 2013	NA	female	adult	private lands in southeast Indiana and southwest Ohio	39.422° N; 39.539° N; 39.572° N; 39.645° N; 39.666° N	84.897° W; 84.760° W; 84.801° W; 84.701° W; 84.788° W	NA	NA	NA	USA	Indiana; Ohio	NA	NA
Cunningham‐Minnick, M. J., Peters, V. E., & Crist, T. O. (2020). Bee communities and pollination services in adjacent crop fields following flower removal in an invasive forest shrub. Ecological Applications, 30(4), e02078.	https://doi.org/10.1002/eap.2078	Nomada parva	gbif:1343286	pilosity	hair coverage	http://purl.obolibrary.org/obo/HAO_0001990	NA	NA	species	0-25	mean	percentage	2	NA	NA	NA	NA	early spring 2013	NA	female	adult	private lands in southeast Indiana and southwest Ohio	39.422° N; 39.539° N; 39.572° N; 39.645° N; 39.666° N	84.897° W; 84.760° W; 84.801° W; 84.701° W; 84.788° W	NA	NA	NA	USA	Indiana; Ohio	NA	NA
Cunningham‐Minnick, M. J., Peters, V. E., & Crist, T. O. (2020). Bee communities and pollination services in adjacent crop fields following flower removal in an invasive forest shrub. Ecological Applications, 30(4), e02078.	https://doi.org/10.1002/eap.2078	Nomada parva	gbif:1343286	body size	ITD	http://purl.obolibrary.org/obo/HAO_0002584	distance between tegulae	NA	species	1.1	mean	mm	2	NA	NA	NA	NA	early spring 2013	NA	female	adult	private lands in southeast Indiana and southwest Ohio	39.422° N; 39.539° N; 39.572° N; 39.645° N; 39.666° N	84.897° W; 84.760° W; 84.801° W; 84.701° W; 84.788° W	NA	NA	NA	USA	Indiana; Ohio	NA	NA
Cunningham‐Minnick, M. J., Peters, V. E., & Crist, T. O. (2020). Bee communities and pollination services in adjacent crop fields following flower removal in an invasive forest shrub. Ecological Applications, 30(4), e02078.	https://doi.org/10.1002/eap.2078	Nomada articulata	gbif:1343377	body size	body length	http://purl.obolibrary.org/obo/HAO_0002413	NA	NA	species	8.6	mean	mm	3	NA	NA	NA	NA	early spring 2013	NA	female	adult	private lands in southeast Indiana and southwest Ohio	39.422° N; 39.539° N; 39.572° N; 39.645° N; 39.666° N	84.897° W; 84.760° W; 84.801° W; 84.701° W; 84.788° W	NA	NA	NA	USA	Indiana; Ohio	NA	NA
Cunningham‐Minnick, M. J., Peters, V. E., & Crist, T. O. (2020). Bee communities and pollination services in adjacent crop fields following flower removal in an invasive forest shrub. Ecological Applications, 30(4), e02078.	https://doi.org/10.1002/eap.2078	Nomada articulata	gbif:1343377	body size	front wing length	NA	NA	NA	species	6.1	mean	mm	3	NA	NA	NA	NA	early spring 2013	NA	female	adult	private lands in southeast Indiana and southwest Ohio	39.422° N; 39.539° N; 39.572° N; 39.645° N; 39.666° N	84.897° W; 84.760° W; 84.801° W; 84.701° W; 84.788° W	NA	NA	NA	USA	Indiana; Ohio	NA	NA
Cunningham‐Minnick, M. J., Peters, V. E., & Crist, T. O. (2020). Bee communities and pollination services in adjacent crop fields following flower removal in an invasive forest shrub. Ecological Applications, 30(4), e02078.	https://doi.org/10.1002/eap.2078	Nomada articulata	gbif:1343377	pilosity	hair coverage	http://purl.obolibrary.org/obo/HAO_0001990	NA	NA	species	0-25	mean	percentage	3	NA	NA	NA	NA	early spring 2013	NA	female	adult	private lands in southeast Indiana and southwest Ohio	39.422° N; 39.539° N; 39.572° N; 39.645° N; 39.666° N	84.897° W; 84.760° W; 84.801° W; 84.701° W; 84.788° W	NA	NA	NA	USA	Indiana; Ohio	NA	NA
Cunningham‐Minnick, M. J., Peters, V. E., & Crist, T. O. (2020). Bee communities and pollination services in adjacent crop fields following flower removal in an invasive forest shrub. Ecological Applications, 30(4), e02078.	https://doi.org/10.1002/eap.2078	Nomada articulata	gbif:1343377	body size	ITD	http://purl.obolibrary.org/obo/HAO_0002584	distance between tegulae	NA	species	1.6	mean	mm	3	NA	NA	NA	NA	early spring 2013	NA	female	adult	private lands in southeast Indiana and southwest Ohio	39.422° N; 39.539° N; 39.572° N; 39.645° N; 39.666° N	84.897° W; 84.760° W; 84.801° W; 84.701° W; 84.788° W	NA	NA	NA	USA	Indiana; Ohio	NA	NA
Cunningham‐Minnick, M. J., Peters, V. E., & Crist, T. O. (2020). Bee communities and pollination services in adjacent crop fields following flower removal in an invasive forest shrub. Ecological Applications, 30(4), e02078.	https://doi.org/10.1002/eap.2078	Nomada depressa	gbif:1343646	body size	body length	http://purl.obolibrary.org/obo/HAO_0002413	NA	NA	species	6.4	mean	mm	3	NA	NA	NA	NA	early spring 2013	NA	female	adult	private lands in southeast Indiana and southwest Ohio	39.422° N; 39.539° N; 39.572° N; 39.645° N; 39.666° N	84.897° W; 84.760° W; 84.801° W; 84.701° W; 84.788° W	NA	NA	NA	USA	Indiana; Ohio	NA	NA
Cunningham‐Minnick, M. J., Peters, V. E., & Crist, T. O. (2020). Bee communities and pollination services in adjacent crop fields following flower removal in an invasive forest shrub. Ecological Applications, 30(4), e02078.	https://doi.org/10.1002/eap.2078	Nomada depressa	gbif:1343646	body size	front wing length	NA	NA	NA	species	4.4	mean	mm	3	NA	NA	NA	NA	early spring 2013	NA	female	adult	private lands in southeast Indiana and southwest Ohio	39.422° N; 39.539° N; 39.572° N; 39.645° N; 39.666° N	84.897° W; 84.760° W; 84.801° W; 84.701° W; 84.788° W	NA	NA	NA	USA	Indiana; Ohio	NA	NA
Cunningham‐Minnick, M. J., Peters, V. E., & Crist, T. O. (2020). Bee communities and pollination services in adjacent crop fields following flower removal in an invasive forest shrub. Ecological Applications, 30(4), e02078.	https://doi.org/10.1002/eap.2078	Nomada depressa	gbif:1343646	pilosity	hair coverage	http://purl.obolibrary.org/obo/HAO_0001990	NA	NA	species	0-25	mean	percentage	3	NA	NA	NA	NA	early spring 2013	NA	female	adult	private lands in southeast Indiana and southwest Ohio	39.422° N; 39.539° N; 39.572° N; 39.645° N; 39.666° N	84.897° W; 84.760° W; 84.801° W; 84.701° W; 84.788° W	NA	NA	NA	USA	Indiana; Ohio	NA	NA
Cunningham‐Minnick, M. J., Peters, V. E., & Crist, T. O. (2020). Bee communities and pollination services in adjacent crop fields following flower removal in an invasive forest shrub. Ecological Applications, 30(4), e02078.	https://doi.org/10.1002/eap.2078	Nomada depressa	gbif:1343646	body size	ITD	http://purl.obolibrary.org/obo/HAO_0002584	distance between tegulae	NA	species	1.3	mean	mm	3	NA	NA	NA	NA	early spring 2013	NA	female	adult	private lands in southeast Indiana and southwest Ohio	39.422° N; 39.539° N; 39.572° N; 39.645° N; 39.666° N	84.897° W; 84.760° W; 84.801° W; 84.701° W; 84.788° W	NA	NA	NA	USA	Indiana; Ohio	NA	NA
Cunningham‐Minnick, M. J., Peters, V. E., & Crist, T. O. (2020). Bee communities and pollination services in adjacent crop fields following flower removal in an invasive forest shrub. Ecological Applications, 30(4), e02078.	https://doi.org/10.1002/eap.2078	Nomada bethunei	gbif:1343660	body size	body length	http://purl.obolibrary.org/obo/HAO_0002413	NA	NA	individual	9.5	single observation	mm	NA	NA	NA	NA	NA	early spring 2013	NA	female	adult	private lands in southeast Indiana and southwest Ohio	39.422° N; 39.539° N; 39.572° N; 39.645° N; 39.666° N	84.897° W; 84.760° W; 84.801° W; 84.701° W; 84.788° W	NA	NA	NA	USA	Indiana; Ohio	NA	NA
Cunningham‐Minnick, M. J., Peters, V. E., & Crist, T. O. (2020). Bee communities and pollination services in adjacent crop fields following flower removal in an invasive forest shrub. Ecological Applications, 30(4), e02078.	https://doi.org/10.1002/eap.2078	Nomada bethunei	gbif:1343660	body size	front wing length	NA	NA	NA	individual	7.8	single observation	mm	NA	NA	NA	NA	NA	early spring 2013	NA	female	adult	private lands in southeast Indiana and southwest Ohio	39.422° N; 39.539° N; 39.572° N; 39.645° N; 39.666° N	84.897° W; 84.760° W; 84.801° W; 84.701° W; 84.788° W	NA	NA	NA	USA	Indiana; Ohio	NA	NA
Cunningham‐Minnick, M. J., Peters, V. E., & Crist, T. O. (2020). Bee communities and pollination services in adjacent crop fields following flower removal in an invasive forest shrub. Ecological Applications, 30(4), e02078.	https://doi.org/10.1002/eap.2078	Nomada bethunei	gbif:1343660	pilosity	hair coverage	http://purl.obolibrary.org/obo/HAO_0001990	NA	NA	individual	0-25	single observation	percentage	NA	NA	NA	NA	NA	early spring 2013	NA	female	adult	private lands in southeast Indiana and southwest Ohio	39.422° N; 39.539° N; 39.572° N; 39.645° N; 39.666° N	84.897° W; 84.760° W; 84.801° W; 84.701° W; 84.788° W	NA	NA	NA	USA	Indiana; Ohio	NA	NA
Cunningham‐Minnick, M. J., Peters, V. E., & Crist, T. O. (2020). Bee communities and pollination services in adjacent crop fields following flower removal in an invasive forest shrub. Ecological Applications, 30(4), e02078.	https://doi.org/10.1002/eap.2078	Nomada bethunei	gbif:1343660	body size	ITD	http://purl.obolibrary.org/obo/HAO_0002584	distance between tegulae	NA	individual	2.1	single observation	mm	NA	NA	NA	NA	NA	early spring 2013	NA	female	adult	private lands in southeast Indiana and southwest Ohio	39.422° N; 39.539° N; 39.572° N; 39.645° N; 39.666° N	84.897° W; 84.760° W; 84.801° W; 84.701° W; 84.788° W	NA	NA	NA	USA	Indiana; Ohio	NA	NA
Cunningham‐Minnick, M. J., Peters, V. E., & Crist, T. O. (2020). Bee communities and pollination services in adjacent crop fields following flower removal in an invasive forest shrub. Ecological Applications, 30(4), e02078.	https://doi.org/10.1002/eap.2078	Nomada affabilis	gbif:1343721	body size	body length	http://purl.obolibrary.org/obo/HAO_0002413	NA	NA	individual	11.4	single observation	mm	NA	NA	NA	NA	NA	early spring 2013	NA	female	adult	private lands in southeast Indiana and southwest Ohio	39.422° N; 39.539° N; 39.572° N; 39.645° N; 39.666° N	84.897° W; 84.760° W; 84.801° W; 84.701° W; 84.788° W	NA	NA	NA	USA	Indiana; Ohio	NA	NA
Cunningham‐Minnick, M. J., Peters, V. E., & Crist, T. O. (2020). Bee communities and pollination services in adjacent crop fields following flower removal in an invasive forest shrub. Ecological Applications, 30(4), e02078.	https://doi.org/10.1002/eap.2078	Nomada affabilis	gbif:1343721	body size	front wing length	NA	NA	NA	individual	8.2	single observation	mm	NA	NA	NA	NA	NA	early spring 2013	NA	female	adult	private lands in southeast Indiana and southwest Ohio	39.422° N; 39.539° N; 39.572° N; 39.645° N; 39.666° N	84.897° W; 84.760° W; 84.801° W; 84.701° W; 84.788° W	NA	NA	NA	USA	Indiana; Ohio	NA	NA
Cunningham‐Minnick, M. J., Peters, V. E., & Crist, T. O. (2020). Bee communities and pollination services in adjacent crop fields following flower removal in an invasive forest shrub. Ecological Applications, 30(4), e02078.	https://doi.org/10.1002/eap.2078	Nomada affabilis	gbif:1343721	pilosity	hair coverage	http://purl.obolibrary.org/obo/HAO_0001990	NA	NA	individual	0-25	single observation	percentage	NA	NA	NA	NA	NA	early spring 2013	NA	female	adult	private lands in southeast Indiana and southwest Ohio	39.422° N; 39.539° N; 39.572° N; 39.645° N; 39.666° N	84.897° W; 84.760° W; 84.801° W; 84.701° W; 84.788° W	NA	NA	NA	USA	Indiana; Ohio	NA	NA
Cunningham‐Minnick, M. J., Peters, V. E., & Crist, T. O. (2020). Bee communities and pollination services in adjacent crop fields following flower removal in an invasive forest shrub. Ecological Applications, 30(4), e02078.	https://doi.org/10.1002/eap.2078	Nomada affabilis	gbif:1343721	body size	ITD	http://purl.obolibrary.org/obo/HAO_0002584	distance between tegulae	NA	individual	2.3	single observation	mm	NA	NA	NA	NA	NA	early spring 2013	NA	female	adult	private lands in southeast Indiana and southwest Ohio	39.422° N; 39.539° N; 39.572° N; 39.645° N; 39.666° N	84.897° W; 84.760° W; 84.801° W; 84.701° W; 84.788° W	NA	NA	NA	USA	Indiana; Ohio	NA	NA
Cunningham‐Minnick, M. J., Peters, V. E., & Crist, T. O. (2020). Bee communities and pollination services in adjacent crop fields following flower removal in an invasive forest shrub. Ecological Applications, 30(4), e02078.	https://doi.org/10.1002/eap.2078	Nomada obliterate	gbif:1343753	body size	body length	http://purl.obolibrary.org/obo/HAO_0002413	NA	NA	individual	9.8	single observation	mm	NA	NA	NA	NA	NA	early spring 2013	NA	female	adult	private lands in southeast Indiana and southwest Ohio	39.422° N; 39.539° N; 39.572° N; 39.645° N; 39.666° N	84.897° W; 84.760° W; 84.801° W; 84.701° W; 84.788° W	NA	NA	NA	USA	Indiana; Ohio	NA	NA
Cunningham‐Minnick, M. J., Peters, V. E., & Crist, T. O. (2020). Bee communities and pollination services in adjacent crop fields following flower removal in an invasive forest shrub. Ecological Applications, 30(4), e02078.	https://doi.org/10.1002/eap.2078	Nomada obliterate	gbif:1343753	body size	front wing length	NA	NA	NA	individual	7.7	single observation	mm	NA	NA	NA	NA	NA	early spring 2013	NA	female	adult	private lands in southeast Indiana and southwest Ohio	39.422° N; 39.539° N; 39.572° N; 39.645° N; 39.666° N	84.897° W; 84.760° W; 84.801° W; 84.701° W; 84.788° W	NA	NA	NA	USA	Indiana; Ohio	NA	NA
Cunningham‐Minnick, M. J., Peters, V. E., & Crist, T. O. (2020). Bee communities and pollination services in adjacent crop fields following flower removal in an invasive forest shrub. Ecological Applications, 30(4), e02078.	https://doi.org/10.1002/eap.2078	Nomada obliterate	gbif:1343753	pilosity	hair coverage	http://purl.obolibrary.org/obo/HAO_0001990	NA	NA	individual	0-25	single observation	percentage	NA	NA	NA	NA	NA	early spring 2013	NA	female	adult	private lands in southeast Indiana and southwest Ohio	39.422° N; 39.539° N; 39.572° N; 39.645° N; 39.666° N	84.897° W; 84.760° W; 84.801° W; 84.701° W; 84.788° W	NA	NA	NA	USA	Indiana; Ohio	NA	NA
Cunningham‐Minnick, M. J., Peters, V. E., & Crist, T. O. (2020). Bee communities and pollination services in adjacent crop fields following flower removal in an invasive forest shrub. Ecological Applications, 30(4), e02078.	https://doi.org/10.1002/eap.2078	Nomada obliterate	gbif:1343753	body size	ITD	http://purl.obolibrary.org/obo/HAO_0002584	distance between tegulae	NA	individual	2.2	single observation	mm	NA	NA	NA	NA	NA	early spring 2013	NA	female	adult	private lands in southeast Indiana and southwest Ohio	39.422° N; 39.539° N; 39.572° N; 39.645° N; 39.666° N	84.897° W; 84.760° W; 84.801° W; 84.701° W; 84.788° W	NA	NA	NA	USA	Indiana; Ohio	NA	NA
Cunningham‐Minnick, M. J., Peters, V. E., & Crist, T. O. (2020). Bee communities and pollination services in adjacent crop fields following flower removal in an invasive forest shrub. Ecological Applications, 30(4), e02078.	https://doi.org/10.1002/eap.2078	Nomada imbricate	gbif:1343931	body size	body length	http://purl.obolibrary.org/obo/HAO_0002413	NA	NA	species	9.9	mean	mm	2	NA	NA	NA	NA	early spring 2013	NA	female	adult	private lands in southeast Indiana and southwest Ohio	39.422° N; 39.539° N; 39.572° N; 39.645° N; 39.666° N	84.897° W; 84.760° W; 84.801° W; 84.701° W; 84.788° W	NA	NA	NA	USA	Indiana; Ohio	NA	NA
Cunningham‐Minnick, M. J., Peters, V. E., & Crist, T. O. (2020). Bee communities and pollination services in adjacent crop fields following flower removal in an invasive forest shrub. Ecological Applications, 30(4), e02078.	https://doi.org/10.1002/eap.2078	Nomada imbricate	gbif:1343931	body size	front wing length	NA	NA	NA	species	7.5	mean	mm	2	NA	NA	NA	NA	early spring 2013	NA	female	adult	private lands in southeast Indiana and southwest Ohio	39.422° N; 39.539° N; 39.572° N; 39.645° N; 39.666° N	84.897° W; 84.760° W; 84.801° W; 84.701° W; 84.788° W	NA	NA	NA	USA	Indiana; Ohio	NA	NA
Cunningham‐Minnick, M. J., Peters, V. E., & Crist, T. O. (2020). Bee communities and pollination services in adjacent crop fields following flower removal in an invasive forest shrub. Ecological Applications, 30(4), e02078.	https://doi.org/10.1002/eap.2078	Nomada imbricate	gbif:1343931	pilosity	hair coverage	http://purl.obolibrary.org/obo/HAO_0001990	NA	NA	species	0-25	mean	percentage	2	NA	NA	NA	NA	early spring 2013	NA	female	adult	private lands in southeast Indiana and southwest Ohio	39.422° N; 39.539° N; 39.572° N; 39.645° N; 39.666° N	84.897° W; 84.760° W; 84.801° W; 84.701° W; 84.788° W	NA	NA	NA	USA	Indiana; Ohio	NA	NA
Cunningham‐Minnick, M. J., Peters, V. E., & Crist, T. O. (2020). Bee communities and pollination services in adjacent crop fields following flower removal in an invasive forest shrub. Ecological Applications, 30(4), e02078.	https://doi.org/10.1002/eap.2078	Nomada imbricate	gbif:1343931	body size	ITD	http://purl.obolibrary.org/obo/HAO_0002584	distance between tegulae	NA	species	2	mean	mm	2	NA	NA	NA	NA	early spring 2013	NA	female	adult	private lands in southeast Indiana and southwest Ohio	39.422° N; 39.539° N; 39.572° N; 39.645° N; 39.666° N	84.897° W; 84.760° W; 84.801° W; 84.701° W; 84.788° W	NA	NA	NA	USA	Indiana; Ohio	NA	NA
Cunningham‐Minnick, M. J., Peters, V. E., & Crist, T. O. (2020). Bee communities and pollination services in adjacent crop fields following flower removal in an invasive forest shrub. Ecological Applications, 30(4), e02078.	https://doi.org/10.1002/eap.2078	Nomada illinoensis	gbif:1343945	body size	body length	http://purl.obolibrary.org/obo/HAO_0002413	NA	NA	individual	7.4	single observation	mm	NA	NA	NA	NA	NA	early spring 2013	NA	female	adult	private lands in southeast Indiana and southwest Ohio	39.422° N; 39.539° N; 39.572° N; 39.645° N; 39.666° N	84.897° W; 84.760° W; 84.801° W; 84.701° W; 84.788° W	NA	NA	NA	USA	Indiana; Ohio	NA	NA
Cunningham‐Minnick, M. J., Peters, V. E., & Crist, T. O. (2020). Bee communities and pollination services in adjacent crop fields following flower removal in an invasive forest shrub. Ecological Applications, 30(4), e02078.	https://doi.org/10.1002/eap.2078	Nomada illinoensis	gbif:1343945	body size	front wing length	NA	NA	NA	individual	5.4	single observation	mm	NA	NA	NA	NA	NA	early spring 2013	NA	female	adult	private lands in southeast Indiana and southwest Ohio	39.422° N; 39.539° N; 39.572° N; 39.645° N; 39.666° N	84.897° W; 84.760° W; 84.801° W; 84.701° W; 84.788° W	NA	NA	NA	USA	Indiana; Ohio	NA	NA
Cunningham‐Minnick, M. J., Peters, V. E., & Crist, T. O. (2020). Bee communities and pollination services in adjacent crop fields following flower removal in an invasive forest shrub. Ecological Applications, 30(4), e02078.	https://doi.org/10.1002/eap.2078	Nomada illinoensis	gbif:1343945	pilosity	hair coverage	http://purl.obolibrary.org/obo/HAO_0001990	NA	NA	individual	0-25	single observation	percentage	NA	NA	NA	NA	NA	early spring 2013	NA	female	adult	private lands in southeast Indiana and southwest Ohio	39.422° N; 39.539° N; 39.572° N; 39.645° N; 39.666° N	84.897° W; 84.760° W; 84.801° W; 84.701° W; 84.788° W	NA	NA	NA	USA	Indiana; Ohio	NA	NA
Cunningham‐Minnick, M. J., Peters, V. E., & Crist, T. O. (2020). Bee communities and pollination services in adjacent crop fields following flower removal in an invasive forest shrub. Ecological Applications, 30(4), e02078.	https://doi.org/10.1002/eap.2078	Nomada illinoensis	gbif:1343945	body size	ITD	http://purl.obolibrary.org/obo/HAO_0002584	distance between tegulae	NA	individual	1.1	single observation	mm	NA	NA	NA	NA	NA	early spring 2013	NA	female	adult	private lands in southeast Indiana and southwest Ohio	39.422° N; 39.539° N; 39.572° N; 39.645° N; 39.666° N	84.897° W; 84.760° W; 84.801° W; 84.701° W; 84.788° W	NA	NA	NA	USA	Indiana; Ohio	NA	NA
Cunningham‐Minnick, M. J., Peters, V. E., & Crist, T. O. (2020). Bee communities and pollination services in adjacent crop fields following flower removal in an invasive forest shrub. Ecological Applications, 30(4), e02078.	https://doi.org/10.1002/eap.2078	Hylaeus modestus	gbif:1349446	body size	body length	http://purl.obolibrary.org/obo/HAO_0002413	NA	NA	species	5.5	mean	mm	2	NA	NA	NA	NA	early spring 2013	NA	female	adult	private lands in southeast Indiana and southwest Ohio	39.422° N; 39.539° N; 39.572° N; 39.645° N; 39.666° N	84.897° W; 84.760° W; 84.801° W; 84.701° W; 84.788° W	NA	NA	NA	USA	Indiana; Ohio	NA	NA
Cunningham‐Minnick, M. J., Peters, V. E., & Crist, T. O. (2020). Bee communities and pollination services in adjacent crop fields following flower removal in an invasive forest shrub. Ecological Applications, 30(4), e02078.	https://doi.org/10.1002/eap.2078	Hylaeus modestus	gbif:1349446	body size	front wing length	NA	NA	NA	species	3.7	mean	mm	2	NA	NA	NA	NA	early spring 2013	NA	female	adult	private lands in southeast Indiana and southwest Ohio	39.422° N; 39.539° N; 39.572° N; 39.645° N; 39.666° N	84.897° W; 84.760° W; 84.801° W; 84.701° W; 84.788° W	NA	NA	NA	USA	Indiana; Ohio	NA	NA
Cunningham‐Minnick, M. J., Peters, V. E., & Crist, T. O. (2020). Bee communities and pollination services in adjacent crop fields following flower removal in an invasive forest shrub. Ecological Applications, 30(4), e02078.	https://doi.org/10.1002/eap.2078	Hylaeus modestus	gbif:1349446	pilosity	hair coverage	http://purl.obolibrary.org/obo/HAO_0001990	NA	NA	species	0-25	mean	percentage	2	NA	NA	NA	NA	early spring 2013	NA	female	adult	private lands in southeast Indiana and southwest Ohio	39.422° N; 39.539° N; 39.572° N; 39.645° N; 39.666° N	84.897° W; 84.760° W; 84.801° W; 84.701° W; 84.788° W	NA	NA	NA	USA	Indiana; Ohio	NA	NA
Cunningham‐Minnick, M. J., Peters, V. E., & Crist, T. O. (2020). Bee communities and pollination services in adjacent crop fields following flower removal in an invasive forest shrub. Ecological Applications, 30(4), e02078.	https://doi.org/10.1002/eap.2078	Hylaeus modestus	gbif:1349446	body size	ITD	http://purl.obolibrary.org/obo/HAO_0002584	distance between tegulae	NA	species	1	mean	mm	2	NA	NA	NA	NA	early spring 2013	NA	female	adult	private lands in southeast Indiana and southwest Ohio	39.422° N; 39.539° N; 39.572° N; 39.645° N; 39.666° N	84.897° W; 84.760° W; 84.801° W; 84.701° W; 84.788° W	NA	NA	NA	USA	Indiana; Ohio	NA	NA
Cunningham‐Minnick, M. J., Peters, V. E., & Crist, T. O. (2020). Bee communities and pollination services in adjacent crop fields following flower removal in an invasive forest shrub. Ecological Applications, 30(4), e02078.	https://doi.org/10.1002/eap.2078	Augochlorella aurata	gbif:1352579	body size	body length	http://purl.obolibrary.org/obo/HAO_0002413	NA	NA	species	7.5	mean	mm	30	NA	NA	NA	NA	early spring 2013	NA	female	adult	private lands in southeast Indiana and southwest Ohio	39.422° N; 39.539° N; 39.572° N; 39.645° N; 39.666° N	84.897° W; 84.760° W; 84.801° W; 84.701° W; 84.788° W	NA	NA	NA	USA	Indiana; Ohio	NA	NA
Cunningham‐Minnick, M. J., Peters, V. E., & Crist, T. O. (2020). Bee communities and pollination services in adjacent crop fields following flower removal in an invasive forest shrub. Ecological Applications, 30(4), e02078.	https://doi.org/10.1002/eap.2078	Augochlorella aurata	gbif:1352579	body size	front wing length	NA	NA	NA	species	4.7	mean	mm	30	NA	NA	NA	NA	early spring 2013	NA	female	adult	private lands in southeast Indiana and southwest Ohio	39.422° N; 39.539° N; 39.572° N; 39.645° N; 39.666° N	84.897° W; 84.760° W; 84.801° W; 84.701° W; 84.788° W	NA	NA	NA	USA	Indiana; Ohio	NA	NA
Cunningham‐Minnick, M. J., Peters, V. E., & Crist, T. O. (2020). Bee communities and pollination services in adjacent crop fields following flower removal in an invasive forest shrub. Ecological Applications, 30(4), e02078.	https://doi.org/10.1002/eap.2078	Augochlorella aurata	gbif:1352579	pilosity	hair coverage	http://purl.obolibrary.org/obo/HAO_0001990	NA	NA	species	25-50	mean	percentage	30	NA	NA	NA	NA	early spring 2013	NA	female	adult	private lands in southeast Indiana and southwest Ohio	39.422° N; 39.539° N; 39.572° N; 39.645° N; 39.666° N	84.897° W; 84.760° W; 84.801° W; 84.701° W; 84.788° W	NA	NA	NA	USA	Indiana; Ohio	NA	NA
Cunningham‐Minnick, M. J., Peters, V. E., & Crist, T. O. (2020). Bee communities and pollination services in adjacent crop fields following flower removal in an invasive forest shrub. Ecological Applications, 30(4), e02078.	https://doi.org/10.1002/eap.2078	Augochlorella aurata	gbif:1352579	body size	ITD	http://purl.obolibrary.org/obo/HAO_0002584	distance between tegulae	NA	species	1.7	mean	mm	30	NA	NA	NA	NA	early spring 2013	NA	female	adult	private lands in southeast Indiana and southwest Ohio	39.422° N; 39.539° N; 39.572° N; 39.645° N; 39.666° N	84.897° W; 84.760° W; 84.801° W; 84.701° W; 84.788° W	NA	NA	NA	USA	Indiana; Ohio	NA	NA
Cunningham‐Minnick, M. J., Peters, V. E., & Crist, T. O. (2020). Bee communities and pollination services in adjacent crop fields following flower removal in an invasive forest shrub. Ecological Applications, 30(4), e02078.	https://doi.org/10.1002/eap.2078	Augochlora pura	gbif:1352791	body size	body length	http://purl.obolibrary.org/obo/HAO_0002413	NA	NA	species	8.2	mean	mm	9	NA	NA	NA	NA	early spring 2013	NA	female	adult	private lands in southeast Indiana and southwest Ohio	39.422° N; 39.539° N; 39.572° N; 39.645° N; 39.666° N	84.897° W; 84.760° W; 84.801° W; 84.701° W; 84.788° W	NA	NA	NA	USA	Indiana; Ohio	NA	NA
Cunningham‐Minnick, M. J., Peters, V. E., & Crist, T. O. (2020). Bee communities and pollination services in adjacent crop fields following flower removal in an invasive forest shrub. Ecological Applications, 30(4), e02078.	https://doi.org/10.1002/eap.2078	Augochlora pura	gbif:1352791	body size	front wing length	NA	NA	NA	species	5.7	mean	mm	9	NA	NA	NA	NA	early spring 2013	NA	female	adult	private lands in southeast Indiana and southwest Ohio	39.422° N; 39.539° N; 39.572° N; 39.645° N; 39.666° N	84.897° W; 84.760° W; 84.801° W; 84.701° W; 84.788° W	NA	NA	NA	USA	Indiana; Ohio	NA	NA
Cunningham‐Minnick, M. J., Peters, V. E., & Crist, T. O. (2020). Bee communities and pollination services in adjacent crop fields following flower removal in an invasive forest shrub. Ecological Applications, 30(4), e02078.	https://doi.org/10.1002/eap.2078	Augochlora pura	gbif:1352791	pilosity	hair coverage	http://purl.obolibrary.org/obo/HAO_0001990	NA	NA	species	0-25	mean	percentage	9	NA	NA	NA	NA	early spring 2013	NA	female	adult	private lands in southeast Indiana and southwest Ohio	39.422° N; 39.539° N; 39.572° N; 39.645° N; 39.666° N	84.897° W; 84.760° W; 84.801° W; 84.701° W; 84.788° W	NA	NA	NA	USA	Indiana; Ohio	NA	NA
Cunningham‐Minnick, M. J., Peters, V. E., & Crist, T. O. (2020). Bee communities and pollination services in adjacent crop fields following flower removal in an invasive forest shrub. Ecological Applications, 30(4), e02078.	https://doi.org/10.1002/eap.2078	Augochlora pura	gbif:1352791	body size	ITD	http://purl.obolibrary.org/obo/HAO_0002584	distance between tegulae	NA	species	1.6	mean	mm	9	NA	NA	NA	NA	early spring 2013	NA	female	adult	private lands in southeast Indiana and southwest Ohio	39.422° N; 39.539° N; 39.572° N; 39.645° N; 39.666° N	84.897° W; 84.760° W; 84.801° W; 84.701° W; 84.788° W	NA	NA	NA	USA	Indiana; Ohio	NA	NA
Cunningham‐Minnick, M. J., Peters, V. E., & Crist, T. O. (2020). Bee communities and pollination services in adjacent crop fields following flower removal in an invasive forest shrub. Ecological Applications, 30(4), e02078.	https://doi.org/10.1002/eap.2078	Augochloropsis metallica	gbif:1353091	body size	body length	http://purl.obolibrary.org/obo/HAO_0002413	NA	NA	species	9.8	mean	mm	4	NA	NA	NA	NA	early spring 2013	NA	female	adult	private lands in southeast Indiana and southwest Ohio	39.422° N; 39.539° N; 39.572° N; 39.645° N; 39.666° N	84.897° W; 84.760° W; 84.801° W; 84.701° W; 84.788° W	NA	NA	NA	USA	Indiana; Ohio	NA	NA
Cunningham‐Minnick, M. J., Peters, V. E., & Crist, T. O. (2020). Bee communities and pollination services in adjacent crop fields following flower removal in an invasive forest shrub. Ecological Applications, 30(4), e02078.	https://doi.org/10.1002/eap.2078	Augochloropsis metallica	gbif:1353091	body size	front wing length	NA	NA	NA	species	6.5	mean	mm	4	NA	NA	NA	NA	early spring 2013	NA	female	adult	private lands in southeast Indiana and southwest Ohio	39.422° N; 39.539° N; 39.572° N; 39.645° N; 39.666° N	84.897° W; 84.760° W; 84.801° W; 84.701° W; 84.788° W	NA	NA	NA	USA	Indiana; Ohio	NA	NA
Cunningham‐Minnick, M. J., Peters, V. E., & Crist, T. O. (2020). Bee communities and pollination services in adjacent crop fields following flower removal in an invasive forest shrub. Ecological Applications, 30(4), e02078.	https://doi.org/10.1002/eap.2078	Augochloropsis metallica	gbif:1353091	pilosity	hair coverage	http://purl.obolibrary.org/obo/HAO_0001990	NA	NA	species	25-50	mean	percentage	4	NA	NA	NA	NA	early spring 2013	NA	female	adult	private lands in southeast Indiana and southwest Ohio	39.422° N; 39.539° N; 39.572° N; 39.645° N; 39.666° N	84.897° W; 84.760° W; 84.801° W; 84.701° W; 84.788° W	NA	NA	NA	USA	Indiana; Ohio	NA	NA
Cunningham‐Minnick, M. J., Peters, V. E., & Crist, T. O. (2020). Bee communities and pollination services in adjacent crop fields following flower removal in an invasive forest shrub. Ecological Applications, 30(4), e02078.	https://doi.org/10.1002/eap.2078	Augochloropsis metallica	gbif:1353091	body size	ITD	http://purl.obolibrary.org/obo/HAO_0002584	distance between tegulae	NA	species	2	mean	mm	4	NA	NA	NA	NA	early spring 2013	NA	female	adult	private lands in southeast Indiana and southwest Ohio	39.422° N; 39.539° N; 39.572° N; 39.645° N; 39.666° N	84.897° W; 84.760° W; 84.801° W; 84.701° W; 84.788° W	NA	NA	NA	USA	Indiana; Ohio	NA	NA
Cunningham‐Minnick, M. J., Peters, V. E., & Crist, T. O. (2020). Bee communities and pollination services in adjacent crop fields following flower removal in an invasive forest shrub. Ecological Applications, 30(4), e02078.	https://doi.org/10.1002/eap.2078	Halictus parallelus	gbif:1353240	body size	body length	http://purl.obolibrary.org/obo/HAO_0002413	NA	NA	species	13.2	mean	mm	4	NA	NA	NA	NA	early spring 2013	NA	female	adult	private lands in southeast Indiana and southwest Ohio	39.422° N; 39.539° N; 39.572° N; 39.645° N; 39.666° N	84.897° W; 84.760° W; 84.801° W; 84.701° W; 84.788° W	NA	NA	NA	USA	Indiana; Ohio	NA	NA
Cunningham‐Minnick, M. J., Peters, V. E., & Crist, T. O. (2020). Bee communities and pollination services in adjacent crop fields following flower removal in an invasive forest shrub. Ecological Applications, 30(4), e02078.	https://doi.org/10.1002/eap.2078	Halictus parallelus	gbif:1353240	body size	front wing length	NA	NA	NA	species	9.5	mean	mm	4	NA	NA	NA	NA	early spring 2013	NA	female	adult	private lands in southeast Indiana and southwest Ohio	39.422° N; 39.539° N; 39.572° N; 39.645° N; 39.666° N	84.897° W; 84.760° W; 84.801° W; 84.701° W; 84.788° W	NA	NA	NA	USA	Indiana; Ohio	NA	NA
Cunningham‐Minnick, M. J., Peters, V. E., & Crist, T. O. (2020). Bee communities and pollination services in adjacent crop fields following flower removal in an invasive forest shrub. Ecological Applications, 30(4), e02078.	https://doi.org/10.1002/eap.2078	Halictus parallelus	gbif:1353240	pilosity	hair coverage	http://purl.obolibrary.org/obo/HAO_0001990	NA	NA	species	25-50	mean	percentage	4	NA	NA	NA	NA	early spring 2013	NA	female	adult	private lands in southeast Indiana and southwest Ohio	39.422° N; 39.539° N; 39.572° N; 39.645° N; 39.666° N	84.897° W; 84.760° W; 84.801° W; 84.701° W; 84.788° W	NA	NA	NA	USA	Indiana; Ohio	NA	NA
Cunningham‐Minnick, M. J., Peters, V. E., & Crist, T. O. (2020). Bee communities and pollination services in adjacent crop fields following flower removal in an invasive forest shrub. Ecological Applications, 30(4), e02078.	https://doi.org/10.1002/eap.2078	Halictus parallelus	gbif:1353240	body size	ITD	http://purl.obolibrary.org/obo/HAO_0002584	distance between tegulae	NA	species	2.7	mean	mm	4	NA	NA	NA	NA	early spring 2013	NA	female	adult	private lands in southeast Indiana and southwest Ohio	39.422° N; 39.539° N; 39.572° N; 39.645° N; 39.666° N	84.897° W; 84.760° W; 84.801° W; 84.701° W; 84.788° W	NA	NA	NA	USA	Indiana; Ohio	NA	NA
Cunningham‐Minnick, M. J., Peters, V. E., & Crist, T. O. (2020). Bee communities and pollination services in adjacent crop fields following flower removal in an invasive forest shrub. Ecological Applications, 30(4), e02078.	https://doi.org/10.1002/eap.2078	Halictus confusus	gbif:1353363	body size	body length	http://purl.obolibrary.org/obo/HAO_0002413	NA	NA	species	7.2	mean	mm	7	NA	NA	NA	NA	early spring 2013	NA	female	adult	private lands in southeast Indiana and southwest Ohio	39.422° N; 39.539° N; 39.572° N; 39.645° N; 39.666° N	84.897° W; 84.760° W; 84.801° W; 84.701° W; 84.788° W	NA	NA	NA	USA	Indiana; Ohio	NA	NA
Cunningham‐Minnick, M. J., Peters, V. E., & Crist, T. O. (2020). Bee communities and pollination services in adjacent crop fields following flower removal in an invasive forest shrub. Ecological Applications, 30(4), e02078.	https://doi.org/10.1002/eap.2078	Halictus confusus	gbif:1353363	body size	front wing length	NA	NA	NA	species	5	mean	mm	7	NA	NA	NA	NA	early spring 2013	NA	female	adult	private lands in southeast Indiana and southwest Ohio	39.422° N; 39.539° N; 39.572° N; 39.645° N; 39.666° N	84.897° W; 84.760° W; 84.801° W; 84.701° W; 84.788° W	NA	NA	NA	USA	Indiana; Ohio	NA	NA
Cunningham‐Minnick, M. J., Peters, V. E., & Crist, T. O. (2020). Bee communities and pollination services in adjacent crop fields following flower removal in an invasive forest shrub. Ecological Applications, 30(4), e02078.	https://doi.org/10.1002/eap.2078	Halictus confusus	gbif:1353363	pilosity	hair coverage	http://purl.obolibrary.org/obo/HAO_0001990	NA	NA	species	0-25	mean	percentage	7	NA	NA	NA	NA	early spring 2013	NA	female	adult	private lands in southeast Indiana and southwest Ohio	39.422° N; 39.539° N; 39.572° N; 39.645° N; 39.666° N	84.897° W; 84.760° W; 84.801° W; 84.701° W; 84.788° W	NA	NA	NA	USA	Indiana; Ohio	NA	NA
Cunningham‐Minnick, M. J., Peters, V. E., & Crist, T. O. (2020). Bee communities and pollination services in adjacent crop fields following flower removal in an invasive forest shrub. Ecological Applications, 30(4), e02078.	https://doi.org/10.1002/eap.2078	Halictus confusus	gbif:1353363	body size	ITD	http://purl.obolibrary.org/obo/HAO_0002584	distance between tegulae	NA	species	1.5	mean	mm	7	NA	NA	NA	NA	early spring 2013	NA	female	adult	private lands in southeast Indiana and southwest Ohio	39.422° N; 39.539° N; 39.572° N; 39.645° N; 39.666° N	84.897° W; 84.760° W; 84.801° W; 84.701° W; 84.788° W	NA	NA	NA	USA	Indiana; Ohio	NA	NA
Cunningham‐Minnick, M. J., Peters, V. E., & Crist, T. O. (2020). Bee communities and pollination services in adjacent crop fields following flower removal in an invasive forest shrub. Ecological Applications, 30(4), e02078.	https://doi.org/10.1002/eap.2078	Halictus ligatus	gbif:1353451	body size	body length	http://purl.obolibrary.org/obo/HAO_0002413	NA	NA	species	8.4	mean	mm	5	NA	NA	NA	NA	early spring 2013	NA	female	adult	private lands in southeast Indiana and southwest Ohio	39.422° N; 39.539° N; 39.572° N; 39.645° N; 39.666° N	84.897° W; 84.760° W; 84.801° W; 84.701° W; 84.788° W	NA	NA	NA	USA	Indiana; Ohio	NA	NA
Cunningham‐Minnick, M. J., Peters, V. E., & Crist, T. O. (2020). Bee communities and pollination services in adjacent crop fields following flower removal in an invasive forest shrub. Ecological Applications, 30(4), e02078.	https://doi.org/10.1002/eap.2078	Halictus ligatus	gbif:1353451	body size	front wing length	NA	NA	NA	species	5.8	mean	mm	5	NA	NA	NA	NA	early spring 2013	NA	female	adult	private lands in southeast Indiana and southwest Ohio	39.422° N; 39.539° N; 39.572° N; 39.645° N; 39.666° N	84.897° W; 84.760° W; 84.801° W; 84.701° W; 84.788° W	NA	NA	NA	USA	Indiana; Ohio	NA	NA
Cunningham‐Minnick, M. J., Peters, V. E., & Crist, T. O. (2020). Bee communities and pollination services in adjacent crop fields following flower removal in an invasive forest shrub. Ecological Applications, 30(4), e02078.	https://doi.org/10.1002/eap.2078	Halictus ligatus	gbif:1353451	pilosity	hair coverage	http://purl.obolibrary.org/obo/HAO_0001990	NA	NA	species	25-50	mean	percentage	5	NA	NA	NA	NA	early spring 2013	NA	female	adult	private lands in southeast Indiana and southwest Ohio	39.422° N; 39.539° N; 39.572° N; 39.645° N; 39.666° N	84.897° W; 84.760° W; 84.801° W; 84.701° W; 84.788° W	NA	NA	NA	USA	Indiana; Ohio	NA	NA
Cunningham‐Minnick, M. J., Peters, V. E., & Crist, T. O. (2020). Bee communities and pollination services in adjacent crop fields following flower removal in an invasive forest shrub. Ecological Applications, 30(4), e02078.	https://doi.org/10.1002/eap.2078	Halictus ligatus	gbif:1353451	body size	ITD	http://purl.obolibrary.org/obo/HAO_0002584	distance between tegulae	NA	species	1.9	mean	mm	5	NA	NA	NA	NA	early spring 2013	NA	female	adult	private lands in southeast Indiana and southwest Ohio	39.422° N; 39.539° N; 39.572° N; 39.645° N; 39.666° N	84.897° W; 84.760° W; 84.801° W; 84.701° W; 84.788° W	NA	NA	NA	USA	Indiana; Ohio	NA	NA
Cunningham‐Minnick, M. J., Peters, V. E., & Crist, T. O. (2020). Bee communities and pollination services in adjacent crop fields following flower removal in an invasive forest shrub. Ecological Applications, 30(4), e02078.	https://doi.org/10.1002/eap.2078	Halictus rubicundis	gbif:1353453	body size	body length	http://purl.obolibrary.org/obo/HAO_0002413	NA	NA	species	10	mean	mm	5	NA	NA	NA	NA	early spring 2013	NA	female	adult	private lands in southeast Indiana and southwest Ohio	39.422° N; 39.539° N; 39.572° N; 39.645° N; 39.666° N	84.897° W; 84.760° W; 84.801° W; 84.701° W; 84.788° W	NA	NA	NA	USA	Indiana; Ohio	NA	NA
Cunningham‐Minnick, M. J., Peters, V. E., & Crist, T. O. (2020). Bee communities and pollination services in adjacent crop fields following flower removal in an invasive forest shrub. Ecological Applications, 30(4), e02078.	https://doi.org/10.1002/eap.2078	Halictus rubicundis	gbif:1353453	body size	front wing length	NA	NA	NA	species	7.6	mean	mm	5	NA	NA	NA	NA	early spring 2013	NA	female	adult	private lands in southeast Indiana and southwest Ohio	39.422° N; 39.539° N; 39.572° N; 39.645° N; 39.666° N	84.897° W; 84.760° W; 84.801° W; 84.701° W; 84.788° W	NA	NA	NA	USA	Indiana; Ohio	NA	NA
Cunningham‐Minnick, M. J., Peters, V. E., & Crist, T. O. (2020). Bee communities and pollination services in adjacent crop fields following flower removal in an invasive forest shrub. Ecological Applications, 30(4), e02078.	https://doi.org/10.1002/eap.2078	Halictus rubicundis	gbif:1353453	pilosity	hair coverage	http://purl.obolibrary.org/obo/HAO_0001990	NA	NA	species	25-50	mean	percentage	5	NA	NA	NA	NA	early spring 2013	NA	female	adult	private lands in southeast Indiana and southwest Ohio	39.422° N; 39.539° N; 39.572° N; 39.645° N; 39.666° N	84.897° W; 84.760° W; 84.801° W; 84.701° W; 84.788° W	NA	NA	NA	USA	Indiana; Ohio	NA	NA
Cunningham‐Minnick, M. J., Peters, V. E., & Crist, T. O. (2020). Bee communities and pollination services in adjacent crop fields following flower removal in an invasive forest shrub. Ecological Applications, 30(4), e02078.	https://doi.org/10.1002/eap.2078	Halictus rubicundis	gbif:1353453	body size	ITD	http://purl.obolibrary.org/obo/HAO_0002584	distance between tegulae	NA	species	2.1	mean	mm	5	NA	NA	NA	NA	early spring 2013	NA	female	adult	private lands in southeast Indiana and southwest Ohio	39.422° N; 39.539° N; 39.572° N; 39.645° N; 39.666° N	84.897° W; 84.760° W; 84.801° W; 84.701° W; 84.788° W	NA	NA	NA	USA	Indiana; Ohio	NA	NA
Cunningham‐Minnick, M. J., Peters, V. E., & Crist, T. O. (2020). Bee communities and pollination services in adjacent crop fields following flower removal in an invasive forest shrub. Ecological Applications, 30(4), e02078.	https://doi.org/10.1002/eap.2078	Lasioglossum sp 1	gbif:1353501	body size	body length	http://purl.obolibrary.org/obo/HAO_0002413	NA	NA	individual	5.5	single observation	mm	NA	NA	NA	NA	NA	early spring 2013	NA	female	adult	private lands in southeast Indiana and southwest Ohio	39.422° N; 39.539° N; 39.572° N; 39.645° N; 39.666° N	84.897° W; 84.760° W; 84.801° W; 84.701° W; 84.788° W	NA	NA	NA	USA	Indiana; Ohio	NA	NA
Cunningham‐Minnick, M. J., Peters, V. E., & Crist, T. O. (2020). Bee communities and pollination services in adjacent crop fields following flower removal in an invasive forest shrub. Ecological Applications, 30(4), e02078.	https://doi.org/10.1002/eap.2078	Lasioglossum sp 1	gbif:1353501	body size	front wing length	NA	NA	NA	individual	3	single observation	mm	NA	NA	NA	NA	NA	early spring 2013	NA	female	adult	private lands in southeast Indiana and southwest Ohio	39.422° N; 39.539° N; 39.572° N; 39.645° N; 39.666° N	84.897° W; 84.760° W; 84.801° W; 84.701° W; 84.788° W	NA	NA	NA	USA	Indiana; Ohio	NA	NA
Cunningham‐Minnick, M. J., Peters, V. E., & Crist, T. O. (2020). Bee communities and pollination services in adjacent crop fields following flower removal in an invasive forest shrub. Ecological Applications, 30(4), e02078.	https://doi.org/10.1002/eap.2078	Lasioglossum sp 1	gbif:1353501	pilosity	hair coverage	http://purl.obolibrary.org/obo/HAO_0001990	NA	NA	individual	25-50	single observation	percentage	NA	NA	NA	NA	NA	early spring 2013	NA	female	adult	private lands in southeast Indiana and southwest Ohio	39.422° N; 39.539° N; 39.572° N; 39.645° N; 39.666° N	84.897° W; 84.760° W; 84.801° W; 84.701° W; 84.788° W	NA	NA	NA	USA	Indiana; Ohio	NA	NA
Cunningham‐Minnick, M. J., Peters, V. E., & Crist, T. O. (2020). Bee communities and pollination services in adjacent crop fields following flower removal in an invasive forest shrub. Ecological Applications, 30(4), e02078.	https://doi.org/10.1002/eap.2078	Lasioglossum sp 1	gbif:1353501	body size	ITD	http://purl.obolibrary.org/obo/HAO_0002584	distance between tegulae	NA	individual	1	single observation	mm	NA	NA	NA	NA	NA	early spring 2013	NA	female	adult	private lands in southeast Indiana and southwest Ohio	39.422° N; 39.539° N; 39.572° N; 39.645° N; 39.666° N	84.897° W; 84.760° W; 84.801° W; 84.701° W; 84.788° W	NA	NA	NA	USA	Indiana; Ohio	NA	NA
Cunningham‐Minnick, M. J., Peters, V. E., & Crist, T. O. (2020). Bee communities and pollination services in adjacent crop fields following flower removal in an invasive forest shrub. Ecological Applications, 30(4), e02078.	https://doi.org/10.1002/eap.2078	Lasioglossum zephyrum	gbif:1353533	body size	body length	http://purl.obolibrary.org/obo/HAO_0002413	NA	NA	species	5.3	mean	mm	2	NA	NA	NA	NA	early spring 2013	NA	female	adult	private lands in southeast Indiana and southwest Ohio	39.422° N; 39.539° N; 39.572° N; 39.645° N; 39.666° N	84.897° W; 84.760° W; 84.801° W; 84.701° W; 84.788° W	NA	NA	NA	USA	Indiana; Ohio	NA	NA
Cunningham‐Minnick, M. J., Peters, V. E., & Crist, T. O. (2020). Bee communities and pollination services in adjacent crop fields following flower removal in an invasive forest shrub. Ecological Applications, 30(4), e02078.	https://doi.org/10.1002/eap.2078	Lasioglossum zephyrum	gbif:1353533	body size	front wing length	NA	NA	NA	species	4.3	mean	mm	2	NA	NA	NA	NA	early spring 2013	NA	female	adult	private lands in southeast Indiana and southwest Ohio	39.422° N; 39.539° N; 39.572° N; 39.645° N; 39.666° N	84.897° W; 84.760° W; 84.801° W; 84.701° W; 84.788° W	NA	NA	NA	USA	Indiana; Ohio	NA	NA
Cunningham‐Minnick, M. J., Peters, V. E., & Crist, T. O. (2020). Bee communities and pollination services in adjacent crop fields following flower removal in an invasive forest shrub. Ecological Applications, 30(4), e02078.	https://doi.org/10.1002/eap.2078	Lasioglossum zephyrum	gbif:1353533	pilosity	hair coverage	http://purl.obolibrary.org/obo/HAO_0001990	NA	NA	species	25-50	mean	percentage	2	NA	NA	NA	NA	early spring 2013	NA	female	adult	private lands in southeast Indiana and southwest Ohio	39.422° N; 39.539° N; 39.572° N; 39.645° N; 39.666° N	84.897° W; 84.760° W; 84.801° W; 84.701° W; 84.788° W	NA	NA	NA	USA	Indiana; Ohio	NA	NA
Cunningham‐Minnick, M. J., Peters, V. E., & Crist, T. O. (2020). Bee communities and pollination services in adjacent crop fields following flower removal in an invasive forest shrub. Ecological Applications, 30(4), e02078.	https://doi.org/10.1002/eap.2078	Lasioglossum zephyrum	gbif:1353533	body size	ITD	http://purl.obolibrary.org/obo/HAO_0002584	distance between tegulae	NA	species	1.3	mean	mm	2	NA	NA	NA	NA	early spring 2013	NA	female	adult	private lands in southeast Indiana and southwest Ohio	39.422° N; 39.539° N; 39.572° N; 39.645° N; 39.666° N	84.897° W; 84.760° W; 84.801° W; 84.701° W; 84.788° W	NA	NA	NA	USA	Indiana; Ohio	NA	NA
Cunningham‐Minnick, M. J., Peters, V. E., & Crist, T. O. (2020). Bee communities and pollination services in adjacent crop fields following flower removal in an invasive forest shrub. Ecological Applications, 30(4), e02078.	https://doi.org/10.1002/eap.2078	Lasioglossum nigroviride	gbif:1353688	body size	body length	http://purl.obolibrary.org/obo/HAO_0002413	NA	NA	individual	7.2	single observation	mm	NA	NA	NA	NA	NA	early spring 2013	NA	female	adult	private lands in southeast Indiana and southwest Ohio	39.422° N; 39.539° N; 39.572° N; 39.645° N; 39.666° N	84.897° W; 84.760° W; 84.801° W; 84.701° W; 84.788° W	NA	NA	NA	USA	Indiana; Ohio	NA	NA
Cunningham‐Minnick, M. J., Peters, V. E., & Crist, T. O. (2020). Bee communities and pollination services in adjacent crop fields following flower removal in an invasive forest shrub. Ecological Applications, 30(4), e02078.	https://doi.org/10.1002/eap.2078	Lasioglossum nigroviride	gbif:1353688	body size	front wing length	NA	NA	NA	individual	5.2	single observation	mm	NA	NA	NA	NA	NA	early spring 2013	NA	female	adult	private lands in southeast Indiana and southwest Ohio	39.422° N; 39.539° N; 39.572° N; 39.645° N; 39.666° N	84.897° W; 84.760° W; 84.801° W; 84.701° W; 84.788° W	NA	NA	NA	USA	Indiana; Ohio	NA	NA
Cunningham‐Minnick, M. J., Peters, V. E., & Crist, T. O. (2020). Bee communities and pollination services in adjacent crop fields following flower removal in an invasive forest shrub. Ecological Applications, 30(4), e02078.	https://doi.org/10.1002/eap.2078	Lasioglossum nigroviride	gbif:1353688	pilosity	hair coverage	http://purl.obolibrary.org/obo/HAO_0001990	NA	NA	individual	0-25	single observation	percentage	NA	NA	NA	NA	NA	early spring 2013	NA	female	adult	private lands in southeast Indiana and southwest Ohio	39.422° N; 39.539° N; 39.572° N; 39.645° N; 39.666° N	84.897° W; 84.760° W; 84.801° W; 84.701° W; 84.788° W	NA	NA	NA	USA	Indiana; Ohio	NA	NA
Cunningham‐Minnick, M. J., Peters, V. E., & Crist, T. O. (2020). Bee communities and pollination services in adjacent crop fields following flower removal in an invasive forest shrub. Ecological Applications, 30(4), e02078.	https://doi.org/10.1002/eap.2078	Lasioglossum nigroviride	gbif:1353688	body size	ITD	http://purl.obolibrary.org/obo/HAO_0002584	distance between tegulae	NA	individual	1.8	single observation	mm	NA	NA	NA	NA	NA	early spring 2013	NA	female	adult	private lands in southeast Indiana and southwest Ohio	39.422° N; 39.539° N; 39.572° N; 39.645° N; 39.666° N	84.897° W; 84.760° W; 84.801° W; 84.701° W; 84.788° W	NA	NA	NA	USA	Indiana; Ohio	NA	NA
Cunningham‐Minnick, M. J., Peters, V. E., & Crist, T. O. (2020). Bee communities and pollination services in adjacent crop fields following flower removal in an invasive forest shrub. Ecological Applications, 30(4), e02078.	https://doi.org/10.1002/eap.2078	Lasioglossum cincitipes	gbif:1353752	body size	body length	http://purl.obolibrary.org/obo/HAO_0002413	NA	NA		7.4		mm				NA	NA	early spring 2013	NA		adult	private lands in southeast Indiana and southwest Ohio	39.422° N; 39.539° N; 39.572° N; 39.645° N; 39.666° N	84.897° W; 84.760° W; 84.801° W; 84.701° W; 84.788° W	NA	NA	NA	USA	Indiana; Ohio	NA	NA
Cunningham‐Minnick, M. J., Peters, V. E., & Crist, T. O. (2020). Bee communities and pollination services in adjacent crop fields following flower removal in an invasive forest shrub. Ecological Applications, 30(4), e02078.	https://doi.org/10.1002/eap.2078	Lasioglossum cincitipes	gbif:1353752	body size	front wing length	NA	NA	NA		5.7		mm				NA	NA	early spring 2013	NA		adult	private lands in southeast Indiana and southwest Ohio	39.422° N; 39.539° N; 39.572° N; 39.645° N; 39.666° N	84.897° W; 84.760° W; 84.801° W; 84.701° W; 84.788° W	NA	NA	NA	USA	Indiana; Ohio	NA	NA
Cunningham‐Minnick, M. J., Peters, V. E., & Crist, T. O. (2020). Bee communities and pollination services in adjacent crop fields following flower removal in an invasive forest shrub. Ecological Applications, 30(4), e02078.	https://doi.org/10.1002/eap.2078	Lasioglossum cincitipes	gbif:1353752	pilosity	hair coverage	http://purl.obolibrary.org/obo/HAO_0001990	NA	NA		25-50		percentage				NA	NA	early spring 2013	NA		adult	private lands in southeast Indiana and southwest Ohio	39.422° N; 39.539° N; 39.572° N; 39.645° N; 39.666° N	84.897° W; 84.760° W; 84.801° W; 84.701° W; 84.788° W	NA	NA	NA	USA	Indiana; Ohio	NA	NA
Cunningham‐Minnick, M. J., Peters, V. E., & Crist, T. O. (2020). Bee communities and pollination services in adjacent crop fields following flower removal in an invasive forest shrub. Ecological Applications, 30(4), e02078.	https://doi.org/10.1002/eap.2078	Lasioglossum cattelae	gbif:1354109	body size	body length	http://purl.obolibrary.org/obo/HAO_0002413	NA	NA	species	5.6	mean	mm	8	NA	NA	NA	NA	early spring 2013	NA	female	adult	private lands in southeast Indiana and southwest Ohio	39.422° N; 39.539° N; 39.572° N; 39.645° N; 39.666° N	84.897° W; 84.760° W; 84.801° W; 84.701° W; 84.788° W	NA	NA	NA	USA	Indiana; Ohio	NA	NA
Cunningham‐Minnick, M. J., Peters, V. E., & Crist, T. O. (2020). Bee communities and pollination services in adjacent crop fields following flower removal in an invasive forest shrub. Ecological Applications, 30(4), e02078.	https://doi.org/10.1002/eap.2078	Lasioglossum cattelae	gbif:1354109	body size	front wing length	NA	NA	NA	species	4	mean	mm	8	NA	NA	NA	NA	early spring 2013	NA	female	adult	private lands in southeast Indiana and southwest Ohio	39.422° N; 39.539° N; 39.572° N; 39.645° N; 39.666° N	84.897° W; 84.760° W; 84.801° W; 84.701° W; 84.788° W	NA	NA	NA	USA	Indiana; Ohio	NA	NA
Cunningham‐Minnick, M. J., Peters, V. E., & Crist, T. O. (2020). Bee communities and pollination services in adjacent crop fields following flower removal in an invasive forest shrub. Ecological Applications, 30(4), e02078.	https://doi.org/10.1002/eap.2078	Lasioglossum cattelae	gbif:1354109	pilosity	hair coverage	http://purl.obolibrary.org/obo/HAO_0001990	NA	NA	species	25-50	mean	percentage	8	NA	NA	NA	NA	early spring 2013	NA	female	adult	private lands in southeast Indiana and southwest Ohio	39.422° N; 39.539° N; 39.572° N; 39.645° N; 39.666° N	84.897° W; 84.760° W; 84.801° W; 84.701° W; 84.788° W	NA	NA	NA	USA	Indiana; Ohio	NA	NA
Cunningham‐Minnick, M. J., Peters, V. E., & Crist, T. O. (2020). Bee communities and pollination services in adjacent crop fields following flower removal in an invasive forest shrub. Ecological Applications, 30(4), e02078.	https://doi.org/10.1002/eap.2078	Lasioglossum cattelae	gbif:1354109	body size	ITD	http://purl.obolibrary.org/obo/HAO_0002584	distance between tegulae	NA	species	1.5	mean	mm	8	NA	NA	NA	NA	early spring 2013	NA	female	adult	private lands in southeast Indiana and southwest Ohio	39.422° N; 39.539° N; 39.572° N; 39.645° N; 39.666° N	84.897° W; 84.760° W; 84.801° W; 84.701° W; 84.788° W	NA	NA	NA	USA	Indiana; Ohio	NA	NA
Cunningham‐Minnick, M. J., Peters, V. E., & Crist, T. O. (2020). Bee communities and pollination services in adjacent crop fields following flower removal in an invasive forest shrub. Ecological Applications, 30(4), e02078.	https://doi.org/10.1002/eap.2078	Lasioglossum versatum	gbif:1354129	body size	body length	http://purl.obolibrary.org/obo/HAO_0002413	NA	NA	species	6.7	mean	mm	20	NA	NA	NA	NA	early spring 2013	NA	female	adult	private lands in southeast Indiana and southwest Ohio	39.422° N; 39.539° N; 39.572° N; 39.645° N; 39.666° N	84.897° W; 84.760° W; 84.801° W; 84.701° W; 84.788° W	NA	NA	NA	USA	Indiana; Ohio	NA	NA
Cunningham‐Minnick, M. J., Peters, V. E., & Crist, T. O. (2020). Bee communities and pollination services in adjacent crop fields following flower removal in an invasive forest shrub. Ecological Applications, 30(4), e02078.	https://doi.org/10.1002/eap.2078	Lasioglossum versatum	gbif:1354129	body size	front wing length	NA	NA	NA	species	4.4	mean	mm	20	NA	NA	NA	NA	early spring 2013	NA	female	adult	private lands in southeast Indiana and southwest Ohio	39.422° N; 39.539° N; 39.572° N; 39.645° N; 39.666° N	84.897° W; 84.760° W; 84.801° W; 84.701° W; 84.788° W	NA	NA	NA	USA	Indiana; Ohio	NA	NA
Cunningham‐Minnick, M. J., Peters, V. E., & Crist, T. O. (2020). Bee communities and pollination services in adjacent crop fields following flower removal in an invasive forest shrub. Ecological Applications, 30(4), e02078.	https://doi.org/10.1002/eap.2078	Lasioglossum versatum	gbif:1354129	pilosity	hair coverage	http://purl.obolibrary.org/obo/HAO_0001990	NA	NA	species	25-50	mean	percentage	20	NA	NA	NA	NA	early spring 2013	NA	female	adult	private lands in southeast Indiana and southwest Ohio	39.422° N; 39.539° N; 39.572° N; 39.645° N; 39.666° N	84.897° W; 84.760° W; 84.801° W; 84.701° W; 84.788° W	NA	NA	NA	USA	Indiana; Ohio	NA	NA
Cunningham‐Minnick, M. J., Peters, V. E., & Crist, T. O. (2020). Bee communities and pollination services in adjacent crop fields following flower removal in an invasive forest shrub. Ecological Applications, 30(4), e02078.	https://doi.org/10.1002/eap.2078	Lasioglossum versatum	gbif:1354129	body size	ITD	http://purl.obolibrary.org/obo/HAO_0002584	distance between tegulae	NA	species	1.4	mean	mm	20	NA	NA	NA	NA	early spring 2013	NA	female	adult	private lands in southeast Indiana and southwest Ohio	39.422° N; 39.539° N; 39.572° N; 39.645° N; 39.666° N	84.897° W; 84.760° W; 84.801° W; 84.701° W; 84.788° W	NA	NA	NA	USA	Indiana; Ohio	NA	NA
Cunningham‐Minnick, M. J., Peters, V. E., & Crist, T. O. (2020). Bee communities and pollination services in adjacent crop fields following flower removal in an invasive forest shrub. Ecological Applications, 30(4), e02078.	https://doi.org/10.1002/eap.2078	Lasioglossum pectorale	gbif:1354189	body size	body length	http://purl.obolibrary.org/obo/HAO_0002413	NA	NA	individual	6	single observation	mm	NA	NA	NA	NA	NA	early spring 2013	NA	female	adult	private lands in southeast Indiana and southwest Ohio	39.422° N; 39.539° N; 39.572° N; 39.645° N; 39.666° N	84.897° W; 84.760° W; 84.801° W; 84.701° W; 84.788° W	NA	NA	NA	USA	Indiana; Ohio	NA	NA
Cunningham‐Minnick, M. J., Peters, V. E., & Crist, T. O. (2020). Bee communities and pollination services in adjacent crop fields following flower removal in an invasive forest shrub. Ecological Applications, 30(4), e02078.	https://doi.org/10.1002/eap.2078	Lasioglossum pectorale	gbif:1354189	body size	front wing length	NA	NA	NA	individual	4.3	single observation	mm	NA	NA	NA	NA	NA	early spring 2013	NA	female	adult	private lands in southeast Indiana and southwest Ohio	39.422° N; 39.539° N; 39.572° N; 39.645° N; 39.666° N	84.897° W; 84.760° W; 84.801° W; 84.701° W; 84.788° W	NA	NA	NA	USA	Indiana; Ohio	NA	NA
Cunningham‐Minnick, M. J., Peters, V. E., & Crist, T. O. (2020). Bee communities and pollination services in adjacent crop fields following flower removal in an invasive forest shrub. Ecological Applications, 30(4), e02078.	https://doi.org/10.1002/eap.2078	Lasioglossum pectorale	gbif:1354189	pilosity	hair coverage	http://purl.obolibrary.org/obo/HAO_0001990	NA	NA	individual	0-25	single observation	percentage	NA	NA	NA	NA	NA	early spring 2013	NA	female	adult	private lands in southeast Indiana and southwest Ohio	39.422° N; 39.539° N; 39.572° N; 39.645° N; 39.666° N	84.897° W; 84.760° W; 84.801° W; 84.701° W; 84.788° W	NA	NA	NA	USA	Indiana; Ohio	NA	NA
Cunningham‐Minnick, M. J., Peters, V. E., & Crist, T. O. (2020). Bee communities and pollination services in adjacent crop fields following flower removal in an invasive forest shrub. Ecological Applications, 30(4), e02078.	https://doi.org/10.1002/eap.2078	Lasioglossum pectorale	gbif:1354189	body size	ITD	http://purl.obolibrary.org/obo/HAO_0002584	distance between tegulae	NA	individual	1.6	single observation	mm	NA	NA	NA	NA	NA	early spring 2013	NA	female	adult	private lands in southeast Indiana and southwest Ohio	39.422° N; 39.539° N; 39.572° N; 39.645° N; 39.666° N	84.897° W; 84.760° W; 84.801° W; 84.701° W; 84.788° W	NA	NA	NA	USA	Indiana; Ohio	NA	NA
Cunningham‐Minnick, M. J., Peters, V. E., & Crist, T. O. (2020). Bee communities and pollination services in adjacent crop fields following flower removal in an invasive forest shrub. Ecological Applications, 30(4), e02078.	https://doi.org/10.1002/eap.2078	Lasioglossum pectinatum	gbif:1354199	body size	body length	http://purl.obolibrary.org/obo/HAO_0002413	NA	NA	species	8.4	mean	mm	2	NA	NA	NA	NA	early spring 2013	NA	female	adult	private lands in southeast Indiana and southwest Ohio	39.422° N; 39.539° N; 39.572° N; 39.645° N; 39.666° N	84.897° W; 84.760° W; 84.801° W; 84.701° W; 84.788° W	NA	NA	NA	USA	Indiana; Ohio	NA	NA
Cunningham‐Minnick, M. J., Peters, V. E., & Crist, T. O. (2020). Bee communities and pollination services in adjacent crop fields following flower removal in an invasive forest shrub. Ecological Applications, 30(4), e02078.	https://doi.org/10.1002/eap.2078	Lasioglossum pectinatum	gbif:1354199	body size	front wing length	NA	NA	NA	species	5.6	mean	mm	2	NA	NA	NA	NA	early spring 2013	NA	female	adult	private lands in southeast Indiana and southwest Ohio	39.422° N; 39.539° N; 39.572° N; 39.645° N; 39.666° N	84.897° W; 84.760° W; 84.801° W; 84.701° W; 84.788° W	NA	NA	NA	USA	Indiana; Ohio	NA	NA
Cunningham‐Minnick, M. J., Peters, V. E., & Crist, T. O. (2020). Bee communities and pollination services in adjacent crop fields following flower removal in an invasive forest shrub. Ecological Applications, 30(4), e02078.	https://doi.org/10.1002/eap.2078	Lasioglossum pectinatum	gbif:1354199	pilosity	hair coverage	http://purl.obolibrary.org/obo/HAO_0001990	NA	NA	species	0-25	mean	percentage	2	NA	NA	NA	NA	early spring 2013	NA	female	adult	private lands in southeast Indiana and southwest Ohio	39.422° N; 39.539° N; 39.572° N; 39.645° N; 39.666° N	84.897° W; 84.760° W; 84.801° W; 84.701° W; 84.788° W	NA	NA	NA	USA	Indiana; Ohio	NA	NA
Cunningham‐Minnick, M. J., Peters, V. E., & Crist, T. O. (2020). Bee communities and pollination services in adjacent crop fields following flower removal in an invasive forest shrub. Ecological Applications, 30(4), e02078.	https://doi.org/10.1002/eap.2078	Lasioglossum pectinatum	gbif:1354199	body size	ITD	http://purl.obolibrary.org/obo/HAO_0002584	distance between tegulae	NA	species	1.7	mean	mm	2	NA	NA	NA	NA	early spring 2013	NA	female	adult	private lands in southeast Indiana and southwest Ohio	39.422° N; 39.539° N; 39.572° N; 39.645° N; 39.666° N	84.897° W; 84.760° W; 84.801° W; 84.701° W; 84.788° W	NA	NA	NA	USA	Indiana; Ohio	NA	NA
Cunningham‐Minnick, M. J., Peters, V. E., & Crist, T. O. (2020). Bee communities and pollination services in adjacent crop fields following flower removal in an invasive forest shrub. Ecological Applications, 30(4), e02078.	https://doi.org/10.1002/eap.2078	Lasioglossum laevissimum	gbif:1354253	body size	body length	http://purl.obolibrary.org/obo/HAO_0002413	NA	NA	individual	5.5	single observation	mm	NA	NA	NA	NA	NA	early spring 2013	NA	female	adult	private lands in southeast Indiana and southwest Ohio	39.422° N; 39.539° N; 39.572° N; 39.645° N; 39.666° N	84.897° W; 84.760° W; 84.801° W; 84.701° W; 84.788° W	NA	NA	NA	USA	Indiana; Ohio	NA	NA
Cunningham‐Minnick, M. J., Peters, V. E., & Crist, T. O. (2020). Bee communities and pollination services in adjacent crop fields following flower removal in an invasive forest shrub. Ecological Applications, 30(4), e02078.	https://doi.org/10.1002/eap.2078	Lasioglossum laevissimum	gbif:1354253	body size	front wing length	NA	NA	NA	individual	4.1	single observation	mm	NA	NA	NA	NA	NA	early spring 2013	NA	female	adult	private lands in southeast Indiana and southwest Ohio	39.422° N; 39.539° N; 39.572° N; 39.645° N; 39.666° N	84.897° W; 84.760° W; 84.801° W; 84.701° W; 84.788° W	NA	NA	NA	USA	Indiana; Ohio	NA	NA
Cunningham‐Minnick, M. J., Peters, V. E., & Crist, T. O. (2020). Bee communities and pollination services in adjacent crop fields following flower removal in an invasive forest shrub. Ecological Applications, 30(4), e02078.	https://doi.org/10.1002/eap.2078	Lasioglossum laevissimum	gbif:1354253	pilosity	hair coverage	http://purl.obolibrary.org/obo/HAO_0001990	NA	NA	individual	25-50	single observation	percentage	NA	NA	NA	NA	NA	early spring 2013	NA	female	adult	private lands in southeast Indiana and southwest Ohio	39.422° N; 39.539° N; 39.572° N; 39.645° N; 39.666° N	84.897° W; 84.760° W; 84.801° W; 84.701° W; 84.788° W	NA	NA	NA	USA	Indiana; Ohio	NA	NA
Cunningham‐Minnick, M. J., Peters, V. E., & Crist, T. O. (2020). Bee communities and pollination services in adjacent crop fields following flower removal in an invasive forest shrub. Ecological Applications, 30(4), e02078.	https://doi.org/10.1002/eap.2078	Lasioglossum laevissimum	gbif:1354253	body size	ITD	http://purl.obolibrary.org/obo/HAO_0002584	distance between tegulae	NA	individual	1.2	single observation	mm	NA	NA	NA	NA	NA	early spring 2013	NA	female	adult	private lands in southeast Indiana and southwest Ohio	39.422° N; 39.539° N; 39.572° N; 39.645° N; 39.666° N	84.897° W; 84.760° W; 84.801° W; 84.701° W; 84.788° W	NA	NA	NA	USA	Indiana; Ohio	NA	NA
Cunningham‐Minnick, M. J., Peters, V. E., & Crist, T. O. (2020). Bee communities and pollination services in adjacent crop fields following flower removal in an invasive forest shrub. Ecological Applications, 30(4), e02078.	https://doi.org/10.1002/eap.2078	Lasioglossum callidum	gbif:1354434	body size	body length	http://purl.obolibrary.org/obo/HAO_0002413	NA	NA	individual	7.4	single observation	mm	NA	NA	NA	NA	NA	early spring 2013	NA	female	adult	private lands in southeast Indiana and southwest Ohio	39.422° N; 39.539° N; 39.572° N; 39.645° N; 39.666° N	84.897° W; 84.760° W; 84.801° W; 84.701° W; 84.788° W	NA	NA	NA	USA	Indiana; Ohio	NA	NA
Cunningham‐Minnick, M. J., Peters, V. E., & Crist, T. O. (2020). Bee communities and pollination services in adjacent crop fields following flower removal in an invasive forest shrub. Ecological Applications, 30(4), e02078.	https://doi.org/10.1002/eap.2078	Lasioglossum callidum	gbif:1354434	body size	front wing length	NA	NA	NA	individual	4.3	single observation	mm	NA	NA	NA	NA	NA	early spring 2013	NA	female	adult	private lands in southeast Indiana and southwest Ohio	39.422° N; 39.539° N; 39.572° N; 39.645° N; 39.666° N	84.897° W; 84.760° W; 84.801° W; 84.701° W; 84.788° W	NA	NA	NA	USA	Indiana; Ohio	NA	NA
Cunningham‐Minnick, M. J., Peters, V. E., & Crist, T. O. (2020). Bee communities and pollination services in adjacent crop fields following flower removal in an invasive forest shrub. Ecological Applications, 30(4), e02078.	https://doi.org/10.1002/eap.2078	Lasioglossum callidum	gbif:1354434	pilosity	hair coverage	http://purl.obolibrary.org/obo/HAO_0001990	NA	NA	individual	25-50	single observation	percentage	NA	NA	NA	NA	NA	early spring 2013	NA	female	adult	private lands in southeast Indiana and southwest Ohio	39.422° N; 39.539° N; 39.572° N; 39.645° N; 39.666° N	84.897° W; 84.760° W; 84.801° W; 84.701° W; 84.788° W	NA	NA	NA	USA	Indiana; Ohio	NA	NA
Cunningham‐Minnick, M. J., Peters, V. E., & Crist, T. O. (2020). Bee communities and pollination services in adjacent crop fields following flower removal in an invasive forest shrub. Ecological Applications, 30(4), e02078.	https://doi.org/10.1002/eap.2078	Lasioglossum callidum	gbif:1354434	body size	ITD	http://purl.obolibrary.org/obo/HAO_0002584	distance between tegulae	NA	individual	1.5	single observation	mm	NA	NA	NA	NA	NA	early spring 2013	NA	female	adult	private lands in southeast Indiana and southwest Ohio	39.422° N; 39.539° N; 39.572° N; 39.645° N; 39.666° N	84.897° W; 84.760° W; 84.801° W; 84.701° W; 84.788° W	NA	NA	NA	USA	Indiana; Ohio	NA	NA
Cunningham‐Minnick, M. J., Peters, V. E., & Crist, T. O. (2020). Bee communities and pollination services in adjacent crop fields following flower removal in an invasive forest shrub. Ecological Applications, 30(4), e02078.	https://doi.org/10.1002/eap.2078	Lasioglossum paradmirandum	gbif:1354450	body size	body length	http://purl.obolibrary.org/obo/HAO_0002413	NA	NA	species	5.6	mean	mm	3	NA	NA	NA	NA	early spring 2013	NA	female	adult	private lands in southeast Indiana and southwest Ohio	39.422° N; 39.539° N; 39.572° N; 39.645° N; 39.666° N	84.897° W; 84.760° W; 84.801° W; 84.701° W; 84.788° W	NA	NA	NA	USA	Indiana; Ohio	NA	NA
Cunningham‐Minnick, M. J., Peters, V. E., & Crist, T. O. (2020). Bee communities and pollination services in adjacent crop fields following flower removal in an invasive forest shrub. Ecological Applications, 30(4), e02078.	https://doi.org/10.1002/eap.2078	Lasioglossum paradmirandum	gbif:1354450	body size	front wing length	NA	NA	NA	species	3.8	mean	mm	3	NA	NA	NA	NA	early spring 2013	NA	female	adult	private lands in southeast Indiana and southwest Ohio	39.422° N; 39.539° N; 39.572° N; 39.645° N; 39.666° N	84.897° W; 84.760° W; 84.801° W; 84.701° W; 84.788° W	NA	NA	NA	USA	Indiana; Ohio	NA	NA
Cunningham‐Minnick, M. J., Peters, V. E., & Crist, T. O. (2020). Bee communities and pollination services in adjacent crop fields following flower removal in an invasive forest shrub. Ecological Applications, 30(4), e02078.	https://doi.org/10.1002/eap.2078	Lasioglossum paradmirandum	gbif:1354450	pilosity	hair coverage	http://purl.obolibrary.org/obo/HAO_0001990	NA	NA	species	25-50	mean	percentage	3	NA	NA	NA	NA	early spring 2013	NA	female	adult	private lands in southeast Indiana and southwest Ohio	39.422° N; 39.539° N; 39.572° N; 39.645° N; 39.666° N	84.897° W; 84.760° W; 84.801° W; 84.701° W; 84.788° W	NA	NA	NA	USA	Indiana; Ohio	NA	NA
Cunningham‐Minnick, M. J., Peters, V. E., & Crist, T. O. (2020). Bee communities and pollination services in adjacent crop fields following flower removal in an invasive forest shrub. Ecological Applications, 30(4), e02078.	https://doi.org/10.1002/eap.2078	Lasioglossum paradmirandum	gbif:1354450	body size	ITD	http://purl.obolibrary.org/obo/HAO_0002584	distance between tegulae	NA	species	1.1	mean	mm	3	NA	NA	NA	NA	early spring 2013	NA	female	adult	private lands in southeast Indiana and southwest Ohio	39.422° N; 39.539° N; 39.572° N; 39.645° N; 39.666° N	84.897° W; 84.760° W; 84.801° W; 84.701° W; 84.788° W	NA	NA	NA	USA	Indiana; Ohio	NA	NA
Cunningham‐Minnick, M. J., Peters, V. E., & Crist, T. O. (2020). Bee communities and pollination services in adjacent crop fields following flower removal in an invasive forest shrub. Ecological Applications, 30(4), e02078.	https://doi.org/10.1002/eap.2078	Lasioglossum truncatum	gbif:1354546	body size	body length	http://purl.obolibrary.org/obo/HAO_0002413	NA	NA	species	9.2	mean	mm	3	NA	NA	NA	NA	early spring 2013	NA	female	adult	private lands in southeast Indiana and southwest Ohio	39.422° N; 39.539° N; 39.572° N; 39.645° N; 39.666° N	84.897° W; 84.760° W; 84.801° W; 84.701° W; 84.788° W	NA	NA	NA	USA	Indiana; Ohio	NA	NA
Cunningham‐Minnick, M. J., Peters, V. E., & Crist, T. O. (2020). Bee communities and pollination services in adjacent crop fields following flower removal in an invasive forest shrub. Ecological Applications, 30(4), e02078.	https://doi.org/10.1002/eap.2078	Lasioglossum truncatum	gbif:1354546	body size	front wing length	NA	NA	NA	species	6.7	mean	mm	3	NA	NA	NA	NA	early spring 2013	NA	female	adult	private lands in southeast Indiana and southwest Ohio	39.422° N; 39.539° N; 39.572° N; 39.645° N; 39.666° N	84.897° W; 84.760° W; 84.801° W; 84.701° W; 84.788° W	NA	NA	NA	USA	Indiana; Ohio	NA	NA
Cunningham‐Minnick, M. J., Peters, V. E., & Crist, T. O. (2020). Bee communities and pollination services in adjacent crop fields following flower removal in an invasive forest shrub. Ecological Applications, 30(4), e02078.	https://doi.org/10.1002/eap.2078	Lasioglossum truncatum	gbif:1354546	pilosity	hair coverage	http://purl.obolibrary.org/obo/HAO_0001990	NA	NA	species	25-50	mean	percentage	3	NA	NA	NA	NA	early spring 2013	NA	female	adult	private lands in southeast Indiana and southwest Ohio	39.422° N; 39.539° N; 39.572° N; 39.645° N; 39.666° N	84.897° W; 84.760° W; 84.801° W; 84.701° W; 84.788° W	NA	NA	NA	USA	Indiana; Ohio	NA	NA
Cunningham‐Minnick, M. J., Peters, V. E., & Crist, T. O. (2020). Bee communities and pollination services in adjacent crop fields following flower removal in an invasive forest shrub. Ecological Applications, 30(4), e02078.	https://doi.org/10.1002/eap.2078	Lasioglossum truncatum	gbif:1354546	body size	ITD	http://purl.obolibrary.org/obo/HAO_0002584	distance between tegulae	NA	species	1.8	mean	mm	3	NA	NA	NA	NA	early spring 2013	NA	female	adult	private lands in southeast Indiana and southwest Ohio	39.422° N; 39.539° N; 39.572° N; 39.645° N; 39.666° N	84.897° W; 84.760° W; 84.801° W; 84.701° W; 84.788° W	NA	NA	NA	USA	Indiana; Ohio	NA	NA
Cunningham‐Minnick, M. J., Peters, V. E., & Crist, T. O. (2020). Bee communities and pollination services in adjacent crop fields following flower removal in an invasive forest shrub. Ecological Applications, 30(4), e02078.	https://doi.org/10.1002/eap.2078	Lasioglossum fuscipenne	gbif:1354575	body size	body length	http://purl.obolibrary.org/obo/HAO_0002413	NA	NA	individual	9.6	single observation	mm	NA	NA	NA	NA	NA	early spring 2013	NA	female	adult	private lands in southeast Indiana and southwest Ohio	39.422° N; 39.539° N; 39.572° N; 39.645° N; 39.666° N	84.897° W; 84.760° W; 84.801° W; 84.701° W; 84.788° W	NA	NA	NA	USA	Indiana; Ohio	NA	NA
Cunningham‐Minnick, M. J., Peters, V. E., & Crist, T. O. (2020). Bee communities and pollination services in adjacent crop fields following flower removal in an invasive forest shrub. Ecological Applications, 30(4), e02078.	https://doi.org/10.1002/eap.2078	Lasioglossum fuscipenne	gbif:1354575	body size	front wing length	NA	NA	NA	individual	7.3	single observation	mm	NA	NA	NA	NA	NA	early spring 2013	NA	female	adult	private lands in southeast Indiana and southwest Ohio	39.422° N; 39.539° N; 39.572° N; 39.645° N; 39.666° N	84.897° W; 84.760° W; 84.801° W; 84.701° W; 84.788° W	NA	NA	NA	USA	Indiana; Ohio	NA	NA
Cunningham‐Minnick, M. J., Peters, V. E., & Crist, T. O. (2020). Bee communities and pollination services in adjacent crop fields following flower removal in an invasive forest shrub. Ecological Applications, 30(4), e02078.	https://doi.org/10.1002/eap.2078	Lasioglossum fuscipenne	gbif:1354575	pilosity	hair coverage	http://purl.obolibrary.org/obo/HAO_0001990	NA	NA	individual	25-50	single observation	percentage	NA	NA	NA	NA	NA	early spring 2013	NA	female	adult	private lands in southeast Indiana and southwest Ohio	39.422° N; 39.539° N; 39.572° N; 39.645° N; 39.666° N	84.897° W; 84.760° W; 84.801° W; 84.701° W; 84.788° W	NA	NA	NA	USA	Indiana; Ohio	NA	NA
Cunningham‐Minnick, M. J., Peters, V. E., & Crist, T. O. (2020). Bee communities and pollination services in adjacent crop fields following flower removal in an invasive forest shrub. Ecological Applications, 30(4), e02078.	https://doi.org/10.1002/eap.2078	Lasioglossum fuscipenne	gbif:1354575	body size	ITD	http://purl.obolibrary.org/obo/HAO_0002584	distance between tegulae	NA	individual	2.1	single observation	mm	NA	NA	NA	NA	NA	early spring 2013	NA	female	adult	private lands in southeast Indiana and southwest Ohio	39.422° N; 39.539° N; 39.572° N; 39.645° N; 39.666° N	84.897° W; 84.760° W; 84.801° W; 84.701° W; 84.788° W	NA	NA	NA	USA	Indiana; Ohio	NA	NA
Cunningham‐Minnick, M. J., Peters, V. E., & Crist, T. O. (2020). Bee communities and pollination services in adjacent crop fields following flower removal in an invasive forest shrub. Ecological Applications, 30(4), e02078.	https://doi.org/10.1002/eap.2078	Lasioglossum cressonii	gbif:1354900	body size	body length	http://purl.obolibrary.org/obo/HAO_0002413	NA	NA	species	6.5	mean	mm	10	NA	NA	NA	NA	early spring 2013	NA	female	adult	private lands in southeast Indiana and southwest Ohio	39.422° N; 39.539° N; 39.572° N; 39.645° N; 39.666° N	84.897° W; 84.760° W; 84.801° W; 84.701° W; 84.788° W	NA	NA	NA	USA	Indiana; Ohio	NA	NA
Cunningham‐Minnick, M. J., Peters, V. E., & Crist, T. O. (2020). Bee communities and pollination services in adjacent crop fields following flower removal in an invasive forest shrub. Ecological Applications, 30(4), e02078.	https://doi.org/10.1002/eap.2078	Lasioglossum cressonii	gbif:1354900	body size	front wing length	NA	NA	NA	species	4.5	mean	mm	10	NA	NA	NA	NA	early spring 2013	NA	female	adult	private lands in southeast Indiana and southwest Ohio	39.422° N; 39.539° N; 39.572° N; 39.645° N; 39.666° N	84.897° W; 84.760° W; 84.801° W; 84.701° W; 84.788° W	NA	NA	NA	USA	Indiana; Ohio	NA	NA
Cunningham‐Minnick, M. J., Peters, V. E., & Crist, T. O. (2020). Bee communities and pollination services in adjacent crop fields following flower removal in an invasive forest shrub. Ecological Applications, 30(4), e02078.	https://doi.org/10.1002/eap.2078	Lasioglossum cressonii	gbif:1354900	pilosity	hair coverage	http://purl.obolibrary.org/obo/HAO_0001990	NA	NA	species	50-75	mean	percentage	10	NA	NA	NA	NA	early spring 2013	NA	female	adult	private lands in southeast Indiana and southwest Ohio	39.422° N; 39.539° N; 39.572° N; 39.645° N; 39.666° N	84.897° W; 84.760° W; 84.801° W; 84.701° W; 84.788° W	NA	NA	NA	USA	Indiana; Ohio	NA	NA
Cunningham‐Minnick, M. J., Peters, V. E., & Crist, T. O. (2020). Bee communities and pollination services in adjacent crop fields following flower removal in an invasive forest shrub. Ecological Applications, 30(4), e02078.	https://doi.org/10.1002/eap.2078	Lasioglossum cressonii	gbif:1354900	body size	ITD	http://purl.obolibrary.org/obo/HAO_0002584	distance between tegulae	NA	species	1.4	mean	mm	10	NA	NA	NA	NA	early spring 2013	NA	female	adult	private lands in southeast Indiana and southwest Ohio	39.422° N; 39.539° N; 39.572° N; 39.645° N; 39.666° N	84.897° W; 84.760° W; 84.801° W; 84.701° W; 84.788° W	NA	NA	NA	USA	Indiana; Ohio	NA	NA
Cunningham‐Minnick, M. J., Peters, V. E., & Crist, T. O. (2020). Bee communities and pollination services in adjacent crop fields following flower removal in an invasive forest shrub. Ecological Applications, 30(4), e02078.	https://doi.org/10.1002/eap.2078	Lasioglossum albipenne	gbif:1355000	body size	body length	http://purl.obolibrary.org/obo/HAO_0002413	NA	NA	individual	6.3	single observation	mm	NA	NA	NA	NA	NA	early spring 2013	NA	female	adult	private lands in southeast Indiana and southwest Ohio	39.422° N; 39.539° N; 39.572° N; 39.645° N; 39.666° N	84.897° W; 84.760° W; 84.801° W; 84.701° W; 84.788° W	NA	NA	NA	USA	Indiana; Ohio	NA	NA
Cunningham‐Minnick, M. J., Peters, V. E., & Crist, T. O. (2020). Bee communities and pollination services in adjacent crop fields following flower removal in an invasive forest shrub. Ecological Applications, 30(4), e02078.	https://doi.org/10.1002/eap.2078	Lasioglossum albipenne	gbif:1355000	body size	front wing length	NA	NA	NA	individual	3.7	single observation	mm	NA	NA	NA	NA	NA	early spring 2013	NA	female	adult	private lands in southeast Indiana and southwest Ohio	39.422° N; 39.539° N; 39.572° N; 39.645° N; 39.666° N	84.897° W; 84.760° W; 84.801° W; 84.701° W; 84.788° W	NA	NA	NA	USA	Indiana; Ohio	NA	NA
Cunningham‐Minnick, M. J., Peters, V. E., & Crist, T. O. (2020). Bee communities and pollination services in adjacent crop fields following flower removal in an invasive forest shrub. Ecological Applications, 30(4), e02078.	https://doi.org/10.1002/eap.2078	Lasioglossum albipenne	gbif:1355000	pilosity	hair coverage	http://purl.obolibrary.org/obo/HAO_0001990	NA	NA	individual	25-50	single observation	percentage	NA	NA	NA	NA	NA	early spring 2013	NA	female	adult	private lands in southeast Indiana and southwest Ohio	39.422° N; 39.539° N; 39.572° N; 39.645° N; 39.666° N	84.897° W; 84.760° W; 84.801° W; 84.701° W; 84.788° W	NA	NA	NA	USA	Indiana; Ohio	NA	NA
Cunningham‐Minnick, M. J., Peters, V. E., & Crist, T. O. (2020). Bee communities and pollination services in adjacent crop fields following flower removal in an invasive forest shrub. Ecological Applications, 30(4), e02078.	https://doi.org/10.1002/eap.2078	Lasioglossum albipenne	gbif:1355000	body size	ITD	http://purl.obolibrary.org/obo/HAO_0002584	distance between tegulae	NA	individual	1.5	single observation	mm	NA	NA	NA	NA	NA	early spring 2013	NA	female	adult	private lands in southeast Indiana and southwest Ohio	39.422° N; 39.539° N; 39.572° N; 39.645° N; 39.666° N	84.897° W; 84.760° W; 84.801° W; 84.701° W; 84.788° W	NA	NA	NA	USA	Indiana; Ohio	NA	NA
Cunningham‐Minnick, M. J., Peters, V. E., & Crist, T. O. (2020). Bee communities and pollination services in adjacent crop fields following flower removal in an invasive forest shrub. Ecological Applications, 30(4), e02078.	https://doi.org/10.1002/eap.2078	Lasioglossum coriaceum	gbif:1355016	body size	body length	http://purl.obolibrary.org/obo/HAO_0002413	NA	NA	species	9.8	mean	mm	14	NA	NA	NA	NA	early spring 2013	NA	female	adult	private lands in southeast Indiana and southwest Ohio	39.422° N; 39.539° N; 39.572° N; 39.645° N; 39.666° N	84.897° W; 84.760° W; 84.801° W; 84.701° W; 84.788° W	NA	NA	NA	USA	Indiana; Ohio	NA	NA
Cunningham‐Minnick, M. J., Peters, V. E., & Crist, T. O. (2020). Bee communities and pollination services in adjacent crop fields following flower removal in an invasive forest shrub. Ecological Applications, 30(4), e02078.	https://doi.org/10.1002/eap.2078	Lasioglossum coriaceum	gbif:1355016	body size	front wing length	NA	NA	NA	species	7.7	mean	mm	14	NA	NA	NA	NA	early spring 2013	NA	female	adult	private lands in southeast Indiana and southwest Ohio	39.422° N; 39.539° N; 39.572° N; 39.645° N; 39.666° N	84.897° W; 84.760° W; 84.801° W; 84.701° W; 84.788° W	NA	NA	NA	USA	Indiana; Ohio	NA	NA
Cunningham‐Minnick, M. J., Peters, V. E., & Crist, T. O. (2020). Bee communities and pollination services in adjacent crop fields following flower removal in an invasive forest shrub. Ecological Applications, 30(4), e02078.	https://doi.org/10.1002/eap.2078	Lasioglossum coriaceum	gbif:1355016	pilosity	hair coverage	http://purl.obolibrary.org/obo/HAO_0001990	NA	NA	species	25-50	mean	percentage	14	NA	NA	NA	NA	early spring 2013	NA	female	adult	private lands in southeast Indiana and southwest Ohio	39.422° N; 39.539° N; 39.572° N; 39.645° N; 39.666° N	84.897° W; 84.760° W; 84.801° W; 84.701° W; 84.788° W	NA	NA	NA	USA	Indiana; Ohio	NA	NA
Cunningham‐Minnick, M. J., Peters, V. E., & Crist, T. O. (2020). Bee communities and pollination services in adjacent crop fields following flower removal in an invasive forest shrub. Ecological Applications, 30(4), e02078.	https://doi.org/10.1002/eap.2078	Lasioglossum coraceum	gbif:1355016	body size	ITD	http://purl.obolibrary.org/obo/HAO_0002584	distance between tegulae	NA	species	2.1	mean	mm	14	NA	NA	NA	NA	early spring 2013	NA	female	adult	private lands in southeast Indiana and southwest Ohio	39.422° N; 39.539° N; 39.572° N; 39.645° N; 39.666° N	84.897° W; 84.760° W; 84.801° W; 84.701° W; 84.788° W	NA	NA	NA	USA	Indiana; Ohio	NA	NA
Cunningham‐Minnick, M. J., Peters, V. E., & Crist, T. O. (2020). Bee communities and pollination services in adjacent crop fields following flower removal in an invasive forest shrub. Ecological Applications, 30(4), e02078.	https://doi.org/10.1002/eap.2078	Lasioglossum coreopsis	gbif:1355024	body size	body length	http://purl.obolibrary.org/obo/HAO_0002413	NA	NA	individual	5.4	single observation	mm	NA	NA	NA	NA	NA	early spring 2013	NA	female	adult	private lands in southeast Indiana and southwest Ohio	39.422° N; 39.539° N; 39.572° N; 39.645° N; 39.666° N	84.897° W; 84.760° W; 84.801° W; 84.701° W; 84.788° W	NA	NA	NA	USA	Indiana; Ohio	NA	NA
Cunningham‐Minnick, M. J., Peters, V. E., & Crist, T. O. (2020). Bee communities and pollination services in adjacent crop fields following flower removal in an invasive forest shrub. Ecological Applications, 30(4), e02078.	https://doi.org/10.1002/eap.2078	Lasioglossum coreopsis	gbif:1355024	body size	front wing length	NA	NA	NA	individual	3.2	single observation	mm	NA	NA	NA	NA	NA	early spring 2013	NA	female	adult	private lands in southeast Indiana and southwest Ohio	39.422° N; 39.539° N; 39.572° N; 39.645° N; 39.666° N	84.897° W; 84.760° W; 84.801° W; 84.701° W; 84.788° W	NA	NA	NA	USA	Indiana; Ohio	NA	NA
Cunningham‐Minnick, M. J., Peters, V. E., & Crist, T. O. (2020). Bee communities and pollination services in adjacent crop fields following flower removal in an invasive forest shrub. Ecological Applications, 30(4), e02078.	https://doi.org/10.1002/eap.2078	Lasioglossum coreopsis	gbif:1355024	pilosity	hair coverage	http://purl.obolibrary.org/obo/HAO_0001990	NA	NA	individual	0-25	single observation	percentage	NA	NA	NA	NA	NA	early spring 2013	NA	female	adult	private lands in southeast Indiana and southwest Ohio	39.422° N; 39.539° N; 39.572° N; 39.645° N; 39.666° N	84.897° W; 84.760° W; 84.801° W; 84.701° W; 84.788° W	NA	NA	NA	USA	Indiana; Ohio	NA	NA
Cunningham‐Minnick, M. J., Peters, V. E., & Crist, T. O. (2020). Bee communities and pollination services in adjacent crop fields following flower removal in an invasive forest shrub. Ecological Applications, 30(4), e02078.	https://doi.org/10.1002/eap.2078	Lasioglossum coreopsis	gbif:1355024	body size	ITD	http://purl.obolibrary.org/obo/HAO_0002584	distance between tegulae	NA	individual	1	single observation	mm	NA	NA	NA	NA	NA	early spring 2013	NA	female	adult	private lands in southeast Indiana and southwest Ohio	39.422° N; 39.539° N; 39.572° N; 39.645° N; 39.666° N	84.897° W; 84.760° W; 84.801° W; 84.701° W; 84.788° W	NA	NA	NA	USA	Indiana; Ohio	NA	NA
Cunningham‐Minnick, M. J., Peters, V. E., & Crist, T. O. (2020). Bee communities and pollination services in adjacent crop fields following flower removal in an invasive forest shrub. Ecological Applications, 30(4), e02078.	https://doi.org/10.1002/eap.2078	Lasioglossum obscurum	gbif:1355124	body size	body length	http://purl.obolibrary.org/obo/HAO_0002413	NA	NA	individual	5.3	single observation	mm	NA	NA	NA	NA	NA	early spring 2013	NA	female	adult	private lands in southeast Indiana and southwest Ohio	39.422° N; 39.539° N; 39.572° N; 39.645° N; 39.666° N	84.897° W; 84.760° W; 84.801° W; 84.701° W; 84.788° W	NA	NA	NA	USA	Indiana; Ohio	NA	NA
Cunningham‐Minnick, M. J., Peters, V. E., & Crist, T. O. (2020). Bee communities and pollination services in adjacent crop fields following flower removal in an invasive forest shrub. Ecological Applications, 30(4), e02078.	https://doi.org/10.1002/eap.2078	Lasioglossum obscurum	gbif:1355124	body size	front wing length	NA	NA	NA	individual	4.1	single observation	mm	NA	NA	NA	NA	NA	early spring 2013	NA	female	adult	private lands in southeast Indiana and southwest Ohio	39.422° N; 39.539° N; 39.572° N; 39.645° N; 39.666° N	84.897° W; 84.760° W; 84.801° W; 84.701° W; 84.788° W	NA	NA	NA	USA	Indiana; Ohio	NA	NA
Cunningham‐Minnick, M. J., Peters, V. E., & Crist, T. O. (2020). Bee communities and pollination services in adjacent crop fields following flower removal in an invasive forest shrub. Ecological Applications, 30(4), e02078.	https://doi.org/10.1002/eap.2078	Lasioglossum obscurum	gbif:1355124	pilosity	hair coverage	http://purl.obolibrary.org/obo/HAO_0001990	NA	NA	individual	0-25	single observation	percentage	NA	NA	NA	NA	NA	early spring 2013	NA	female	adult	private lands in southeast Indiana and southwest Ohio	39.422° N; 39.539° N; 39.572° N; 39.645° N; 39.666° N	84.897° W; 84.760° W; 84.801° W; 84.701° W; 84.788° W	NA	NA	NA	USA	Indiana; Ohio	NA	NA
Cunningham‐Minnick, M. J., Peters, V. E., & Crist, T. O. (2020). Bee communities and pollination services in adjacent crop fields following flower removal in an invasive forest shrub. Ecological Applications, 30(4), e02078.	https://doi.org/10.1002/eap.2078	Lasioglossum obscurum	gbif:1355124	body size	ITD	http://purl.obolibrary.org/obo/HAO_0002584	distance between tegulae	NA	individual	1.5	single observation	mm	NA	NA	NA	NA	NA	early spring 2013	NA	female	adult	private lands in southeast Indiana and southwest Ohio	39.422° N; 39.539° N; 39.572° N; 39.645° N; 39.666° N	84.897° W; 84.760° W; 84.801° W; 84.701° W; 84.788° W	NA	NA	NA	USA	Indiana; Ohio	NA	NA
Cunningham‐Minnick, M. J., Peters, V. E., & Crist, T. O. (2020). Bee communities and pollination services in adjacent crop fields following flower removal in an invasive forest shrub. Ecological Applications, 30(4), e02078.	https://doi.org/10.1002/eap.2078	Lasioglossum tegulare	gbif:1355173	body size	body length	http://purl.obolibrary.org/obo/HAO_0002413	NA	NA	species	4.9	mean	mm	8	NA	NA	NA	NA	early spring 2013	NA	female	adult	private lands in southeast Indiana and southwest Ohio	39.422° N; 39.539° N; 39.572° N; 39.645° N; 39.666° N	84.897° W; 84.760° W; 84.801° W; 84.701° W; 84.788° W	NA	NA	NA	USA	Indiana; Ohio	NA	NA
Cunningham‐Minnick, M. J., Peters, V. E., & Crist, T. O. (2020). Bee communities and pollination services in adjacent crop fields following flower removal in an invasive forest shrub. Ecological Applications, 30(4), e02078.	https://doi.org/10.1002/eap.2078	Lasioglossum tegulare	gbif:1355173	body size	front wing length	NA	NA	NA	species	3.8	mean	mm	8	NA	NA	NA	NA	early spring 2013	NA	female	adult	private lands in southeast Indiana and southwest Ohio	39.422° N; 39.539° N; 39.572° N; 39.645° N; 39.666° N	84.897° W; 84.760° W; 84.801° W; 84.701° W; 84.788° W	NA	NA	NA	USA	Indiana; Ohio	NA	NA
Cunningham‐Minnick, M. J., Peters, V. E., & Crist, T. O. (2020). Bee communities and pollination services in adjacent crop fields following flower removal in an invasive forest shrub. Ecological Applications, 30(4), e02078.	https://doi.org/10.1002/eap.2078	Lasioglossum tegulare	gbif:1355173	pilosity	hair coverage	http://purl.obolibrary.org/obo/HAO_0001990	NA	NA	species	25-50	mean	percentage	8	NA	NA	NA	NA	early spring 2013	NA	female	adult	private lands in southeast Indiana and southwest Ohio	39.422° N; 39.539° N; 39.572° N; 39.645° N; 39.666° N	84.897° W; 84.760° W; 84.801° W; 84.701° W; 84.788° W	NA	NA	NA	USA	Indiana; Ohio	NA	NA
Cunningham‐Minnick, M. J., Peters, V. E., & Crist, T. O. (2020). Bee communities and pollination services in adjacent crop fields following flower removal in an invasive forest shrub. Ecological Applications, 30(4), e02078.	https://doi.org/10.1002/eap.2078	Lasioglossum tegulare	gbif:1355173	body size	ITD	http://purl.obolibrary.org/obo/HAO_0002584	distance between tegulae	NA	species	0.9	mean	mm	8	NA	NA	NA	NA	early spring 2013	NA	female	adult	private lands in southeast Indiana and southwest Ohio	39.422° N; 39.539° N; 39.572° N; 39.645° N; 39.666° N	84.897° W; 84.760° W; 84.801° W; 84.701° W; 84.788° W	NA	NA	NA	USA	Indiana; Ohio	NA	NA
Cunningham‐Minnick, M. J., Peters, V. E., & Crist, T. O. (2020). Bee communities and pollination services in adjacent crop fields following flower removal in an invasive forest shrub. Ecological Applications, 30(4), e02078.	https://doi.org/10.1002/eap.2078	Lasioglossum nymphale	gbif:1355220	body size	body length	http://purl.obolibrary.org/obo/HAO_0002413	NA	NA	individual	4.6	single observation	mm	NA	NA	NA	NA	NA	early spring 2013	NA	female	adult	private lands in southeast Indiana and southwest Ohio	39.422° N; 39.539° N; 39.572° N; 39.645° N; 39.666° N	84.897° W; 84.760° W; 84.801° W; 84.701° W; 84.788° W	NA	NA	NA	USA	Indiana; Ohio	NA	NA
Cunningham‐Minnick, M. J., Peters, V. E., & Crist, T. O. (2020). Bee communities and pollination services in adjacent crop fields following flower removal in an invasive forest shrub. Ecological Applications, 30(4), e02078.	https://doi.org/10.1002/eap.2078	Lasioglossum nymphale	gbif:1355220	body size	front wing length	NA	NA	NA	individual	2.5	single observation	mm	NA	NA	NA	NA	NA	early spring 2013	NA	female	adult	private lands in southeast Indiana and southwest Ohio	39.422° N; 39.539° N; 39.572° N; 39.645° N; 39.666° N	84.897° W; 84.760° W; 84.801° W; 84.701° W; 84.788° W	NA	NA	NA	USA	Indiana; Ohio	NA	NA
Cunningham‐Minnick, M. J., Peters, V. E., & Crist, T. O. (2020). Bee communities and pollination services in adjacent crop fields following flower removal in an invasive forest shrub. Ecological Applications, 30(4), e02078.	https://doi.org/10.1002/eap.2078	Lasioglossum nymphale	gbif:1355220	pilosity	hair coverage	http://purl.obolibrary.org/obo/HAO_0001990	NA	NA	individual	25-50	single observation	percentage	NA	NA	NA	NA	NA	early spring 2013	NA	female	adult	private lands in southeast Indiana and southwest Ohio	39.422° N; 39.539° N; 39.572° N; 39.645° N; 39.666° N	84.897° W; 84.760° W; 84.801° W; 84.701° W; 84.788° W	NA	NA	NA	USA	Indiana; Ohio	NA	NA
Cunningham‐Minnick, M. J., Peters, V. E., & Crist, T. O. (2020). Bee communities and pollination services in adjacent crop fields following flower removal in an invasive forest shrub. Ecological Applications, 30(4), e02078.	https://doi.org/10.1002/eap.2078	Lasioglossum nymphale	gbif:1355220	body size	ITD	http://purl.obolibrary.org/obo/HAO_0002584	distance between tegulae	NA	individual	0.9	single observation	mm	NA	NA	NA	NA	NA	early spring 2013	NA	female	adult	private lands in southeast Indiana and southwest Ohio	39.422° N; 39.539° N; 39.572° N; 39.645° N; 39.666° N	84.897° W; 84.760° W; 84.801° W; 84.701° W; 84.788° W	NA	NA	NA	USA	Indiana; Ohio	NA	NA
Cunningham‐Minnick, M. J., Peters, V. E., & Crist, T. O. (2020). Bee communities and pollination services in adjacent crop fields following flower removal in an invasive forest shrub. Ecological Applications, 30(4), e02078.	https://doi.org/10.1002/eap.2078	Lasioglossum admirandum	gbif:1355231	body size	body length	http://purl.obolibrary.org/obo/HAO_0002413	NA	NA	species	6	mean	mm	13	NA	NA	NA	NA	early spring 2013	NA	female	adult	private lands in southeast Indiana and southwest Ohio	39.422° N; 39.539° N; 39.572° N; 39.645° N; 39.666° N	84.897° W; 84.760° W; 84.801° W; 84.701° W; 84.788° W	NA	NA	NA	USA	Indiana; Ohio	NA	NA
Cunningham‐Minnick, M. J., Peters, V. E., & Crist, T. O. (2020). Bee communities and pollination services in adjacent crop fields following flower removal in an invasive forest shrub. Ecological Applications, 30(4), e02078.	https://doi.org/10.1002/eap.2078	Lasioglossum admirandum	gbif:1355231	body size	front wing length	NA	NA	NA	species	4	mean	mm	13	NA	NA	NA	NA	early spring 2013	NA	female	adult	private lands in southeast Indiana and southwest Ohio	39.422° N; 39.539° N; 39.572° N; 39.645° N; 39.666° N	84.897° W; 84.760° W; 84.801° W; 84.701° W; 84.788° W	NA	NA	NA	USA	Indiana; Ohio	NA	NA
Cunningham‐Minnick, M. J., Peters, V. E., & Crist, T. O. (2020). Bee communities and pollination services in adjacent crop fields following flower removal in an invasive forest shrub. Ecological Applications, 30(4), e02078.	https://doi.org/10.1002/eap.2078	Lasioglossum admirandum	gbif:1355231	pilosity	hair coverage	http://purl.obolibrary.org/obo/HAO_0001990	NA	NA	species	25-50	mean	percentage	13	NA	NA	NA	NA	early spring 2013	NA	female	adult	private lands in southeast Indiana and southwest Ohio	39.422° N; 39.539° N; 39.572° N; 39.645° N; 39.666° N	84.897° W; 84.760° W; 84.801° W; 84.701° W; 84.788° W	NA	NA	NA	USA	Indiana; Ohio	NA	NA
Cunningham‐Minnick, M. J., Peters, V. E., & Crist, T. O. (2020). Bee communities and pollination services in adjacent crop fields following flower removal in an invasive forest shrub. Ecological Applications, 30(4), e02078.	https://doi.org/10.1002/eap.2078	Lasioglossum admirandum	gbif:1355231	body size	ITD	http://purl.obolibrary.org/obo/HAO_0002584	distance between tegulae	NA	species	1.4	mean	mm	13	NA	NA	NA	NA	early spring 2013	NA	female	adult	private lands in southeast Indiana and southwest Ohio	39.422° N; 39.539° N; 39.572° N; 39.645° N; 39.666° N	84.897° W; 84.760° W; 84.801° W; 84.701° W; 84.788° W	NA	NA	NA	USA	Indiana; Ohio	NA	NA
Cunningham‐Minnick, M. J., Peters, V. E., & Crist, T. O. (2020). Bee communities and pollination services in adjacent crop fields following flower removal in an invasive forest shrub. Ecological Applications, 30(4), e02078.	https://doi.org/10.1002/eap.2078	Lasioglossum coeruleum	gbif:1355282	body size	body length	http://purl.obolibrary.org/obo/HAO_0002413	NA	NA	individual	6.6	single observation	mm	NA	NA	NA	NA	NA	early spring 2013	NA	female	adult	private lands in southeast Indiana and southwest Ohio	39.422° N; 39.539° N; 39.572° N; 39.645° N; 39.666° N	84.897° W; 84.760° W; 84.801° W; 84.701° W; 84.788° W	NA	NA	NA	USA	Indiana; Ohio	NA	NA
Cunningham‐Minnick, M. J., Peters, V. E., & Crist, T. O. (2020). Bee communities and pollination services in adjacent crop fields following flower removal in an invasive forest shrub. Ecological Applications, 30(4), e02078.	https://doi.org/10.1002/eap.2078	Lasioglossum coeruleum	gbif:1355282	body size	front wing length	NA	NA	NA	individual	4.9	single observation	mm	NA	NA	NA	NA	NA	early spring 2013	NA	female	adult	private lands in southeast Indiana and southwest Ohio	39.422° N; 39.539° N; 39.572° N; 39.645° N; 39.666° N	84.897° W; 84.760° W; 84.801° W; 84.701° W; 84.788° W	NA	NA	NA	USA	Indiana; Ohio	NA	NA
Cunningham‐Minnick, M. J., Peters, V. E., & Crist, T. O. (2020). Bee communities and pollination services in adjacent crop fields following flower removal in an invasive forest shrub. Ecological Applications, 30(4), e02078.	https://doi.org/10.1002/eap.2078	Lasioglossum coeruleum	gbif:1355282	pilosity	hair coverage	http://purl.obolibrary.org/obo/HAO_0001990	NA	NA	individual	0-25	single observation	percentage	NA	NA	NA	NA	NA	early spring 2013	NA	female	adult	private lands in southeast Indiana and southwest Ohio	39.422° N; 39.539° N; 39.572° N; 39.645° N; 39.666° N	84.897° W; 84.760° W; 84.801° W; 84.701° W; 84.788° W	NA	NA	NA	USA	Indiana; Ohio	NA	NA
Cunningham‐Minnick, M. J., Peters, V. E., & Crist, T. O. (2020). Bee communities and pollination services in adjacent crop fields following flower removal in an invasive forest shrub. Ecological Applications, 30(4), e02078.	https://doi.org/10.1002/eap.2078	Lasioglossum coeruleum	gbif:1355282	body size	ITD	http://purl.obolibrary.org/obo/HAO_0002584	distance between tegulae	NA	individual	1.3	single observation	mm	NA	NA	NA	NA	NA	early spring 2013	NA	female	adult	private lands in southeast Indiana and southwest Ohio	39.422° N; 39.539° N; 39.572° N; 39.645° N; 39.666° N	84.897° W; 84.760° W; 84.801° W; 84.701° W; 84.788° W	NA	NA	NA	USA	Indiana; Ohio	NA	NA
Cunningham‐Minnick, M. J., Peters, V. E., & Crist, T. O. (2020). Bee communities and pollination services in adjacent crop fields following flower removal in an invasive forest shrub. Ecological Applications, 30(4), e02078.	https://doi.org/10.1002/eap.2078	Lasioglossum platyparium	gbif:1355322	body size	body length	http://purl.obolibrary.org/obo/HAO_0002413	NA	NA	species	5.4	mean	mm	2	NA	NA	NA	NA	early spring 2013	NA	female	adult	private lands in southeast Indiana and southwest Ohio	39.422° N; 39.539° N; 39.572° N; 39.645° N; 39.666° N	84.897° W; 84.760° W; 84.801° W; 84.701° W; 84.788° W	NA	NA	NA	USA	Indiana; Ohio	NA	NA
Cunningham‐Minnick, M. J., Peters, V. E., & Crist, T. O. (2020). Bee communities and pollination services in adjacent crop fields following flower removal in an invasive forest shrub. Ecological Applications, 30(4), e02078.	https://doi.org/10.1002/eap.2078	Lasioglossum platyparium	gbif:1355322	body size	front wing length	NA	NA	NA	species	3.1	mean	mm	2	NA	NA	NA	NA	early spring 2013	NA	female	adult	private lands in southeast Indiana and southwest Ohio	39.422° N; 39.539° N; 39.572° N; 39.645° N; 39.666° N	84.897° W; 84.760° W; 84.801° W; 84.701° W; 84.788° W	NA	NA	NA	USA	Indiana; Ohio	NA	NA
Cunningham‐Minnick, M. J., Peters, V. E., & Crist, T. O. (2020). Bee communities and pollination services in adjacent crop fields following flower removal in an invasive forest shrub. Ecological Applications, 30(4), e02078.	https://doi.org/10.1002/eap.2078	Lasioglossum platyparium	gbif:1355322	pilosity	hair coverage	http://purl.obolibrary.org/obo/HAO_0001990	NA	NA	species	0-25	mean	percentage	2	NA	NA	NA	NA	early spring 2013	NA	female	adult	private lands in southeast Indiana and southwest Ohio	39.422° N; 39.539° N; 39.572° N; 39.645° N; 39.666° N	84.897° W; 84.760° W; 84.801° W; 84.701° W; 84.788° W	NA	NA	NA	USA	Indiana; Ohio	NA	NA
Cunningham‐Minnick, M. J., Peters, V. E., & Crist, T. O. (2020). Bee communities and pollination services in adjacent crop fields following flower removal in an invasive forest shrub. Ecological Applications, 30(4), e02078.	https://doi.org/10.1002/eap.2078	Lasioglossum platyparium	gbif:1355322	body size	ITD	http://purl.obolibrary.org/obo/HAO_0002584	distance between tegulae	NA	species	1.3	mean	mm	2	NA	NA	NA	NA	early spring 2013	NA	female	adult	private lands in southeast Indiana and southwest Ohio	39.422° N; 39.539° N; 39.572° N; 39.645° N; 39.666° N	84.897° W; 84.760° W; 84.801° W; 84.701° W; 84.788° W	NA	NA	NA	USA	Indiana; Ohio	NA	NA
Cunningham‐Minnick, M. J., Peters, V. E., & Crist, T. O. (2020). Bee communities and pollination services in adjacent crop fields following flower removal in an invasive forest shrub. Ecological Applications, 30(4), e02078.	https://doi.org/10.1002/eap.2078	Andrena arabis	gbif:1356958	body size	body length	http://purl.obolibrary.org/obo/HAO_0002413	NA	NA	individual	9.8	single observation	mm	NA	NA	NA	NA	NA	early spring 2013	NA	female	adult	private lands in southeast Indiana and southwest Ohio	39.422° N; 39.539° N; 39.572° N; 39.645° N; 39.666° N	84.897° W; 84.760° W; 84.801° W; 84.701° W; 84.788° W	NA	NA	NA	USA	Indiana; Ohio	NA	NA
Cunningham‐Minnick, M. J., Peters, V. E., & Crist, T. O. (2020). Bee communities and pollination services in adjacent crop fields following flower removal in an invasive forest shrub. Ecological Applications, 30(4), e02078.	https://doi.org/10.1002/eap.2078	Andrena arabis	gbif:1356958	body size	front wing length	NA	NA	NA	individual	7.5	single observation	mm	NA	NA	NA	NA	NA	early spring 2013	NA	female	adult	private lands in southeast Indiana and southwest Ohio	39.422° N; 39.539° N; 39.572° N; 39.645° N; 39.666° N	84.897° W; 84.760° W; 84.801° W; 84.701° W; 84.788° W	NA	NA	NA	USA	Indiana; Ohio	NA	NA
Cunningham‐Minnick, M. J., Peters, V. E., & Crist, T. O. (2020). Bee communities and pollination services in adjacent crop fields following flower removal in an invasive forest shrub. Ecological Applications, 30(4), e02078.	https://doi.org/10.1002/eap.2078	Andrena arabis	gbif:1356958	pilosity	hair coverage	http://purl.obolibrary.org/obo/HAO_0001990	NA	NA	individual	25-50	single observation	percentage	NA	NA	NA	NA	NA	early spring 2013	NA	female	adult	private lands in southeast Indiana and southwest Ohio	39.422° N; 39.539° N; 39.572° N; 39.645° N; 39.666° N	84.897° W; 84.760° W; 84.801° W; 84.701° W; 84.788° W	NA	NA	NA	USA	Indiana; Ohio	NA	NA
Cunningham‐Minnick, M. J., Peters, V. E., & Crist, T. O. (2020). Bee communities and pollination services in adjacent crop fields following flower removal in an invasive forest shrub. Ecological Applications, 30(4), e02078.	https://doi.org/10.1002/eap.2078	Andrena arabis	gbif:1356958	body size	ITD	http://purl.obolibrary.org/obo/HAO_0002584	distance between tegulae	NA	individual	2.1	single observation	mm	NA	NA	NA	NA	NA	early spring 2013	NA	female	adult	private lands in southeast Indiana and southwest Ohio	39.422° N; 39.539° N; 39.572° N; 39.645° N; 39.666° N	84.897° W; 84.760° W; 84.801° W; 84.701° W; 84.788° W	NA	NA	NA	USA	Indiana; Ohio	NA	NA
Cunningham‐Minnick, M. J., Peters, V. E., & Crist, T. O. (2020). Bee communities and pollination services in adjacent crop fields following flower removal in an invasive forest shrub. Ecological Applications, 30(4), e02078.	https://doi.org/10.1002/eap.2078	Andrena cressonii	gbif:1357020	body size	body length	http://purl.obolibrary.org/obo/HAO_0002413	NA	NA	species	10	mean	mm	68	NA	NA	NA	NA	early spring 2013	NA	female	adult	private lands in southeast Indiana and southwest Ohio	39.422° N; 39.539° N; 39.572° N; 39.645° N; 39.666° N	84.897° W; 84.760° W; 84.801° W; 84.701° W; 84.788° W	NA	NA	NA	USA	Indiana; Ohio	NA	NA
Cunningham‐Minnick, M. J., Peters, V. E., & Crist, T. O. (2020). Bee communities and pollination services in adjacent crop fields following flower removal in an invasive forest shrub. Ecological Applications, 30(4), e02078.	https://doi.org/10.1002/eap.2078	Andrena cressonii	gbif:1357020	body size	front wing length	NA	NA	NA	species	7.4	mean	mm	68	NA	NA	NA	NA	early spring 2013	NA	female	adult	private lands in southeast Indiana and southwest Ohio	39.422° N; 39.539° N; 39.572° N; 39.645° N; 39.666° N	84.897° W; 84.760° W; 84.801° W; 84.701° W; 84.788° W	NA	NA	NA	USA	Indiana; Ohio	NA	NA
Cunningham‐Minnick, M. J., Peters, V. E., & Crist, T. O. (2020). Bee communities and pollination services in adjacent crop fields following flower removal in an invasive forest shrub. Ecological Applications, 30(4), e02078.	https://doi.org/10.1002/eap.2078	Andrena cressonii	gbif:1357020	pilosity	hair coverage	http://purl.obolibrary.org/obo/HAO_0001990	NA	NA	species	25-50	mean	percentage	68	NA	NA	NA	NA	early spring 2013	NA	female	adult	private lands in southeast Indiana and southwest Ohio	39.422° N; 39.539° N; 39.572° N; 39.645° N; 39.666° N	84.897° W; 84.760° W; 84.801° W; 84.701° W; 84.788° W	NA	NA	NA	USA	Indiana; Ohio	NA	NA
Cunningham‐Minnick, M. J., Peters, V. E., & Crist, T. O. (2020). Bee communities and pollination services in adjacent crop fields following flower removal in an invasive forest shrub. Ecological Applications, 30(4), e02078.	https://doi.org/10.1002/eap.2078	Andrena cressonii	gbif:1357020	body size	ITD	http://purl.obolibrary.org/obo/HAO_0002584	distance between tegulae	NA	species	2.3	mean	mm	68	NA	NA	NA	NA	early spring 2013	NA	female	adult	private lands in southeast Indiana and southwest Ohio	39.422° N; 39.539° N; 39.572° N; 39.645° N; 39.666° N	84.897° W; 84.760° W; 84.801° W; 84.701° W; 84.788° W	NA	NA	NA	USA	Indiana; Ohio	NA	NA
Cunningham‐Minnick, M. J., Peters, V. E., & Crist, T. O. (2020). Bee communities and pollination services in adjacent crop fields following flower removal in an invasive forest shrub. Ecological Applications, 30(4), e02078.	https://doi.org/10.1002/eap.2078	Andrena imitatrix	gbif:1357223	body size	body length	http://purl.obolibrary.org/obo/HAO_0002413	NA	NA	species	9.3	mean	mm	9	NA	NA	NA	NA	early spring 2013	NA	female	adult	private lands in southeast Indiana and southwest Ohio	39.422° N; 39.539° N; 39.572° N; 39.645° N; 39.666° N	84.897° W; 84.760° W; 84.801° W; 84.701° W; 84.788° W	NA	NA	NA	USA	Indiana; Ohio	NA	NA
Cunningham‐Minnick, M. J., Peters, V. E., & Crist, T. O. (2020). Bee communities and pollination services in adjacent crop fields following flower removal in an invasive forest shrub. Ecological Applications, 30(4), e02078.	https://doi.org/10.1002/eap.2078	Andrena imitatrix	gbif:1357223	body size	front wing length	NA	NA	NA	species	6.7	mean	mm	9	NA	NA	NA	NA	early spring 2013	NA	female	adult	private lands in southeast Indiana and southwest Ohio	39.422° N; 39.539° N; 39.572° N; 39.645° N; 39.666° N	84.897° W; 84.760° W; 84.801° W; 84.701° W; 84.788° W	NA	NA	NA	USA	Indiana; Ohio	NA	NA
Cunningham‐Minnick, M. J., Peters, V. E., & Crist, T. O. (2020). Bee communities and pollination services in adjacent crop fields following flower removal in an invasive forest shrub. Ecological Applications, 30(4), e02078.	https://doi.org/10.1002/eap.2078	Andrena imitatrix	gbif:1357223	pilosity	hair coverage	http://purl.obolibrary.org/obo/HAO_0001990	NA	NA	species	25-50	mean	percentage	9	NA	NA	NA	NA	early spring 2013	NA	female	adult	private lands in southeast Indiana and southwest Ohio	39.422° N; 39.539° N; 39.572° N; 39.645° N; 39.666° N	84.897° W; 84.760° W; 84.801° W; 84.701° W; 84.788° W	NA	NA	NA	USA	Indiana; Ohio	NA	NA
Cunningham‐Minnick, M. J., Peters, V. E., & Crist, T. O. (2020). Bee communities and pollination services in adjacent crop fields following flower removal in an invasive forest shrub. Ecological Applications, 30(4), e02078.	https://doi.org/10.1002/eap.2078	Andrena imitatrix	gbif:1357223	body size	ITD	http://purl.obolibrary.org/obo/HAO_0002584	distance between tegulae	NA	species	2.2	mean	mm	9	NA	NA	NA	NA	early spring 2013	NA	female	adult	private lands in southeast Indiana and southwest Ohio	39.422° N; 39.539° N; 39.572° N; 39.645° N; 39.666° N	84.897° W; 84.760° W; 84.801° W; 84.701° W; 84.788° W	NA	NA	NA	USA	Indiana; Ohio	NA	NA
Cunningham‐Minnick, M. J., Peters, V. E., & Crist, T. O. (2020). Bee communities and pollination services in adjacent crop fields following flower removal in an invasive forest shrub. Ecological Applications, 30(4), e02078.	https://doi.org/10.1002/eap.2078	Andrena commoda	gbif:1357248	body size	body length	http://purl.obolibrary.org/obo/HAO_0002413	NA	NA	species	11.1	mean	mm	11	NA	NA	NA	NA	early spring 2013	NA	female	adult	private lands in southeast Indiana and southwest Ohio	39.422° N; 39.539° N; 39.572° N; 39.645° N; 39.666° N	84.897° W; 84.760° W; 84.801° W; 84.701° W; 84.788° W	NA	NA	NA	USA	Indiana; Ohio	NA	NA
Cunningham‐Minnick, M. J., Peters, V. E., & Crist, T. O. (2020). Bee communities and pollination services in adjacent crop fields following flower removal in an invasive forest shrub. Ecological Applications, 30(4), e02078.	https://doi.org/10.1002/eap.2078	Andrena commoda	gbif:1357248	body size	front wing length	NA	NA	NA	species	9.4	mean	mm	11	NA	NA	NA	NA	early spring 2013	NA	female	adult	private lands in southeast Indiana and southwest Ohio	39.422° N; 39.539° N; 39.572° N; 39.645° N; 39.666° N	84.897° W; 84.760° W; 84.801° W; 84.701° W; 84.788° W	NA	NA	NA	USA	Indiana; Ohio	NA	NA
Cunningham‐Minnick, M. J., Peters, V. E., & Crist, T. O. (2020). Bee communities and pollination services in adjacent crop fields following flower removal in an invasive forest shrub. Ecological Applications, 30(4), e02078.	https://doi.org/10.1002/eap.2078	Andrena commoda	gbif:1357248	pilosity	hair coverage	http://purl.obolibrary.org/obo/HAO_0001990	NA	NA	species	50-75	mean	percentage	11	NA	NA	NA	NA	early spring 2013	NA	female	adult	private lands in southeast Indiana and southwest Ohio	39.422° N; 39.539° N; 39.572° N; 39.645° N; 39.666° N	84.897° W; 84.760° W; 84.801° W; 84.701° W; 84.788° W	NA	NA	NA	USA	Indiana; Ohio	NA	NA
Cunningham‐Minnick, M. J., Peters, V. E., & Crist, T. O. (2020). Bee communities and pollination services in adjacent crop fields following flower removal in an invasive forest shrub. Ecological Applications, 30(4), e02078.	https://doi.org/10.1002/eap.2078	Andrena commoda	gbif:1357248	body size	ITD	http://purl.obolibrary.org/obo/HAO_0002584	distance between tegulae	NA	species	2.7	mean	mm	11	NA	NA	NA	NA	early spring 2013	NA	female	adult	private lands in southeast Indiana and southwest Ohio	39.422° N; 39.539° N; 39.572° N; 39.645° N; 39.666° N	84.897° W; 84.760° W; 84.801° W; 84.701° W; 84.788° W	NA	NA	NA	USA	Indiana; Ohio	NA	NA
Cunningham‐Minnick, M. J., Peters, V. E., & Crist, T. O. (2020). Bee communities and pollination services in adjacent crop fields following flower removal in an invasive forest shrub. Ecological Applications, 30(4), e02078.	https://doi.org/10.1002/eap.2078	Andrena illini	gbif:1357284	body size	body length	http://purl.obolibrary.org/obo/HAO_0002413	NA	NA	individual	13.7	single observation	mm	NA	NA	NA	NA	NA	early spring 2013	NA	female	adult	private lands in southeast Indiana and southwest Ohio	39.422° N; 39.539° N; 39.572° N; 39.645° N; 39.666° N	84.897° W; 84.760° W; 84.801° W; 84.701° W; 84.788° W	NA	NA	NA	USA	Indiana; Ohio	NA	NA
Cunningham‐Minnick, M. J., Peters, V. E., & Crist, T. O. (2020). Bee communities and pollination services in adjacent crop fields following flower removal in an invasive forest shrub. Ecological Applications, 30(4), e02078.	https://doi.org/10.1002/eap.2078	Andrena illini	gbif:1357284	body size	front wing length	NA	NA	NA	individual	12.6	single observation	mm	NA	NA	NA	NA	NA	early spring 2013	NA	female	adult	private lands in southeast Indiana and southwest Ohio	39.422° N; 39.539° N; 39.572° N; 39.645° N; 39.666° N	84.897° W; 84.760° W; 84.801° W; 84.701° W; 84.788° W	NA	NA	NA	USA	Indiana; Ohio	NA	NA
Cunningham‐Minnick, M. J., Peters, V. E., & Crist, T. O. (2020). Bee communities and pollination services in adjacent crop fields following flower removal in an invasive forest shrub. Ecological Applications, 30(4), e02078.	https://doi.org/10.1002/eap.2078	Andrena illini	gbif:1357284	pilosity	hair coverage	http://purl.obolibrary.org/obo/HAO_0001990	NA	NA	individual	25-50	single observation	percentage	NA	NA	NA	NA	NA	early spring 2013	NA	female	adult	private lands in southeast Indiana and southwest Ohio	39.422° N; 39.539° N; 39.572° N; 39.645° N; 39.666° N	84.897° W; 84.760° W; 84.801° W; 84.701° W; 84.788° W	NA	NA	NA	USA	Indiana; Ohio	NA	NA
Cunningham‐Minnick, M. J., Peters, V. E., & Crist, T. O. (2020). Bee communities and pollination services in adjacent crop fields following flower removal in an invasive forest shrub. Ecological Applications, 30(4), e02078.	https://doi.org/10.1002/eap.2078	Andrena illini	gbif:1357284	body size	ITD	http://purl.obolibrary.org/obo/HAO_0002584	distance between tegulae	NA	individual	3.3	single observation	mm	NA	NA	NA	NA	NA	early spring 2013	NA	female	adult	private lands in southeast Indiana and southwest Ohio	39.422° N; 39.539° N; 39.572° N; 39.645° N; 39.666° N	84.897° W; 84.760° W; 84.801° W; 84.701° W; 84.788° W	NA	NA	NA	USA	Indiana; Ohio	NA	NA
Cunningham‐Minnick, M. J., Peters, V. E., & Crist, T. O. (2020). Bee communities and pollination services in adjacent crop fields following flower removal in an invasive forest shrub. Ecological Applications, 30(4), e02078.	https://doi.org/10.1002/eap.2078	Andrena hippotes	gbif:1357400	body size	body length	http://purl.obolibrary.org/obo/HAO_0002413	NA	NA	individual	8.7	single observation	mm	NA	NA	NA	NA	NA	early spring 2013	NA	female	adult	private lands in southeast Indiana and southwest Ohio	39.422° N; 39.539° N; 39.572° N; 39.645° N; 39.666° N	84.897° W; 84.760° W; 84.801° W; 84.701° W; 84.788° W	NA	NA	NA	USA	Indiana; Ohio	NA	NA
Cunningham‐Minnick, M. J., Peters, V. E., & Crist, T. O. (2020). Bee communities and pollination services in adjacent crop fields following flower removal in an invasive forest shrub. Ecological Applications, 30(4), e02078.	https://doi.org/10.1002/eap.2078	Andrena hippotes	gbif:1357400	body size	front wing length	NA	NA	NA	individual	7.6	single observation	mm	NA	NA	NA	NA	NA	early spring 2013	NA	female	adult	private lands in southeast Indiana and southwest Ohio	39.422° N; 39.539° N; 39.572° N; 39.645° N; 39.666° N	84.897° W; 84.760° W; 84.801° W; 84.701° W; 84.788° W	NA	NA	NA	USA	Indiana; Ohio	NA	NA
Cunningham‐Minnick, M. J., Peters, V. E., & Crist, T. O. (2020). Bee communities and pollination services in adjacent crop fields following flower removal in an invasive forest shrub. Ecological Applications, 30(4), e02078.	https://doi.org/10.1002/eap.2078	Andrena hippotes	gbif:1357400	pilosity	hair coverage	http://purl.obolibrary.org/obo/HAO_0001990	NA	NA	individual	25-50	single observation	percentage	NA	NA	NA	NA	NA	early spring 2013	NA	female	adult	private lands in southeast Indiana and southwest Ohio	39.422° N; 39.539° N; 39.572° N; 39.645° N; 39.666° N	84.897° W; 84.760° W; 84.801° W; 84.701° W; 84.788° W	NA	NA	NA	USA	Indiana; Ohio	NA	NA
Cunningham‐Minnick, M. J., Peters, V. E., & Crist, T. O. (2020). Bee communities and pollination services in adjacent crop fields following flower removal in an invasive forest shrub. Ecological Applications, 30(4), e02078.	https://doi.org/10.1002/eap.2078	Andrena hippotes	gbif:1357400	body size	ITD	http://purl.obolibrary.org/obo/HAO_0002584	distance between tegulae	NA	individual	2	single observation	mm	NA	NA	NA	NA	NA	early spring 2013	NA	female	adult	private lands in southeast Indiana and southwest Ohio	39.422° N; 39.539° N; 39.572° N; 39.645° N; 39.666° N	84.897° W; 84.760° W; 84.801° W; 84.701° W; 84.788° W	NA	NA	NA	USA	Indiana; Ohio	NA	NA
Cunningham‐Minnick, M. J., Peters, V. E., & Crist, T. O. (2020). Bee communities and pollination services in adjacent crop fields following flower removal in an invasive forest shrub. Ecological Applications, 30(4), e02078.	https://doi.org/10.1002/eap.2078	Andrena nasonii	gbif:1357506	body size	body length	http://purl.obolibrary.org/obo/HAO_0002413	NA	NA	species	8.1	mean	mm	247	NA	NA	NA	NA	early spring 2013	NA	female	adult	private lands in southeast Indiana and southwest Ohio	39.422° N; 39.539° N; 39.572° N; 39.645° N; 39.666° N	84.897° W; 84.760° W; 84.801° W; 84.701° W; 84.788° W	NA	NA	NA	USA	Indiana; Ohio	NA	NA
Cunningham‐Minnick, M. J., Peters, V. E., & Crist, T. O. (2020). Bee communities and pollination services in adjacent crop fields following flower removal in an invasive forest shrub. Ecological Applications, 30(4), e02078.	https://doi.org/10.1002/eap.2078	Andrena nasonii	gbif:1357506	body size	front wing length	NA	NA	NA	species	5.9	mean	mm	247	NA	NA	NA	NA	early spring 2013	NA	female	adult	private lands in southeast Indiana and southwest Ohio	39.422° N; 39.539° N; 39.572° N; 39.645° N; 39.666° N	84.897° W; 84.760° W; 84.801° W; 84.701° W; 84.788° W	NA	NA	NA	USA	Indiana; Ohio	NA	NA
Cunningham‐Minnick, M. J., Peters, V. E., & Crist, T. O. (2020). Bee communities and pollination services in adjacent crop fields following flower removal in an invasive forest shrub. Ecological Applications, 30(4), e02078.	https://doi.org/10.1002/eap.2078	Andrena nasonii	gbif:1357506	pilosity	hair coverage	http://purl.obolibrary.org/obo/HAO_0001990	NA	NA	species	50-75	mean	percentage	247	NA	NA	NA	NA	early spring 2013	NA	female	adult	private lands in southeast Indiana and southwest Ohio	39.422° N; 39.539° N; 39.572° N; 39.645° N; 39.666° N	84.897° W; 84.760° W; 84.801° W; 84.701° W; 84.788° W	NA	NA	NA	USA	Indiana; Ohio	NA	NA
Cunningham‐Minnick, M. J., Peters, V. E., & Crist, T. O. (2020). Bee communities and pollination services in adjacent crop fields following flower removal in an invasive forest shrub. Ecological Applications, 30(4), e02078.	https://doi.org/10.1002/eap.2078	Andrena nasonii	gbif:1357506	body size	ITD	http://purl.obolibrary.org/obo/HAO_0002584	distance between tegulae	NA	species	1.9	mean	mm	247	NA	NA	NA	NA	early spring 2013	NA	female	adult	private lands in southeast Indiana and southwest Ohio	39.422° N; 39.539° N; 39.572° N; 39.645° N; 39.666° N	84.897° W; 84.760° W; 84.801° W; 84.701° W; 84.788° W	NA	NA	NA	USA	Indiana; Ohio	NA	NA
Cunningham‐Minnick, M. J., Peters, V. E., & Crist, T. O. (2020). Bee communities and pollination services in adjacent crop fields following flower removal in an invasive forest shrub. Ecological Applications, 30(4), e02078.	https://doi.org/10.1002/eap.2078	Andrena morrisonella	gbif:1357530	body size	body length	http://purl.obolibrary.org/obo/HAO_0002413	NA	NA	species	8.8	mean	mm	11	NA	NA	NA	NA	early spring 2013	NA	female	adult	private lands in southeast Indiana and southwest Ohio	39.422° N; 39.539° N; 39.572° N; 39.645° N; 39.666° N	84.897° W; 84.760° W; 84.801° W; 84.701° W; 84.788° W	NA	NA	NA	USA	Indiana; Ohio	NA	NA
Cunningham‐Minnick, M. J., Peters, V. E., & Crist, T. O. (2020). Bee communities and pollination services in adjacent crop fields following flower removal in an invasive forest shrub. Ecological Applications, 30(4), e02078.	https://doi.org/10.1002/eap.2078	Andrena morrisonella	gbif:1357530	body size	front wing length	NA	NA	NA	species	6.6	mean	mm	11	NA	NA	NA	NA	early spring 2013	NA	female	adult	private lands in southeast Indiana and southwest Ohio	39.422° N; 39.539° N; 39.572° N; 39.645° N; 39.666° N	84.897° W; 84.760° W; 84.801° W; 84.701° W; 84.788° W	NA	NA	NA	USA	Indiana; Ohio	NA	NA
Cunningham‐Minnick, M. J., Peters, V. E., & Crist, T. O. (2020). Bee communities and pollination services in adjacent crop fields following flower removal in an invasive forest shrub. Ecological Applications, 30(4), e02078.	https://doi.org/10.1002/eap.2078	Andrena morrisonella	gbif:1357530	pilosity	hair coverage	http://purl.obolibrary.org/obo/HAO_0001990	NA	NA	species	25-50	mean	percentage	11	NA	NA	NA	NA	early spring 2013	NA	female	adult	private lands in southeast Indiana and southwest Ohio	39.422° N; 39.539° N; 39.572° N; 39.645° N; 39.666° N	84.897° W; 84.760° W; 84.801° W; 84.701° W; 84.788° W	NA	NA	NA	USA	Indiana; Ohio	NA	NA
Cunningham‐Minnick, M. J., Peters, V. E., & Crist, T. O. (2020). Bee communities and pollination services in adjacent crop fields following flower removal in an invasive forest shrub. Ecological Applications, 30(4), e02078.	https://doi.org/10.1002/eap.2078	Andrena morrisonella	gbif:1357530	body size	ITD	http://purl.obolibrary.org/obo/HAO_0002584	distance between tegulae	NA	species	2.2	mean	mm	11	NA	NA	NA	NA	early spring 2013	NA	female	adult	private lands in southeast Indiana and southwest Ohio	39.422° N; 39.539° N; 39.572° N; 39.645° N; 39.666° N	84.897° W; 84.760° W; 84.801° W; 84.701° W; 84.788° W	NA	NA	NA	USA	Indiana; Ohio	NA	NA
Cunningham‐Minnick, M. J., Peters, V. E., & Crist, T. O. (2020). Bee communities and pollination services in adjacent crop fields following flower removal in an invasive forest shrub. Ecological Applications, 30(4), e02078.	https://doi.org/10.1002/eap.2078	Andrena carlini	gbif:1357621	body size	body length	http://purl.obolibrary.org/obo/HAO_0002413	NA	NA	species	12.2	mean	mm	2	NA	NA	NA	NA	early spring 2013	NA	female	adult	private lands in southeast Indiana and southwest Ohio	39.422° N; 39.539° N; 39.572° N; 39.645° N; 39.666° N	84.897° W; 84.760° W; 84.801° W; 84.701° W; 84.788° W	NA	NA	NA	USA	Indiana; Ohio	NA	NA
Cunningham‐Minnick, M. J., Peters, V. E., & Crist, T. O. (2020). Bee communities and pollination services in adjacent crop fields following flower removal in an invasive forest shrub. Ecological Applications, 30(4), e02078.	https://doi.org/10.1002/eap.2078	Andrena carlini	gbif:1357621	body size	front wing length	NA	NA	NA	species	9.2	mean	mm	2	NA	NA	NA	NA	early spring 2013	NA	female	adult	private lands in southeast Indiana and southwest Ohio	39.422° N; 39.539° N; 39.572° N; 39.645° N; 39.666° N	84.897° W; 84.760° W; 84.801° W; 84.701° W; 84.788° W	NA	NA	NA	USA	Indiana; Ohio	NA	NA
Cunningham‐Minnick, M. J., Peters, V. E., & Crist, T. O. (2020). Bee communities and pollination services in adjacent crop fields following flower removal in an invasive forest shrub. Ecological Applications, 30(4), e02078.	https://doi.org/10.1002/eap.2078	Andrena carlini	gbif:1357621	pilosity	hair coverage	http://purl.obolibrary.org/obo/HAO_0001990	NA	NA	species	75-100	mean	percentage	2	NA	NA	NA	NA	early spring 2013	NA	female	adult	private lands in southeast Indiana and southwest Ohio	39.422° N; 39.539° N; 39.572° N; 39.645° N; 39.666° N	84.897° W; 84.760° W; 84.801° W; 84.701° W; 84.788° W	NA	NA	NA	USA	Indiana; Ohio	NA	NA
Cunningham‐Minnick, M. J., Peters, V. E., & Crist, T. O. (2020). Bee communities and pollination services in adjacent crop fields following flower removal in an invasive forest shrub. Ecological Applications, 30(4), e02078.	https://doi.org/10.1002/eap.2078	Andrena carlini	gbif:1357621	body size	ITD	http://purl.obolibrary.org/obo/HAO_0002584	distance between tegulae	NA	species	3.1	mean	mm	2	NA	NA	NA	NA	early spring 2013	NA	female	adult	private lands in southeast Indiana and southwest Ohio	39.422° N; 39.539° N; 39.572° N; 39.645° N; 39.666° N	84.897° W; 84.760° W; 84.801° W; 84.701° W; 84.788° W	NA	NA	NA	USA	Indiana; Ohio	NA	NA
Cunningham‐Minnick, M. J., Peters, V. E., & Crist, T. O. (2020). Bee communities and pollination services in adjacent crop fields following flower removal in an invasive forest shrub. Ecological Applications, 30(4), e02078.	https://doi.org/10.1002/eap.2078	Andrena geranii	gbif:1357656	body size	body length	http://purl.obolibrary.org/obo/HAO_0002413	NA	NA	individual	9.2	single observation	mm	NA	NA	NA	NA	NA	early spring 2013	NA	female	adult	private lands in southeast Indiana and southwest Ohio	39.422° N; 39.539° N; 39.572° N; 39.645° N; 39.666° N	84.897° W; 84.760° W; 84.801° W; 84.701° W; 84.788° W	NA	NA	NA	USA	Indiana; Ohio	NA	NA
Cunningham‐Minnick, M. J., Peters, V. E., & Crist, T. O. (2020). Bee communities and pollination services in adjacent crop fields following flower removal in an invasive forest shrub. Ecological Applications, 30(4), e02078.	https://doi.org/10.1002/eap.2078	Andrena geranii	gbif:1357656	body size	front wing length	NA	NA	NA	individual	6.2	single observation	mm	NA	NA	NA	NA	NA	early spring 2013	NA	female	adult	private lands in southeast Indiana and southwest Ohio	39.422° N; 39.539° N; 39.572° N; 39.645° N; 39.666° N	84.897° W; 84.760° W; 84.801° W; 84.701° W; 84.788° W	NA	NA	NA	USA	Indiana; Ohio	NA	NA
Cunningham‐Minnick, M. J., Peters, V. E., & Crist, T. O. (2020). Bee communities and pollination services in adjacent crop fields following flower removal in an invasive forest shrub. Ecological Applications, 30(4), e02078.	https://doi.org/10.1002/eap.2078	Andrena geranii	gbif:1357656	pilosity	hair coverage	http://purl.obolibrary.org/obo/HAO_0001990	NA	NA	individual	25-50	single observation	percentage	NA	NA	NA	NA	NA	early spring 2013	NA	female	adult	private lands in southeast Indiana and southwest Ohio	39.422° N; 39.539° N; 39.572° N; 39.645° N; 39.666° N	84.897° W; 84.760° W; 84.801° W; 84.701° W; 84.788° W	NA	NA	NA	USA	Indiana; Ohio	NA	NA
Cunningham‐Minnick, M. J., Peters, V. E., & Crist, T. O. (2020). Bee communities and pollination services in adjacent crop fields following flower removal in an invasive forest shrub. Ecological Applications, 30(4), e02078.	https://doi.org/10.1002/eap.2078	Andrena geranii	gbif:1357656	body size	ITD	http://purl.obolibrary.org/obo/HAO_0002584	distance between tegulae	NA	individual	2.3	single observation	mm	NA	NA	NA	NA	NA	early spring 2013	NA	female	adult	private lands in southeast Indiana and southwest Ohio	39.422° N; 39.539° N; 39.572° N; 39.645° N; 39.666° N	84.897° W; 84.760° W; 84.801° W; 84.701° W; 84.788° W	NA	NA	NA	USA	Indiana; Ohio	NA	NA
Cunningham‐Minnick, M. J., Peters, V. E., & Crist, T. O. (2020). Bee communities and pollination services in adjacent crop fields following flower removal in an invasive forest shrub. Ecological Applications, 30(4), e02078.	https://doi.org/10.1002/eap.2078	Andrena violae	gbif:1357693	body size	body length	http://purl.obolibrary.org/obo/HAO_0002413	NA	NA	species	9.5	mean	mm	2	NA	NA	NA	NA	early spring 2013	NA	female	adult	private lands in southeast Indiana and southwest Ohio	39.422° N; 39.539° N; 39.572° N; 39.645° N; 39.666° N	84.897° W; 84.760° W; 84.801° W; 84.701° W; 84.788° W	NA	NA	NA	USA	Indiana; Ohio	NA	NA
Cunningham‐Minnick, M. J., Peters, V. E., & Crist, T. O. (2020). Bee communities and pollination services in adjacent crop fields following flower removal in an invasive forest shrub. Ecological Applications, 30(4), e02078.	https://doi.org/10.1002/eap.2078	Andrena violae	gbif:1357693	body size	front wing length	NA	NA	NA	species	6.5	mean	mm	2	NA	NA	NA	NA	early spring 2013	NA	female	adult	private lands in southeast Indiana and southwest Ohio	39.422° N; 39.539° N; 39.572° N; 39.645° N; 39.666° N	84.897° W; 84.760° W; 84.801° W; 84.701° W; 84.788° W	NA	NA	NA	USA	Indiana; Ohio	NA	NA
Cunningham‐Minnick, M. J., Peters, V. E., & Crist, T. O. (2020). Bee communities and pollination services in adjacent crop fields following flower removal in an invasive forest shrub. Ecological Applications, 30(4), e02078.	https://doi.org/10.1002/eap.2078	Andrena violae	gbif:1357693	pilosity	hair coverage	http://purl.obolibrary.org/obo/HAO_0001990	NA	NA	species	25-50	mean	percentage	2	NA	NA	NA	NA	early spring 2013	NA	female	adult	private lands in southeast Indiana and southwest Ohio	39.422° N; 39.539° N; 39.572° N; 39.645° N; 39.666° N	84.897° W; 84.760° W; 84.801° W; 84.701° W; 84.788° W	NA	NA	NA	USA	Indiana; Ohio	NA	NA
Cunningham‐Minnick, M. J., Peters, V. E., & Crist, T. O. (2020). Bee communities and pollination services in adjacent crop fields following flower removal in an invasive forest shrub. Ecological Applications, 30(4), e02078.	https://doi.org/10.1002/eap.2078	Andrena violae	gbif:1357693	body size	ITD	http://purl.obolibrary.org/obo/HAO_0002584	distance between tegulae	NA	species	2.3	mean	mm	2	NA	NA	NA	NA	early spring 2013	NA	female	adult	private lands in southeast Indiana and southwest Ohio	39.422° N; 39.539° N; 39.572° N; 39.645° N; 39.666° N	84.897° W; 84.760° W; 84.801° W; 84.701° W; 84.788° W	NA	NA	NA	USA	Indiana; Ohio	NA	NA
Cunningham‐Minnick, M. J., Peters, V. E., & Crist, T. O. (2020). Bee communities and pollination services in adjacent crop fields following flower removal in an invasive forest shrub. Ecological Applications, 30(4), e02078.	https://doi.org/10.1002/eap.2078	Andrena miranda	gbif:1357713	body size	body length	http://purl.obolibrary.org/obo/HAO_0002413	NA	NA	individual	9.4	single observation	mm	NA	NA	NA	NA	NA	early spring 2013	NA	female	adult	private lands in southeast Indiana and southwest Ohio	39.422° N; 39.539° N; 39.572° N; 39.645° N; 39.666° N	84.897° W; 84.760° W; 84.801° W; 84.701° W; 84.788° W	NA	NA	NA	USA	Indiana; Ohio	NA	NA
Cunningham‐Minnick, M. J., Peters, V. E., & Crist, T. O. (2020). Bee communities and pollination services in adjacent crop fields following flower removal in an invasive forest shrub. Ecological Applications, 30(4), e02078.	https://doi.org/10.1002/eap.2078	Andrena miranda	gbif:1357713	body size	front wing length	NA	NA	NA	individual	7.1	single observation	mm	NA	NA	NA	NA	NA	early spring 2013	NA	female	adult	private lands in southeast Indiana and southwest Ohio	39.422° N; 39.539° N; 39.572° N; 39.645° N; 39.666° N	84.897° W; 84.760° W; 84.801° W; 84.701° W; 84.788° W	NA	NA	NA	USA	Indiana; Ohio	NA	NA
Cunningham‐Minnick, M. J., Peters, V. E., & Crist, T. O. (2020). Bee communities and pollination services in adjacent crop fields following flower removal in an invasive forest shrub. Ecological Applications, 30(4), e02078.	https://doi.org/10.1002/eap.2078	Andrena miranda	gbif:1357713	pilosity	hair coverage	http://purl.obolibrary.org/obo/HAO_0001990	NA	NA	individual	25-50	single observation	percentage	NA	NA	NA	NA	NA	early spring 2013	NA	female	adult	private lands in southeast Indiana and southwest Ohio	39.422° N; 39.539° N; 39.572° N; 39.645° N; 39.666° N	84.897° W; 84.760° W; 84.801° W; 84.701° W; 84.788° W	NA	NA	NA	USA	Indiana; Ohio	NA	NA
Cunningham‐Minnick, M. J., Peters, V. E., & Crist, T. O. (2020). Bee communities and pollination services in adjacent crop fields following flower removal in an invasive forest shrub. Ecological Applications, 30(4), e02078.	https://doi.org/10.1002/eap.2078	Andrena miranda	gbif:1357713	body size	ITD	http://purl.obolibrary.org/obo/HAO_0002584	distance between tegulae	NA	individual	1.9	single observation	mm	NA	NA	NA	NA	NA	early spring 2013	NA	female	adult	private lands in southeast Indiana and southwest Ohio	39.422° N; 39.539° N; 39.572° N; 39.645° N; 39.666° N	84.897° W; 84.760° W; 84.801° W; 84.701° W; 84.788° W	NA	NA	NA	USA	Indiana; Ohio	NA	NA
Cunningham‐Minnick, M. J., Peters, V. E., & Crist, T. O. (2020). Bee communities and pollination services in adjacent crop fields following flower removal in an invasive forest shrub. Ecological Applications, 30(4), e02078.	https://doi.org/10.1002/eap.2078	Andrena vicina	gbif:1357790	body size	body length	http://purl.obolibrary.org/obo/HAO_0002413	NA	NA	species	12.6	mean	mm	56	NA	NA	NA	NA	early spring 2013	NA	female	adult	private lands in southeast Indiana and southwest Ohio	39.422° N; 39.539° N; 39.572° N; 39.645° N; 39.666° N	84.897° W; 84.760° W; 84.801° W; 84.701° W; 84.788° W	NA	NA	NA	USA	Indiana; Ohio	NA	NA
Cunningham‐Minnick, M. J., Peters, V. E., & Crist, T. O. (2020). Bee communities and pollination services in adjacent crop fields following flower removal in an invasive forest shrub. Ecological Applications, 30(4), e02078.	https://doi.org/10.1002/eap.2078	Andrena vicina	gbif:1357790	body size	front wing length	NA	NA	NA	species	9.9	mean	mm	56	NA	NA	NA	NA	early spring 2013	NA	female	adult	private lands in southeast Indiana and southwest Ohio	39.422° N; 39.539° N; 39.572° N; 39.645° N; 39.666° N	84.897° W; 84.760° W; 84.801° W; 84.701° W; 84.788° W	NA	NA	NA	USA	Indiana; Ohio	NA	NA
Cunningham‐Minnick, M. J., Peters, V. E., & Crist, T. O. (2020). Bee communities and pollination services in adjacent crop fields following flower removal in an invasive forest shrub. Ecological Applications, 30(4), e02078.	https://doi.org/10.1002/eap.2078	Andrena vicina	gbif:1357790	pilosity	hair coverage	http://purl.obolibrary.org/obo/HAO_0001990	NA	NA	species	50-75	mean	percentage	56	NA	NA	NA	NA	early spring 2013	NA	female	adult	private lands in southeast Indiana and southwest Ohio	39.422° N; 39.539° N; 39.572° N; 39.645° N; 39.666° N	84.897° W; 84.760° W; 84.801° W; 84.701° W; 84.788° W	NA	NA	NA	USA	Indiana; Ohio	NA	NA
Cunningham‐Minnick, M. J., Peters, V. E., & Crist, T. O. (2020). Bee communities and pollination services in adjacent crop fields following flower removal in an invasive forest shrub. Ecological Applications, 30(4), e02078.	https://doi.org/10.1002/eap.2078	Andrena vicina	gbif:1357790	body size	ITD	http://purl.obolibrary.org/obo/HAO_0002584	distance between tegulae	NA	species	3	mean	mm	56	NA	NA	NA	NA	early spring 2013	NA	female	adult	private lands in southeast Indiana and southwest Ohio	39.422° N; 39.539° N; 39.572° N; 39.645° N; 39.666° N	84.897° W; 84.760° W; 84.801° W; 84.701° W; 84.788° W	NA	NA	NA	USA	Indiana; Ohio	NA	NA
Cunningham‐Minnick, M. J., Peters, V. E., & Crist, T. O. (2020). Bee communities and pollination services in adjacent crop fields following flower removal in an invasive forest shrub. Ecological Applications, 30(4), e02078.	https://doi.org/10.1002/eap.2078	Andrena forbesii	gbif:1357888	body size	body length	http://purl.obolibrary.org/obo/HAO_0002413	NA	NA	species	10	mean	mm	3	NA	NA	NA	NA	early spring 2013	NA	female	adult	private lands in southeast Indiana and southwest Ohio	39.422° N; 39.539° N; 39.572° N; 39.645° N; 39.666° N	84.897° W; 84.760° W; 84.801° W; 84.701° W; 84.788° W	NA	NA	NA	USA	Indiana; Ohio	NA	NA
Cunningham‐Minnick, M. J., Peters, V. E., & Crist, T. O. (2020). Bee communities and pollination services in adjacent crop fields following flower removal in an invasive forest shrub. Ecological Applications, 30(4), e02078.	https://doi.org/10.1002/eap.2078	Andrena forbesii	gbif:1357888	body size	front wing length	NA	NA	NA	species	7.6	mean	mm	3	NA	NA	NA	NA	early spring 2013	NA	female	adult	private lands in southeast Indiana and southwest Ohio	39.422° N; 39.539° N; 39.572° N; 39.645° N; 39.666° N	84.897° W; 84.760° W; 84.801° W; 84.701° W; 84.788° W	NA	NA	NA	USA	Indiana; Ohio	NA	NA
Cunningham‐Minnick, M. J., Peters, V. E., & Crist, T. O. (2020). Bee communities and pollination services in adjacent crop fields following flower removal in an invasive forest shrub. Ecological Applications, 30(4), e02078.	https://doi.org/10.1002/eap.2078	Andrena forbesii	gbif:1357888	pilosity	hair coverage	http://purl.obolibrary.org/obo/HAO_0001990	NA	NA	species	25-50	mean	percentage	3	NA	NA	NA	NA	early spring 2013	NA	female	adult	private lands in southeast Indiana and southwest Ohio	39.422° N; 39.539° N; 39.572° N; 39.645° N; 39.666° N	84.897° W; 84.760° W; 84.801° W; 84.701° W; 84.788° W	NA	NA	NA	USA	Indiana; Ohio	NA	NA
Cunningham‐Minnick, M. J., Peters, V. E., & Crist, T. O. (2020). Bee communities and pollination services in adjacent crop fields following flower removal in an invasive forest shrub. Ecological Applications, 30(4), e02078.	https://doi.org/10.1002/eap.2078	Andrena forbesii	gbif:1357888	body size	ITD	http://purl.obolibrary.org/obo/HAO_0002584	distance between tegulae	NA	species	2.3	mean	mm	3	NA	NA	NA	NA	early spring 2013	NA	female	adult	private lands in southeast Indiana and southwest Ohio	39.422° N; 39.539° N; 39.572° N; 39.645° N; 39.666° N	84.897° W; 84.760° W; 84.801° W; 84.701° W; 84.788° W	NA	NA	NA	USA	Indiana; Ohio	NA	NA
Cunningham‐Minnick, M. J., Peters, V. E., & Crist, T. O. (2020). Bee communities and pollination services in adjacent crop fields following flower removal in an invasive forest shrub. Ecological Applications, 30(4), e02078.	https://doi.org/10.1002/eap.2078	Andrena melanochroa	gbif:1357937	body size	body length	http://purl.obolibrary.org/obo/HAO_0002413	NA	NA	species	6.2	mean	mm	14	NA	NA	NA	NA	early spring 2013	NA	female	adult	private lands in southeast Indiana and southwest Ohio	39.422° N; 39.539° N; 39.572° N; 39.645° N; 39.666° N	84.897° W; 84.760° W; 84.801° W; 84.701° W; 84.788° W	NA	NA	NA	USA	Indiana; Ohio	NA	NA
Cunningham‐Minnick, M. J., Peters, V. E., & Crist, T. O. (2020). Bee communities and pollination services in adjacent crop fields following flower removal in an invasive forest shrub. Ecological Applications, 30(4), e02078.	https://doi.org/10.1002/eap.2078	Andrena melanochroa	gbif:1357937	body size	front wing length	NA	NA	NA	species	4.7	mean	mm	14	NA	NA	NA	NA	early spring 2013	NA	female	adult	private lands in southeast Indiana and southwest Ohio	39.422° N; 39.539° N; 39.572° N; 39.645° N; 39.666° N	84.897° W; 84.760° W; 84.801° W; 84.701° W; 84.788° W	NA	NA	NA	USA	Indiana; Ohio	NA	NA
Cunningham‐Minnick, M. J., Peters, V. E., & Crist, T. O. (2020). Bee communities and pollination services in adjacent crop fields following flower removal in an invasive forest shrub. Ecological Applications, 30(4), e02078.	https://doi.org/10.1002/eap.2078	Andrena melanochroa	gbif:1357937	pilosity	hair coverage	http://purl.obolibrary.org/obo/HAO_0001990	NA	NA	species	25-50	mean	percentage	14	NA	NA	NA	NA	early spring 2013	NA	female	adult	private lands in southeast Indiana and southwest Ohio	39.422° N; 39.539° N; 39.572° N; 39.645° N; 39.666° N	84.897° W; 84.760° W; 84.801° W; 84.701° W; 84.788° W	NA	NA	NA	USA	Indiana; Ohio	NA	NA
Cunningham‐Minnick, M. J., Peters, V. E., & Crist, T. O. (2020). Bee communities and pollination services in adjacent crop fields following flower removal in an invasive forest shrub. Ecological Applications, 30(4), e02078.	https://doi.org/10.1002/eap.2078	Andrena melanochroa	gbif:1357937	body size	ITD	http://purl.obolibrary.org/obo/HAO_0002584	distance between tegulae	NA	species	1.3	mean	mm	14	NA	NA	NA	NA	early spring 2013	NA	female	adult	private lands in southeast Indiana and southwest Ohio	39.422° N; 39.539° N; 39.572° N; 39.645° N; 39.666° N	84.897° W; 84.760° W; 84.801° W; 84.701° W; 84.788° W	NA	NA	NA	USA	Indiana; Ohio	NA	NA
Cunningham‐Minnick, M. J., Peters, V. E., & Crist, T. O. (2020). Bee communities and pollination services in adjacent crop fields following flower removal in an invasive forest shrub. Ecological Applications, 30(4), e02078.	https://doi.org/10.1002/eap.2078	Andrena erigeniae	gbif:1358106	body size	body length	http://purl.obolibrary.org/obo/HAO_0002413	NA	NA	individual	8.2	single observation	mm	NA	NA	NA	NA	NA	early spring 2013	NA	female	adult	private lands in southeast Indiana and southwest Ohio	39.422° N; 39.539° N; 39.572° N; 39.645° N; 39.666° N	84.897° W; 84.760° W; 84.801° W; 84.701° W; 84.788° W	NA	NA	NA	USA	Indiana; Ohio	NA	NA
Cunningham‐Minnick, M. J., Peters, V. E., & Crist, T. O. (2020). Bee communities and pollination services in adjacent crop fields following flower removal in an invasive forest shrub. Ecological Applications, 30(4), e02078.	https://doi.org/10.1002/eap.2078	Andrena erigeniae	gbif:1358106	body size	front wing length	NA	NA	NA	individual	7	single observation	mm	NA	NA	NA	NA	NA	early spring 2013	NA	female	adult	private lands in southeast Indiana and southwest Ohio	39.422° N; 39.539° N; 39.572° N; 39.645° N; 39.666° N	84.897° W; 84.760° W; 84.801° W; 84.701° W; 84.788° W	NA	NA	NA	USA	Indiana; Ohio	NA	NA
Cunningham‐Minnick, M. J., Peters, V. E., & Crist, T. O. (2020). Bee communities and pollination services in adjacent crop fields following flower removal in an invasive forest shrub. Ecological Applications, 30(4), e02078.	https://doi.org/10.1002/eap.2078	Andrena erigeniae	gbif:1358106	pilosity	hair coverage	http://purl.obolibrary.org/obo/HAO_0001990	NA	NA	individual	25-50	single observation	percentage	NA	NA	NA	NA	NA	early spring 2013	NA	female	adult	private lands in southeast Indiana and southwest Ohio	39.422° N; 39.539° N; 39.572° N; 39.645° N; 39.666° N	84.897° W; 84.760° W; 84.801° W; 84.701° W; 84.788° W	NA	NA	NA	USA	Indiana; Ohio	NA	NA
Cunningham‐Minnick, M. J., Peters, V. E., & Crist, T. O. (2020). Bee communities and pollination services in adjacent crop fields following flower removal in an invasive forest shrub. Ecological Applications, 30(4), e02078.	https://doi.org/10.1002/eap.2078	Andrena erigeniae	gbif:1358106	body size	ITD	http://purl.obolibrary.org/obo/HAO_0002584	distance between tegulae	NA	individual	2.1	single observation	mm	NA	NA	NA	NA	NA	early spring 2013	NA	female	adult	private lands in southeast Indiana and southwest Ohio	39.422° N; 39.539° N; 39.572° N; 39.645° N; 39.666° N	84.897° W; 84.760° W; 84.801° W; 84.701° W; 84.788° W	NA	NA	NA	USA	Indiana; Ohio	NA	NA
Cunningham‐Minnick, M. J., Peters, V. E., & Crist, T. O. (2020). Bee communities and pollination services in adjacent crop fields following flower removal in an invasive forest shrub. Ecological Applications, 30(4), e02078.	https://doi.org/10.1002/eap.2078	Andrena wilkella	gbif:1358128	body size	body length	http://purl.obolibrary.org/obo/HAO_0002413	NA	NA	species	9.9	mean	mm	5	NA	NA	NA	NA	early spring 2013	NA	female	adult	private lands in southeast Indiana and southwest Ohio	39.422° N; 39.539° N; 39.572° N; 39.645° N; 39.666° N	84.897° W; 84.760° W; 84.801° W; 84.701° W; 84.788° W	NA	NA	NA	USA	Indiana; Ohio	NA	NA
Cunningham‐Minnick, M. J., Peters, V. E., & Crist, T. O. (2020). Bee communities and pollination services in adjacent crop fields following flower removal in an invasive forest shrub. Ecological Applications, 30(4), e02078.	https://doi.org/10.1002/eap.2078	Andrena wilkella	gbif:1358128	body size	front wing length	NA	NA	NA	species	7.6	mean	mm	5	NA	NA	NA	NA	early spring 2013	NA	female	adult	private lands in southeast Indiana and southwest Ohio	39.422° N; 39.539° N; 39.572° N; 39.645° N; 39.666° N	84.897° W; 84.760° W; 84.801° W; 84.701° W; 84.788° W	NA	NA	NA	USA	Indiana; Ohio	NA	NA
Cunningham‐Minnick, M. J., Peters, V. E., & Crist, T. O. (2020). Bee communities and pollination services in adjacent crop fields following flower removal in an invasive forest shrub. Ecological Applications, 30(4), e02078.	https://doi.org/10.1002/eap.2078	Andrena wilkella	gbif:1358128	pilosity	hair coverage	http://purl.obolibrary.org/obo/HAO_0001990	NA	NA	species	50-75	mean	percentage	5	NA	NA	NA	NA	early spring 2013	NA	female	adult	private lands in southeast Indiana and southwest Ohio	39.422° N; 39.539° N; 39.572° N; 39.645° N; 39.666° N	84.897° W; 84.760° W; 84.801° W; 84.701° W; 84.788° W	NA	NA	NA	USA	Indiana; Ohio	NA	NA
Cunningham‐Minnick, M. J., Peters, V. E., & Crist, T. O. (2020). Bee communities and pollination services in adjacent crop fields following flower removal in an invasive forest shrub. Ecological Applications, 30(4), e02078.	https://doi.org/10.1002/eap.2078	Andrena wilkella	gbif:1358128	body size	ITD	http://purl.obolibrary.org/obo/HAO_0002584	distance between tegulae	NA	species	2.5	mean	mm	5	NA	NA	NA	NA	early spring 2013	NA	female	adult	private lands in southeast Indiana and southwest Ohio	39.422° N; 39.539° N; 39.572° N; 39.645° N; 39.666° N	84.897° W; 84.760° W; 84.801° W; 84.701° W; 84.788° W	NA	NA	NA	USA	Indiana; Ohio	NA	NA
Cunningham‐Minnick, M. J., Peters, V. E., & Crist, T. O. (2020). Bee communities and pollination services in adjacent crop fields following flower removal in an invasive forest shrub. Ecological Applications, 30(4), e02078.	https://doi.org/10.1002/eap.2078	Andrena personata	gbif:1358164	body size	body length	http://purl.obolibrary.org/obo/HAO_0002413	NA	NA	species	6.3	mean	mm	24	NA	NA	NA	NA	early spring 2013	NA	female	adult	private lands in southeast Indiana and southwest Ohio	39.422° N; 39.539° N; 39.572° N; 39.645° N; 39.666° N	84.897° W; 84.760° W; 84.801° W; 84.701° W; 84.788° W	NA	NA	NA	USA	Indiana; Ohio	NA	NA
Cunningham‐Minnick, M. J., Peters, V. E., & Crist, T. O. (2020). Bee communities and pollination services in adjacent crop fields following flower removal in an invasive forest shrub. Ecological Applications, 30(4), e02078.	https://doi.org/10.1002/eap.2078	Andrena personata	gbif:1358164	body size	front wing length	NA	NA	NA	species	4.7	mean	mm	24	NA	NA	NA	NA	early spring 2013	NA	female	adult	private lands in southeast Indiana and southwest Ohio	39.422° N; 39.539° N; 39.572° N; 39.645° N; 39.666° N	84.897° W; 84.760° W; 84.801° W; 84.701° W; 84.788° W	NA	NA	NA	USA	Indiana; Ohio	NA	NA
Cunningham‐Minnick, M. J., Peters, V. E., & Crist, T. O. (2020). Bee communities and pollination services in adjacent crop fields following flower removal in an invasive forest shrub. Ecological Applications, 30(4), e02078.	https://doi.org/10.1002/eap.2078	Andrena personata	gbif:1358164	pilosity	hair coverage	http://purl.obolibrary.org/obo/HAO_0001990	NA	NA	species	0-25	mean	percentage	24	NA	NA	NA	NA	early spring 2013	NA	female	adult	private lands in southeast Indiana and southwest Ohio	39.422° N; 39.539° N; 39.572° N; 39.645° N; 39.666° N	84.897° W; 84.760° W; 84.801° W; 84.701° W; 84.788° W	NA	NA	NA	USA	Indiana; Ohio	NA	NA
Cunningham‐Minnick, M. J., Peters, V. E., & Crist, T. O. (2020). Bee communities and pollination services in adjacent crop fields following flower removal in an invasive forest shrub. Ecological Applications, 30(4), e02078.	https://doi.org/10.1002/eap.2078	Andrena personata	gbif:1358164	body size	ITD	http://purl.obolibrary.org/obo/HAO_0002584	distance between tegulae	NA	species	1.2	mean	mm	24	NA	NA	NA	NA	early spring 2013	NA	female	adult	private lands in southeast Indiana and southwest Ohio	39.422° N; 39.539° N; 39.572° N; 39.645° N; 39.666° N	84.897° W; 84.760° W; 84.801° W; 84.701° W; 84.788° W	NA	NA	NA	USA	Indiana; Ohio	NA	NA
Cunningham‐Minnick, M. J., Peters, V. E., & Crist, T. O. (2020). Bee communities and pollination services in adjacent crop fields following flower removal in an invasive forest shrub. Ecological Applications, 30(4), e02078.	https://doi.org/10.1002/eap.2078	Andrena perplexa	gbif:1358224	body size	body length	http://purl.obolibrary.org/obo/HAO_0002413	NA	NA	species	11.8	mean	mm	32	NA	NA	NA	NA	early spring 2013	NA	female	adult	private lands in southeast Indiana and southwest Ohio	39.422° N; 39.539° N; 39.572° N; 39.645° N; 39.666° N	84.897° W; 84.760° W; 84.801° W; 84.701° W; 84.788° W	NA	NA	NA	USA	Indiana; Ohio	NA	NA
Cunningham‐Minnick, M. J., Peters, V. E., & Crist, T. O. (2020). Bee communities and pollination services in adjacent crop fields following flower removal in an invasive forest shrub. Ecological Applications, 30(4), e02078.	https://doi.org/10.1002/eap.2078	Andrena perplexa	gbif:1358224	body size	front wing length	NA	NA	NA	species	9.5	mean	mm	32	NA	NA	NA	NA	early spring 2013	NA	female	adult	private lands in southeast Indiana and southwest Ohio	39.422° N; 39.539° N; 39.572° N; 39.645° N; 39.666° N	84.897° W; 84.760° W; 84.801° W; 84.701° W; 84.788° W	NA	NA	NA	USA	Indiana; Ohio	NA	NA
Cunningham‐Minnick, M. J., Peters, V. E., & Crist, T. O. (2020). Bee communities and pollination services in adjacent crop fields following flower removal in an invasive forest shrub. Ecological Applications, 30(4), e02078.	https://doi.org/10.1002/eap.2078	Andrena perplexa	gbif:1358224	pilosity	hair coverage	http://purl.obolibrary.org/obo/HAO_0001990	NA	NA	species	50-75	mean	percentage	32	NA	NA	NA	NA	early spring 2013	NA	female	adult	private lands in southeast Indiana and southwest Ohio	39.422° N; 39.539° N; 39.572° N; 39.645° N; 39.666° N	84.897° W; 84.760° W; 84.801° W; 84.701° W; 84.788° W	NA	NA	NA	USA	Indiana; Ohio	NA	NA
Cunningham‐Minnick, M. J., Peters, V. E., & Crist, T. O. (2020). Bee communities and pollination services in adjacent crop fields following flower removal in an invasive forest shrub. Ecological Applications, 30(4), e02078.	https://doi.org/10.1002/eap.2078	Andrena perplexa	gbif:1358224	body size	ITD	http://purl.obolibrary.org/obo/HAO_0002584	distance between tegulae	NA	species	2.8	mean	mm	32	NA	NA	NA	NA	early spring 2013	NA	female	adult	private lands in southeast Indiana and southwest Ohio	39.422° N; 39.539° N; 39.572° N; 39.645° N; 39.666° N	84.897° W; 84.760° W; 84.801° W; 84.701° W; 84.788° W	NA	NA	NA	USA	Indiana; Ohio	NA	NA
Cunningham‐Minnick, M. J., Peters, V. E., & Crist, T. O. (2020). Bee communities and pollination services in adjacent crop fields following flower removal in an invasive forest shrub. Ecological Applications, 30(4), e02078.	https://doi.org/10.1002/eap.2078	Hoplitis producta	gbif:5038673	body size	body length	http://purl.obolibrary.org/obo/HAO_0002413	NA	NA	species	7.4	mean	mm	4	NA	NA	NA	NA	early spring 2013	NA	female	adult	private lands in southeast Indiana and southwest Ohio	39.422° N; 39.539° N; 39.572° N; 39.645° N; 39.666° N	84.897° W; 84.760° W; 84.801° W; 84.701° W; 84.788° W	NA	NA	NA	USA	Indiana; Ohio	NA	NA
Cunningham‐Minnick, M. J., Peters, V. E., & Crist, T. O. (2020). Bee communities and pollination services in adjacent crop fields following flower removal in an invasive forest shrub. Ecological Applications, 30(4), e02078.	https://doi.org/10.1002/eap.2078	Hoplitis producta	gbif:5038673	body size	front wing length	NA	NA	NA	species	4.9	mean	mm	4	NA	NA	NA	NA	early spring 2013	NA	female	adult	private lands in southeast Indiana and southwest Ohio	39.422° N; 39.539° N; 39.572° N; 39.645° N; 39.666° N	84.897° W; 84.760° W; 84.801° W; 84.701° W; 84.788° W	NA	NA	NA	USA	Indiana; Ohio	NA	NA
[truncated: 2,753 more rows]
